# Supplementary material for: The Human Pre-miRNA Distance Distribution for Exploring Disease Association
Source: Int J Mol Sci. 2023 Jan 5;24(2):1009. doi: 10.3390/ijms24021009 (PMC9862702; doi:10.3390/ijms24021009)
Supplement: Supplementary file 1 [file ijms-24-01009-s001.zip]

Archive with 3 entries (3 files):
- all_data.xlsx
- empiricalrnd.m
- new_code_submission.m
