# Supplementary material for: The Human Pre-miRNA Distance Distribution for Exploring Disease Association
Source: Int J Mol Sci. 2023 Jan 5;24(2):1009. doi: 10.3390/ijms24021009 (PMC9862702; doi:10.3390/ijms24021009)
Supplement: Supplementary file 1 [file ijms-24-01009-s001.zip › new_code_submission.m]

fastawrite("hsa-let-7a-1","hsa-let-7a-1","UGGGAUGAGGUAGUAGGUUGUAUAGUUUUAGGGUCACACCCACCACUGGGAGAUAACUAUACAAUCUACUGUCUUUCCUA");
fastawrite("hsa-let-7a-2","hsa-let-7a-2","AGGUUGAGGUAGUAGGUUGUAUAGUUUAGAAUUACAUCAAGGGAGAUAACUGUACAGCCUCCUAGCUUUCCU");
fastawrite("hsa-let-7a-3","hsa-let-7a-3","GGGUGAGGUAGUAGGUUGUAUAGUUUGGGGCUCUGCCCUGCUAUGGGAUAACUAUACAAUCUACUGUCUUUCCU");
fastawrite("hsa-let-7b","hsa-let-7b","CGGGGUGAGGUAGUAGGUUGUGUGGUUUCAGGGCAGUGAUGUUGCCCCUCGGAAGAUAACUAUACAACCUACUGCCUUCCCUG");
fastawrite("hsa-let-7c","hsa-let-7c","GCAUCCGGGUUGAGGUAGUAGGUUGUAUGGUUUAGAGUUACACCCUGGGAGUUAACUGUACAACCUUCUAGCUUUCCUUGGAGC");
fastawrite("hsa-let-7d","hsa-let-7d","CCUAGGAAGAGGUAGUAGGUUGCAUAGUUUUAGGGCAGGGAUUUUGCCCACAAGGAGGUAACUAUACGACCUGCUGCCUUUCUUAGG");
fastawrite("hsa-let-7e","hsa-let-7e","CCCGGGCUGAGGUAGGAGGUUGUAUAGUUGAGGAGGACACCCAAGGAGAUCACUAUACGGCCUCCUAGCUUUCCCCAGG");
fastawrite("hsa-let-7f-1","hsa-let-7f-1","UCAGAGUGAGGUAGUAGAUUGUAUAGUUGUGGGGUAGUGAUUUUACCCUGUUCAGGAGAUAACUAUACAAUCUAUUGCCUUCCCUGA");
fastawrite("hsa-let-7f-2","hsa-let-7f-2","UGUGGGAUGAGGUAGUAGAUUGUAUAGUUUUAGGGUCAUACCCCAUCUUGGAGAUAACUAUACAGUCUACUGUCUUUCCCACG");
fastawrite("hsa-mir-15a","hsa-mir-15a","CCUUGGAGUAAAGUAGCAGCACAUAAUGGUUUGUGGAUUUUGAAAAGGUGCAGGCCAUAUUGUGCUGCCUCAAAAAUACAAGG");
fastawrite("hsa-mir-16-1","hsa-mir-16-1","GUCAGCAGUGCCUUAGCAGCACGUAAAUAUUGGCGUUAAGAUUCUAAAAUUAUCUCCAGUAUUAACUGUGCUGCUGAAGUAAGGUUGAC");
fastawrite("hsa-mir-17","hsa-mir-17","GUCAGAAUAAUGUCAAAGUGCUUACAGUGCAGGUAGUGAUAUGUGCAUCUACUGCAGUGAAGGCACUUGUAGCAUUAUGGUGAC");
fastawrite("hsa-mir-18a","hsa-mir-18a","UGUUCUAAGGUGCAUCUAGUGCAGAUAGUGAAGUAGAUUAGCAUCUACUGCCCUAAGUGCUCCUUCUGGCA");
fastawrite("hsa-mir-19a","hsa-mir-19a","GCAGUCCUCUGUUAGUUUUGCAUAGUUGCACUACAAGAAGAAUGUAGUUGUGCAAAUCUAUGCAAAACUGAUGGUGGCCUGC");
fastawrite("hsa-mir-19b-1","hsa-mir-19b-1","CACUGUUCUAUGGUUAGUUUUGCAGGUUUGCAUCCAGCUGUGUGAUAUUCUGCUGUGCAAAUCCAUGCAAAACUGACUGUGGUAGUG");
fastawrite("hsa-mir-19b-2","hsa-mir-19b-2","ACAUUGCUACUUACAAUUAGUUUUGCAGGUUUGCAUUUCAGCGUAUAUAUGUAUAUGUGGCUGUGCAAAUCCAUGCAAAACUGAUUGUGAUAAUGU");
fastawrite("hsa-mir-20a","hsa-mir-20a","GUAGCACUAAAGUGCUUAUAGUGCAGGUAGUGUUUAGUUAUCUACUGCAUUAUGAGCACUUAAAGUACUGC");
fastawrite("hsa-mir-21","hsa-mir-21","UGUCGGGUAGCUUAUCAGACUGAUGUUGACUGUUGAAUCUCAUGGCAACACCAGUCGAUGGGCUGUCUGACA");
fastawrite("hsa-mir-22","hsa-mir-22","GGCUGAGCCGCAGUAGUUCUUCAGUGGCAAGCUUUAUGUCCUGACCCAGCUAAAGCUGCCAGUUGAAGAACUGUUGCCCUCUGCC");
fastawrite("hsa-mir-23a","hsa-mir-23a","GGCCGGCUGGGGUUCCUGGGGAUGGGAUUUGCUUCCUGUCACAAAUCACAUUGCCAGGGAUUUCCAACCGACC");
fastawrite("hsa-mir-24-1","hsa-mir-24-1","CUCCGGUGCCUACUGAGCUGAUAUCAGUUCUCAUUUUACACACUGGCUCAGUUCAGCAGGAACAGGAG");
fastawrite("hsa-mir-24-2","hsa-mir-24-2","CUCUGCCUCCCGUGCCUACUGAGCUGAAACACAGUUGGUUUGUGUACACUGGCUCAGUUCAGCAGGAACAGGG");
fastawrite("hsa-mir-25","hsa-mir-25","GGCCAGUGUUGAGAGGCGGAGACUUGGGCAAUUGCUGGACGCUGCCCUGGGCAUUGCACUUGUCUCGGUCUGACAGUGCCGGCC");
fastawrite("hsa-mir-26a-1","hsa-mir-26a-1","GUGGCCUCGUUCAAGUAAUCCAGGAUAGGCUGUGCAGGUCCCAAUGGGCCUAUUCUUGGUUACUUGCACGGGGACGC");
fastawrite("hsa-mir-26b","hsa-mir-26b","CCGGGACCCAGUUCAAGUAAUUCAGGAUAGGUUGUGUGCUGUCCAGCCUGUUCUCCAUUACUUGGCUCGGGGACCGG");
fastawrite("hsa-mir-27a","hsa-mir-27a","CUGAGGAGCAGGGCUUAGCUGCUUGUGAGCAGGGUCCACACCAAGUCGUGUUCACAGUGGCUAAGUUCCGCCCCCCAG");
fastawrite("hsa-mir-28","hsa-mir-28","GGUCCUUGCCCUCAAGGAGCUCACAGUCUAUUGAGUUACCUUUCUGACUUUCCCACUAGAUUGUGAGCUCCUGGAGGGCAGGCACU");
fastawrite("hsa-mir-29a","hsa-mir-29a","AUGACUGAUUUCUUUUGGUGUUCAGAGUCAAUAUAAUUUUCUAGCACCAUCUGAAAUCGGUUAU");
fastawrite("hsa-mir-30a","hsa-mir-30a","GCGACUGUAAACAUCCUCGACUGGAAGCUGUGAAGCCACAGAUGGGCUUUCAGUCGGAUGUUUGCAGCUGC");
fastawrite("hsa-mir-31","hsa-mir-31","GGAGAGGAGGCAAGAUGCUGGCAUAGCUGUUGAACUGGGAACCUGCUAUGCCAACAUAUUGCCAUCUUUCC");
fastawrite("hsa-mir-32","hsa-mir-32","GGAGAUAUUGCACAUUACUAAGUUGCAUGUUGUCACGGCCUCAAUGCAAUUUAGUGUGUGUGAUAUUUUC");
fastawrite("hsa-mir-33a","hsa-mir-33a","CUGUGGUGCAUUGUAGUUGCAUUGCAUGUUCUGGUGGUACCCAUGCAAUGUUUCCACAGUGCAUCACAG");
fastawrite("hsa-mir-92a-1","hsa-mir-92a-1","CUUUCUACACAGGUUGGGAUCGGUUGCAAUGCUGUGUUUCUGUAUGGUAUUGCACUUGUCCCGGCCUGUUGAGUUUGG");
fastawrite("hsa-mir-92a-2","hsa-mir-92a-2","UCAUCCCUGGGUGGGGAUUUGUUGCAUUACUUGUGUUCUAUAUAAAGUAUUGCACUUGUCCCGGCCUGUGGAAGA");
fastawrite("hsa-mir-93","hsa-mir-93","CUGGGGGCUCCAAAGUGCUGUUCGUGCAGGUAGUGUGAUUACCCAACCUACUGCUGAGCUAGCACUUCCCGAGCCCCCGG");
fastawrite("hsa-mir-95","hsa-mir-95","AACACAGUGGGCACUCAAUAAAUGUCUGUUGAAUUGAAAUGCGUUACAUUCAACGGGUAUUUAUUGAGCACCCACUCUGUG");
fastawrite("hsa-mir-96","hsa-mir-96","UGGCCGAUUUUGGCACUAGCACAUUUUUGCUUGUGUCUCUCCGCUCUGAGCAAUCAUGUGCAGUGCCAAUAUGGGAAA");
fastawrite("hsa-mir-98","hsa-mir-98","AGGAUUCUGCUCAUGCCAGGGUGAGGUAGUAAGUUGUAUUGUUGUGGGGUAGGGAUAUUAGGCCCCAAUUAGAAGAUAACUAUACAACUUACUACUUUCCCUGGUGUGUGGCAUAUUCA");
fastawrite("hsa-mir-99a","hsa-mir-99a","CCCAUUGGCAUAAACCCGUAGAUCCGAUCUUGUGGUGAAGUGGACCGCACAAGCUCGCUUCUAUGGGUCUGUGUCAGUGUG");
fastawrite("hsa-mir-100","hsa-mir-100","CCUGUUGCCACAAACCCGUAGAUCCGAACUUGUGGUAUUAGUCCGCACAAGCUUGUAUCUAUAGGUAUGUGUCUGUUAGG");
fastawrite("hsa-mir-101-1","hsa-mir-101-1","UGCCCUGGCUCAGUUAUCACAGUGCUGAUGCUGUCUAUUCUAAAGGUACAGUACUGUGAUAACUGAAGGAUGGCA");
fastawrite("hsa-mir-29b-1","hsa-mir-29b-1","CUUCAGGAAGCUGGUUUCAUAUGGUGGUUUAGAUUUAAAUAGUGAUUGUCUAGCACCAUUUGAAAUCAGUGUUCUUGGGGG");
fastawrite("hsa-mir-29b-2","hsa-mir-29b-2","CUUCUGGAAGCUGGUUUCACAUGGUGGCUUAGAUUUUUCCAUCUUUGUAUCUAGCACCAUUUGAAAUCAGUGUUUUAGGAG");
fastawrite("hsa-mir-103a-2","hsa-mir-103a-2","UUGUGCUUUCAGCUUCUUUACAGUGCUGCCUUGUAGCAUUCAGGUCAAGCAGCAUUGUACAGGGCUAUGAAAGAACCA");
fastawrite("hsa-mir-103a-1","hsa-mir-103a-1","UACUGCCCUCGGCUUCUUUACAGUGCUGCCUUGUUGCAUAUGGAUCAAGCAGCAUUGUACAGGGCUAUGAAGGCAUUG");
fastawrite("hsa-mir-105-1","hsa-mir-105-1","UGUGCAUCGUGGUCAAAUGCUCAGACUCCUGUGGUGGCUGCUCAUGCACCACGGAUGUUUGAGCAUGUGCUACGGUGUCUA");
fastawrite("hsa-mir-105-2","hsa-mir-105-2","UGUGCAUCGUGGUCAAAUGCUCAGACUCCUGUGGUGGCUGCUUAUGCACCACGGAUGUUUGAGCAUGUGCUAUGGUGUCUA");
fastawrite("hsa-mir-106a","hsa-mir-106a","CCUUGGCCAUGUAAAAGUGCUUACAGUGCAGGUAGCUUUUUGAGAUCUACUGCAAUGUAAGCACUUCUUACAUUACCAUGG");
fastawrite("hsa-mir-107","hsa-mir-107","CUCUCUGCUUUCAGCUUCUUUACAGUGUUGCCUUGUGGCAUGGAGUUCAAGCAGCAUUGUACAGGGCUAUCAAAGCACAGA");
fastawrite("hsa-mir-16-2","hsa-mir-16-2","GUUCCACUCUAGCAGCACGUAAAUAUUGGCGUAGUGAAAUAUAUAUUAAACACCAAUAUUACUGUGCUGCUUUAGUGUGAC");
fastawrite("hsa-mir-192","hsa-mir-192","GCCGAGACCGAGUGCACAGGGCUCUGACCUAUGAAUUGACAGCCAGUGCUCUCGUCUCCCCUCUGGCUGCCAAUUCCAUAGGUCACAGGUAUGUUCGCCUCAAUGCCAGC");
fastawrite("hsa-mir-196a-1","hsa-mir-196a-1","GUGAAUUAGGUAGUUUCAUGUUGUUGGGCCUGGGUUUCUGAACACAACAACAUUAAACCACCCGAUUCAC");
fastawrite("hsa-mir-197","hsa-mir-197","GGCUGUGCCGGGUAGAGAGGGCAGUGGGAGGUAAGAGCUCUUCACCCUUCACCACCUUCUCCACCCAGCAUGGCC");
fastawrite("hsa-mir-198","hsa-mir-198","UCAUUGGUCCAGAGGGGAGAUAGGUUCCUGUGAUUUUUCCUUCUUCUCUAUAGAAUAAAUGA");
fastawrite("hsa-mir-199a-1","hsa-mir-199a-1","GCCAACCCAGUGUUCAGACUACCUGUUCAGGAGGCUCUCAAUGUGUACAGUAGUCUGCACAUUGGUUAGGC");
fastawrite("hsa-mir-208a","hsa-mir-208a","UGACGGGCGAGCUUUUGGCCCGGGUUAUACCUGAUGCUCACGUAUAAGACGAGCAAAAAGCUUGUUGGUCA");
fastawrite("hsa-mir-129-1","hsa-mir-129-1","GGAUCUUUUUGCGGUCUGGGCUUGCUGUUCCUCUCAACAGUAGUCAGGAAGCCCUUACCCCAAAAAGUAUCU");
fastawrite("hsa-mir-148a","hsa-mir-148a","GAGGCAAAGUUCUGAGACACUCCGACUCUGAGUAUGAUAGAAGUCAGUGCACUACAGAACUUUGUCUC");
fastawrite("hsa-mir-30c-2","hsa-mir-30c-2","AGAUACUGUAAACAUCCUACACUCUCAGCUGUGGAAAGUAAGAAAGCUGGGAGAAGGCUGUUUACUCUUUCU");
fastawrite("hsa-mir-30d","hsa-mir-30d","GUUGUUGUAAACAUCCCCGACUGGAAGCUGUAAGACACAGCUAAGCUUUCAGUCAGAUGUUUGCUGCUAC");
fastawrite("hsa-mir-139","hsa-mir-139","GUGUAUUCUACAGUGCACGUGUCUCCAGUGUGGCUCGGAGGCUGGAGACGCGGCCCUGUUGGAGUAAC");
fastawrite("hsa-mir-147a","hsa-mir-147a","AAUCUAAAGACAACAUUUCUGCACACACACCAGACUAUGGAAGCCAGUGUGUGGAAAUGCUUCUGCUAGAUU");
fastawrite("hsa-mir-7-1","hsa-mir-7-1","UUGGAUGUUGGCCUAGUUCUGUGUGGAAGACUAGUGAUUUUGUUGUUUUUAGAUAACUAAAUCGACAACAAAUCACAGUCUGCCAUAUGGCACAGGCCAUGCCUCUACAG");
fastawrite("hsa-mir-7-2","hsa-mir-7-2","CUGGAUACAGAGUGGACCGGCUGGCCCCAUCUGGAAGACUAGUGAUUUUGUUGUUGUCUUACUGCGCUCAACAACAAAUCCCAGUCUACCUAAUGGUGCCAGCCAUCGCA");
fastawrite("hsa-mir-7-3","hsa-mir-7-3","AGAUUAGAGUGGCUGUGGUCUAGUGCUGUGUGGAAGACUAGUGAUUUUGUUGUUCUGAUGUACUACGACAACAAGUCACAGCCGGCCUCAUAGCGCAGACUCCCUUCGAC");
fastawrite("hsa-mir-10a","hsa-mir-10a","GAUCUGUCUGUCUUCUGUAUAUACCCUGUAGAUCCGAAUUUGUGUAAGGAAUUUUGUGGUCACAAAUUCGUAUCUAGGGGAAUAUGUAGUUGACAUAAACACUCCGCUCU");
fastawrite("hsa-mir-10b","hsa-mir-10b","CCAGAGGUUGUAACGUUGUCUAUAUAUACCCUGUAGAACCGAAUUUGUGUGGUAUCCGUAUAGUCACAGAUUCGAUUCUAGGGGAAUAUAUGGUCGAUGCAAAAACUUCA");
fastawrite("hsa-mir-34a","hsa-mir-34a","GGCCAGCUGUGAGUGUUUCUUUGGCAGUGUCUUAGCUGGUUGUUGUGAGCAAUAGUAAGGAAGCAAUCAGCAAGUAUACUGCCCUAGAAGUGCUGCACGUUGUGGGGCCC");
fastawrite("hsa-mir-181a-2","hsa-mir-181a-2","AGAAGGGCUAUCAGGCCAGCCUUCAGAGGACUCCAAGGAACAUUCAACGCUGUCGGUGAGUUUGGGAUUUGAAAAAACCACUGACCGUUGACUGUACCUUGGGGUCCUUA");
fastawrite("hsa-mir-181b-1","hsa-mir-181b-1","CCUGUGCAGAGAUUAUUUUUUAAAAGGUCACAAUCAACAUUCAUUGCUGUCGGUGGGUUGAACUGUGUGGACAAGCUCACUGAACAAUGAAUGCAACUGUGGCCCCGCUU");
fastawrite("hsa-mir-181c","hsa-mir-181c","CGGAAAAUUUGCCAAGGGUUUGGGGGAACAUUCAACCUGUCGGUGAGUUUGGGCAGCUCAGGCAAACCAUCGACCGUUGAGUGGACCCUGAGGCCUGGAAUUGCCAUCCU");
fastawrite("hsa-mir-182","hsa-mir-182","GAGCUGCUUGCCUCCCCCCGUUUUUGGCAAUGGUAGAACUCACACUGGUGAGGUAACAGGAUCCGGUGGUUCUAGACUUGCCAACUAUGGGGCGAGGACUCAGCCGGCAC");
fastawrite("hsa-mir-183","hsa-mir-183","CCGCAGAGUGUGACUCCUGUUCUGUGUAUGGCACUGGUAGAAUUCACUGUGAACAGUCUCAGUCAGUGAAUUACCGAAGGGCCAUAAACAGAGCAGAGACAGAUCCACGA");
fastawrite("hsa-mir-187","hsa-mir-187","GGUCGGGCUCACCAUGACACAGUGUGAGACCUCGGGCUACAACACAGGACCCGGGCGCUGCUCUGACCCCUCGUGUCUUGUGUUGCAGCCGGAGGGACGCAGGUCCGCA");
fastawrite("hsa-mir-196a-2","hsa-mir-196a-2","UGCUCGCUCAGCUGAUCUGUGGCUUAGGUAGUUUCAUGUUGUUGGGAUUGAGUUUUGAACUCGGCAACAAGAAACUGCCUGAGUUACAUCAGUCGGUUUUCGUCGAGGGC");
fastawrite("hsa-mir-199a-2","hsa-mir-199a-2","AGGAAGCUUCUGGAGAUCCUGCUCCGUCGCCCCAGUGUUCAGACUACCUGUUCAGGACAAUGCCGUUGUACAGUAGUCUGCACAUUGGUUAGACUGGGCAAGGGAGAGCA");
fastawrite("hsa-mir-199b","hsa-mir-199b","CCAGAGGACACCUCCACUCCGUCUACCCAGUGUUUAGACUAUCUGUUCAGGACUCCCAAAUUGUACAGUAGUCUGCACAUUGGUUAGGCUGGGCUGGGUUAGACCCUCGG");
fastawrite("hsa-mir-203a","hsa-mir-203a","GUGUUGGGGACUCGCGCGCUGGGUCCAGUGGUUCUUAACAGUUCAACAGUUCUGUAGCGCAAUUGUGAAAUGUUUAGGACCACUAGACCCGGCGGGCGCGGCGACAGCGA");
fastawrite("hsa-mir-204","hsa-mir-204","GGCUACAGUCUUUCUUCAUGUGACUCGUGGACUUCCCUUUGUCAUCCUAUGCCUGAGAAUAUAUGAAGGAGGCUGGGAAGGCAAAGGGACGUUCAAUUGUCAUCACUGGC");
fastawrite("hsa-mir-205","hsa-mir-205","AAAGAUCCUCAGACAAUCCAUGUGCUUCUCUUGUCCUUCAUUCCACCGGAGUCUGUCUCAUACCCAACCAGAUUUCAGUGGAGUGAAGUUCAGGAGGCAUGGAGCUGACA");
fastawrite("hsa-mir-210","hsa-mir-210","ACCCGGCAGUGCCUCCAGGCGCAGGGCAGCCCCUGCCCACCGCACACUGCGCUGCCCCAGACCCACUGUGCGUGUGACAGCGGCUGAUCUGUGCCUGGGCAGCGCGACCC");
fastawrite("hsa-mir-211","hsa-mir-211","UCACCUGGCCAUGUGACUUGUGGGCUUCCCUUUGUCAUCCUUCGCCUAGGGCUCUGAGCAGGGCAGGGACAGCAAAGGGGUGCUCAGUUGUCACUUCCCACAGCACGGAG");
fastawrite("hsa-mir-212","hsa-mir-212","CGGGGCACCCCGCCCGGACAGCGCGCCGGCACCUUGGCUCUAGACUGCUUACUGCCCGGGCCGCCCUCAGUAACAGUCUCCAGUCACGGCCACCGACGCCUGGCCCCGCC");
fastawrite("hsa-mir-181a-1","hsa-mir-181a-1","UGAGUUUUGAGGUUGCUUCAGUGAACAUUCAACGCUGUCGGUGAGUUUGGAAUUAAAAUCAAAACCAUCGACCGUUGAUUGUACCCUAUGGCUAACCAUCAUCUACUCCA");
fastawrite("hsa-mir-214","hsa-mir-214","GGCCUGGCUGGACAGAGUUGUCAUGUGUCUGCCUGUCUACACUUGCUGUGCAGAACAUCCGCUCACCUGUACAGCAGGCACAGACAGGCAGUCACAUGACAACCCAGCCU");
fastawrite("hsa-mir-215","hsa-mir-215","AUCAUUCAGAAAUGGUAUACAGGAAAAUGACCUAUGAAUUGACAGACAAUAUAGCUGAGUUUGUCUGUCAUUUCUUUAGGCCAAUAUUCUGUAUGACUGUGCUACUUCAA");
fastawrite("hsa-mir-216a","hsa-mir-216a","GAUGGCUGUGAGUUGGCUUAAUCUCAGCUGGCAACUGUGAGAUGUUCAUACAAUCCCUCACAGUGGUCUCUGGGAUUAUGCUAAACAGAGCAAUUUCCUAGCCCUCACGA");
fastawrite("hsa-mir-217","hsa-mir-217","AGUAUAAUUAUUACAUAGUUUUUGAUGUCGCAGAUACUGCAUCAGGAACUGAUUGGAUAAGAAUCAGUCACCAUCAGUUCCUAAUGCAUUGCCUUCAGCAUCUAAACAAG");
fastawrite("hsa-mir-218-1","hsa-mir-218-1","GUGAUAAUGUAGCGAGAUUUUCUGUUGUGCUUGAUCUAACCAUGUGGUUGCGAGGUAUGAGUAAAACAUGGUUCCGUCAAGCACCAUGGAACGUCACGCAGCUUUCUACA");
fastawrite("hsa-mir-218-2","hsa-mir-218-2","GACCAGUCGCUGCGGGGCUUUCCUUUGUGCUUGAUCUAACCAUGUGGUGGAACGAUGGAAACGGAACAUGGUUCUGUCAAGCACCGCGGAAAGCACCGUGCUCUCCUGCA");
fastawrite("hsa-mir-219a-1","hsa-mir-219a-1","CCGCCCCGGGCCGCGGCUCCUGAUUGUCCAAACGCAAUUCUCGAGUCUAUGGCUCCGGCCGAGAGUUGAGUCUGGACGUCCCGAGCCGCCGCCCCCAAACCUCGAGCGGG");
fastawrite("hsa-mir-221","hsa-mir-221","UGAACAUCCAGGUCUGGGGCAUGAACCUGGCAUACAAUGUAGAUUUCUGUGUUCGUUAGGCAACAGCUACAUUGUCUGCUGGGUUUCAGGCUACCUGGAAACAUGUUCUC");
fastawrite("hsa-mir-222","hsa-mir-222","GCUGCUGGAAGGUGUAGGUACCCUCAAUGGCUCAGUAGCCAGUGUAGAUCCUGUCUUUCGUAAUCAGCAGCUACAUCUGGCUACUGGGUCUCUGAUGGCAUCUUCUAGCU");
fastawrite("hsa-mir-223","hsa-mir-223","CCUGGCCUCCUGCAGUGCCACGCUCCGUGUAUUUGACAAGCUGAGUUGGACACUCCAUGUGGUAGAGUGUCAGUUUGUCAAAUACCCCAAGUGCGGCACAUGCUUACCAG");
fastawrite("hsa-mir-224","hsa-mir-224","GGGCUUUCAAGUCACUAGUGGUUCCGUUUAGUAGAUGAUUGUGCAUUGUUUCAAAAUGGUGCCCUAGUGACUACAAAGCCC");
fastawrite("hsa-mir-200b","hsa-mir-200b","CCAGCUCGGGCAGCCGUGGCCAUCUUACUGGGCAGCAUUGGAUGGAGUCAGGUCUCUAAUACUGCCUGGUAAUGAUGACGGCGGAGCCCUGCACG");
fastawrite("hsa-let-7g","hsa-let-7g","AGGCUGAGGUAGUAGUUUGUACAGUUUGAGGGUCUAUGAUACCACCCGGUACAGGAGAUAACUGUACAGGCCACUGCCUUGCCA");
fastawrite("hsa-let-7i","hsa-let-7i","CUGGCUGAGGUAGUAGUUUGUGCUGUUGGUCGGGUUGUGACAUUGCCCGCUGUGGAGAUAACUGCGCAAGCUACUGCCUUGCUA");
fastawrite("hsa-mir-1-2","hsa-mir-1-2","ACCUACUCAGAGUACAUACUUCUUUAUGUACCCAUAUGAACAUACAAUGCUAUGGAAUGUAAAGAAGUAUGUAUUUUUGGUAGGC");
fastawrite("hsa-mir-15b","hsa-mir-15b","UUGAGGCCUUAAAGUACUGUAGCAGCACAUCAUGGUUUACAUGCUACAGUCAAGAUGCGAAUCAUUAUUUGCUGCUCUAGAAAUUUAAGGAAAUUCAU");
fastawrite("hsa-mir-23b","hsa-mir-23b","CUCAGGUGCUCUGGCUGCUUGGGUUCCUGGCAUGCUGAUUUGUGACUUAAGAUUAAAAUCACAUUGCCAGGGAUUACCACGCAACCACGACCUUGGC");
fastawrite("hsa-mir-27b","hsa-mir-27b","ACCUCUCUAACAAGGUGCAGAGCUUAGCUGAUUGGUGAACAGUGAUUGGUUUCCGCUUUGUUCACAGUGGCUAAGUUCUGCACCUGAAGAGAAGGUG");
fastawrite("hsa-mir-30b","hsa-mir-30b","ACCAAGUUUCAGUUCAUGUAAACAUCCUACACUCAGCUGUAAUACAUGGAUUGGCUGGGAGGUGGAUGUUUACUUCAGCUGACUUGGA");
fastawrite("hsa-mir-122","hsa-mir-122","CCUUAGCAGAGCUGUGGAGUGUGACAAUGGUGUUUGUGUCUAAACUAUCAAACGCCAUUAUCACACUAAAUAGCUACUGCUAGGC");
fastawrite("hsa-mir-124-1","hsa-mir-124-1","AGGCCUCUCUCUCCGUGUUCACAGCGGACCUUGAUUUAAAUGUCCAUACAAUUAAGGCACGCGGUGAAUGCCAAGAAUGGGGCUG");
fastawrite("hsa-mir-124-2","hsa-mir-124-2","AUCAAGAUUAGAGGCUCUGCUCUCCGUGUUCACAGCGGACCUUGAUUUAAUGUCAUACAAUUAAGGCACGCGGUGAAUGCCAAGAGCGGAGCCUACGGCUGCACUUGAA");
fastawrite("hsa-mir-124-3","hsa-mir-124-3","UGAGGGCCCCUCUGCGUGUUCACAGCGGACCUUGAUUUAAUGUCUAUACAAUUAAGGCACGCGGUGAAUGCCAAGAGAGGCGCCUCC");
fastawrite("hsa-mir-125b-1","hsa-mir-125b-1","UGCGCUCCUCUCAGUCCCUGAGACCCUAACUUGUGAUGUUUACCGUUUAAAUCCACGGGUUAGGCUCUUGGGAGCUGCGAGUCGUGCU");
fastawrite("hsa-mir-128-1","hsa-mir-128-1","UGAGCUGUUGGAUUCGGGGCCGUAGCACUGUCUGAGAGGUUUACAUUUCUCACAGUGAACCGGUCUCUUUUUCAGCUGCUUC");
fastawrite("hsa-mir-130a","hsa-mir-130a","UGCUGCUGGCCAGAGCUCUUUUCACAUUGUGCUACUGUCUGCACCUGUCACUAGCAGUGCAAUGUUAAAAGGGCAUUGGCCGUGUAGUG");
fastawrite("hsa-mir-132","hsa-mir-132","CCGCCCCCGCGUCUCCAGGGCAACCGUGGCUUUCGAUUGUUACUGUGGGAACUGGAGGUAACAGUCUACAGCCAUGGUCGCCCCGCAGCACGCCCACGCGC");
fastawrite("hsa-mir-133a-1","hsa-mir-133a-1","ACAAUGCUUUGCUAGAGCUGGUAAAAUGGAACCAAAUCGCCUCUUCAAUGGAUUUGGUCCCCUUCAACCAGCUGUAGCUAUGCAUUGA");
fastawrite("hsa-mir-133a-2","hsa-mir-133a-2","GGGAGCCAAAUGCUUUGCUAGAGCUGGUAAAAUGGAACCAAAUCGACUGUCCAAUGGAUUUGGUCCCCUUCAACCAGCUGUAGCUGUGCAUUGAUGGCGCCG");
fastawrite("hsa-mir-135a-1","hsa-mir-135a-1","AGGCCUCGCUGUUCUCUAUGGCUUUUUAUUCCUAUGUGAUUCUACUGCUCACUCAUAUAGGGAUUGGAGCCGUGGCGCACGGCGGGGACA");
fastawrite("hsa-mir-135a-2","hsa-mir-135a-2","AGAUAAAUUCACUCUAGUGCUUUAUGGCUUUUUAUUCCUAUGUGAUAGUAAUAAAGUCUCAUGUAGGGAUGGAAGCCAUGAAAUACAUUGUGAAAAAUCA");
fastawrite("hsa-mir-137","hsa-mir-137","GGUCCUCUGACUCUCUUCGGUGACGGGUAUUCUUGGGUGGAUAAUACGGAUUACGUUGUUAUUGCUUAAGAAUACGCGUAGUCGAGGAGAGUACCAGCGGCA");
fastawrite("hsa-mir-138-2","hsa-mir-138-2","CGUUGCUGCAGCUGGUGUUGUGAAUCAGGCCGACGAGCAGCGCAUCCUCUUACCCGGCUAUUUCACGACACCAGGGUUGCAUCA");
fastawrite("hsa-mir-140","hsa-mir-140","UGUGUCUCUCUCUGUGUCCUGCCAGUGGUUUUACCCUAUGGUAGGUUACGUCAUGCUGUUCUACCACAGGGUAGAACCACGGACAGGAUACCGGGGCACC");
fastawrite("hsa-mir-141","hsa-mir-141","CGGCCGGCCCUGGGUCCAUCUUCCAGUACAGUGUUGGAUGGUCUAAUUGUGAAGCUCCUAACACUGUCUGGUAAAGAUGGCUCCCGGGUGGGUUC");
fastawrite("hsa-mir-142","hsa-mir-142","GACAGUGCAGUCACCCAUAAAGUAGAAAGCACUACUAACAGCACUGGAGGGUGUAGUGUUUCCUACUUUAUGGAUGAGUGUACUGUG");
fastawrite("hsa-mir-143","hsa-mir-143","GCGCAGCGCCCUGUCUCCCAGCCUGAGGUGCAGUGCUGCAUCUCUGGUCAGUUGGGAGUCUGAGAUGAAGCACUGUAGCUCAGGAAGAGAGAAGUUGUUCUGCAGC");
fastawrite("hsa-mir-144","hsa-mir-144","UGGGGCCCUGGCUGGGAUAUCAUCAUAUACUGUAAGUUUGCGAUGAGACACUACAGUAUAGAUGAUGUACUAGUCCGGGCACCCCC");
fastawrite("hsa-mir-145","hsa-mir-145","CACCUUGUCCUCACGGUCCAGUUUUCCCAGGAAUCCCUUAGAUGCUAAGAUGGGGAUUCCUGGAAAUACUGUUCUUGAGGUCAUGGUU");
fastawrite("hsa-mir-152","hsa-mir-152","UGUCCCCCCCGGCCCAGGUUCUGUGAUACACUCCGACUCGGGCUCUGGAGCAGUCAGUGCAUGACAGAACUUGGGCCCGGAAGGACC");
fastawrite("hsa-mir-153-1","hsa-mir-153-1","CUCACAGCUGCCAGUGUCAUUUUUGUGAUCUGCAGCUAGUAUUCUCACUCCAGUUGCAUAGUCACAAAAGUGAUCAUUGGCAGGUGUGGC");
fastawrite("hsa-mir-153-2","hsa-mir-153-2","AGCGGUGGCCAGUGUCAUUUUUGUGAUGUUGCAGCUAGUAAUAUGAGCCCAGUUGCAUAGUCACAAAAGUGAUCAUUGGAAACUGUG");
fastawrite("hsa-mir-191","hsa-mir-191","CGGCUGGACAGCGGGCAACGGAAUCCCAAAAGCAGCUGUUGUCUCCAGAGCAUUCCAGCUGCGCUUGGAUUUCGUCCCCUGCUCUCCUGCCU");
fastawrite("hsa-mir-9-1","hsa-mir-9-1","CGGGGUUGGUUGUUAUCUUUGGUUAUCUAGCUGUAUGAGUGGUGUGGAGUCUUCAUAAAGCUAGAUAACCGAAAGUAAAAAUAACCCCA");
fastawrite("hsa-mir-9-2","hsa-mir-9-2","GGAAGCGAGUUGUUAUCUUUGGUUAUCUAGCUGUAUGAGUGUAUUGGUCUUCAUAAAGCUAGAUAACCGAAAGUAAAAACUCCUUCA");
fastawrite("hsa-mir-9-3","hsa-mir-9-3","GGAGGCCCGUUUCUCUCUUUGGUUAUCUAGCUGUAUGAGUGCCACAGAGCCGUCAUAAAGCUAGAUAACCGAAAGUAGAAAUGAUUCUCA");
fastawrite("hsa-mir-125a","hsa-mir-125a","UGCCAGUCUCUAGGUCCCUGAGACCCUUUAACCUGUGAGGACAUCCAGGGUCACAGGUGAGGUUCUUGGGAGCCUGGCGUCUGGCC");
fastawrite("hsa-mir-125b-2","hsa-mir-125b-2","ACCAGACUUUUCCUAGUCCCUGAGACCCUAACUUGUGAGGUAUUUUAGUAACAUCACAAGUCAGGCUCUUGGGACCUAGGCGGAGGGGA");
fastawrite("hsa-mir-126","hsa-mir-126","CGCUGGCGACGGGACAUUAUUACUUUUGGUACGCGCUGUGACACUUCAAACUCGUACCGUGAGUAAUAAUGCGCCGUCCACGGCA");
fastawrite("hsa-mir-127","hsa-mir-127","UGUGAUCACUGUCUCCAGCCUGCUGAAGCUCAGAGGGCUCUGAUUCAGAAAGAUCAUCGGAUCCGUCUGAGCUUGGCUGGUCGGAAGUCUCAUCAUC");
fastawrite("hsa-mir-129-2","hsa-mir-129-2","UGCCCUUCGCGAAUCUUUUUGCGGUCUGGGCUUGCUGUACAUAACUCAAUAGCCGGAAGCCCUUACCCCAAAAAGCAUUUGCGGAGGGCG");
fastawrite("hsa-mir-134","hsa-mir-134","CAGGGUGUGUGACUGGUUGACCAGAGGGGCAUGCACUGUGUUCACCCUGUGGGCCACCUAGUCACCAACCCUC");
fastawrite("hsa-mir-136","hsa-mir-136","UGAGCCCUCGGAGGACUCCAUUUGUUUUGAUGAUGGAUUCUUAUGCUCCAUCAUCGUCUCAAAUGAGUCUUCAGAGGGUUCU");
fastawrite("hsa-mir-138-1","hsa-mir-138-1","CCCUGGCAUGGUGUGGUGGGGCAGCUGGUGUUGUGAAUCAGGCCGUUGCCAAUCAGAGAACGGCUACUUCACAACACCAGGGCCACACCACACUACAGG");
fastawrite("hsa-mir-146a","hsa-mir-146a","CCGAUGUGUAUCCUCAGCUUUGAGAACUGAAUUCCAUGGGUUGUGUCAGUGUCAGACCUCUGAAAUUCAGUUCUUCAGCUGGGAUAUCUCUGUCAUCGU");
fastawrite("hsa-mir-149","hsa-mir-149","GCCGGCGCCCGAGCUCUGGCUCCGUGUCUUCACUCCCGUGCUUGUCCGAGGAGGGAGGGAGGGACGGGGGCUGUGCUGGGGCAGCUGGA");
fastawrite("hsa-mir-150","hsa-mir-150","CUCCCCAUGGCCCUGUCUCCCAACCCUUGUACCAGUGCUGGGCUCAGACCCUGGUACAGGCCUGGGGGACAGGGACCUGGGGAC");
fastawrite("hsa-mir-154","hsa-mir-154","GUGGUACUUGAAGAUAGGUUAUCCGUGUUGCCUUCGCUUUAUUUGUGACGAAUCAUACACGGUUGACCUAUUUUUCAGUACCAA");
fastawrite("hsa-mir-184","hsa-mir-184","CCAGUCACGUCCCCUUAUCACUUUUCCAGCCCAGCUUUGUGACUGUAAGUGUUGGACGGAGAACUGAUAAGGGUAGGUGAUUGA");
fastawrite("hsa-mir-185","hsa-mir-185","AGGGGGCGAGGGAUUGGAGAGAAAGGCAGUUCCUGAUGGUCCCCUCCCCAGGGGCUGGCUUUCCUCUGGUCCUUCCCUCCCA");
fastawrite("hsa-mir-186","hsa-mir-186","UGCUUGUAACUUUCCAAAGAAUUCUCCUUUUGGGCUUUCUGGUUUUAUUUUAAGCCCAAAGGUGAAUUUUUUGGGAAGUUUGAGCU");
fastawrite("hsa-mir-188","hsa-mir-188","UGCUCCCUCUCUCACAUCCCUUGCAUGGUGGAGGGUGAGCUUUCUGAAAACCCCUCCCACAUGCAGGGUUUGCAGGAUGGCGAGCC");
fastawrite("hsa-mir-190a","hsa-mir-190a","UGCAGGCCUCUGUGUGAUAUGUUUGAUAUAUUAGGUUGUUAUUUAAUCCAACUAUAUAUCAAACAUAUUCCUACAGUGUCUUGCC");
fastawrite("hsa-mir-193a","hsa-mir-193a","CGAGGAUGGGAGCUGAGGGCUGGGUCUUUGCGGGCGAGAUGAGGGUGUCGGAUCAACUGGCCUACAAAGUCCCAGUUCUCGGCCCCCG");
fastawrite("hsa-mir-194-1","hsa-mir-194-1","AUGGUGUUAUCAAGUGUAACAGCAACUCCAUGUGGACUGUGUACCAAUUUCCAGUGGAGAUGCUGUUACUUUUGAUGGUUACCAA");
fastawrite("hsa-mir-195","hsa-mir-195","AGCUUCCCUGGCUCUAGCAGCACAGAAAUAUUGGCACAGGGAAGCGAGUCUGCCAAUAUUGGCUGUGCUGCUCCAGGCAGGGUGGUG");
fastawrite("hsa-mir-206","hsa-mir-206","UGCUUCCCGAGGCCACAUGCUUCUUUAUAUCCCCAUAUGGAUUACUUUGCUAUGGAAUGUAAGGAAGUGUGUGGUUUCGGCAAGUG");
fastawrite("hsa-mir-320a","hsa-mir-320a","CUCCCCUCCGCCUUCUCUUCCCGGUUCUUCCCGGAGUCGGGAAAAGCUGGGUUGAGAGGGCGAAAAAGGAUG");
fastawrite("hsa-mir-200c","hsa-mir-200c","CCCUCGUCUUACCCAGCAGUGUUUGGGUGCGGUUGGGAGUCUCUAAUACUGCCGGGUAAUGAUGGAGG");
fastawrite("hsa-mir-1-1","hsa-mir-1-1","UGGGAAACAUACUUCUUUAUAUGCCCAUAUGGACCUGCUAAGCUAUGGAAUGUAAAGAAGUAUGUAUCUCA");
fastawrite("hsa-mir-155","hsa-mir-155","CUGUUAAUGCUAAUCGUGAUAGGGGUUUUUGCCUCCAACUGACUCCUACAUAUUAGCAUUAACAG");
fastawrite("hsa-mir-181b-2","hsa-mir-181b-2","CUGAUGGCUGCACUCAACAUUCAUUGCUGUCGGUGGGUUUGAGUCUGAAUCAACUCACUGAUCAAUGAAUGCAAACUGCGGACCAAACA");
fastawrite("hsa-mir-128-2","hsa-mir-128-2","UGUGCAGUGGGAAGGGGGGCCGAUACACUGUACGAGAGUGAGUAGCAGGUCUCACAGUGAACCGGUCUCUUUCCCUACUGUGUC");
fastawrite("hsa-mir-194-2","hsa-mir-194-2","UGGUUCCCGCCCCCUGUAACAGCAACUCCAUGUGGAAGUGCCCACUGGUUCCAGUGGGGCUGCUGUUAUCUGGGGCGAGGGCCAG");
fastawrite("hsa-mir-106b","hsa-mir-106b","CCUGCCGGGGCUAAAGUGCUGACAGUGCAGAUAGUGGUCCUCUCCGUGCUACCGCACUGUGGGUACUUGCUGCUCCAGCAGG");
fastawrite("hsa-mir-29c","hsa-mir-29c","AUCUCUUACACAGGCUGACCGAUUUCUCCUGGUGUUCAGAGUCUGUUUUUGUCUAGCACCAUUUGAAAUCGGUUAUGAUGUAGGGGGA");
fastawrite("hsa-mir-30c-1","hsa-mir-30c-1","ACCAUGCUGUAGUGUGUGUAAACAUCCUACACUCUCAGCUGUGAGCUCAAGGUGGCUGGGAGAGGGUUGUUUACUCCUUCUGCCAUGGA");
fastawrite("hsa-mir-200a","hsa-mir-200a","CCGGGCCCCUGUGAGCAUCUUACCGGACAGUGCUGGAUUUCCCAGCUUGACUCUAACACUGUCUGGUAACGAUGUUCAAAGGUGACCCGC");
fastawrite("hsa-mir-302a","hsa-mir-302a","CCACCACUUAAACGUGGAUGUACUUGCUUUGAAACUAAAGAAGUAAGUGCUUCCAUGUUUUGGUGAUGG");
fastawrite("hsa-mir-101-2","hsa-mir-101-2","ACUGUCCUUUUUCGGUUAUCAUGGUACCGAUGCUGUAUAUCUGAAAGGUACAGUACUGUGAUAACUGAAGAAUGGUGGU");
fastawrite("hsa-mir-219a-2","hsa-mir-219a-2","ACUCAGGGGCUUCGCCACUGAUUGUCCAAACGCAAUUCUUGUACGAGUCUGCGGCCAACCGAGAAUUGUGGCUGGACAUCUGUGGCUGAGCUCCGGG");
fastawrite("hsa-mir-34b","hsa-mir-34b","GUGCUCGGUUUGUAGGCAGUGUCAUUAGCUGAUUGUACUGUGGUGGUUACAAUCACUAACUCCACUGCCAUCAAAACAAGGCAC");
fastawrite("hsa-mir-34c","hsa-mir-34c","AGUCUAGUUACUAGGCAGUGUAGUUAGCUGAUUGCUAAUAGUACCAAUCACUAACCACACGGCCAGGUAAAAAGAUU");
fastawrite("hsa-mir-299","hsa-mir-299","AAGAAAUGGUUUACCGUCCCACAUACAUUUUGAAUAUGUAUGUGGGAUGGUAAACCGCUUCUU");
fastawrite("hsa-mir-301a","hsa-mir-301a","ACUGCUAACGAAUGCUCUGACUUUAUUGCACUACUGUACUUUACAGCUAGCAGUGCAAUAGUAUUGUCAAAGCAUCUGAAAGCAGG");
fastawrite("hsa-mir-99b","hsa-mir-99b","GGCACCCACCCGUAGAACCGACCUUGCGGGGCCUUCGCCGCACACAAGCUCGUGUCUGUGGGUCCGUGUC");
fastawrite("hsa-mir-296","hsa-mir-296","AGGACCCUUCCAGAGGGCCCCCCCUCAAUCCUGUUGUGCCUAAUUCAGAGGGUUGGGUGGAGGCUCUCCUGAAGGGCUCU");
fastawrite("hsa-mir-130b","hsa-mir-130b","GGCCUGCCCGACACUCUUUCCCUGUUGCACUACUAUAGGCCGCUGGGAAGCAGUGCAAUGAUGAAAGGGCAUCGGUCAGGUC");
fastawrite("hsa-mir-30e","hsa-mir-30e","GGGCAGUCUUUGCUACUGUAAACAUCCUUGACUGGAAGCUGUAAGGUGUUCAGAGGAGCUUUCAGUCGGAUGUUUACAGCGGCAGGCUGCCA");
fastawrite("hsa-mir-26a-2","hsa-mir-26a-2","GGCUGUGGCUGGAUUCAAGUAAUCCAGGAUAGGCUGUUUCCAUCUGUGAGGCCUAUUCUUGAUUACUUGUUUCUGGAGGCAGCU");
fastawrite("hsa-mir-361","hsa-mir-361","GGAGCUUAUCAGAAUCUCCAGGGGUACUUUAUAAUUUCAAAAAGUCCCCCAGGUGUGAUUCUGAUUUGCUUC");
fastawrite("hsa-mir-362","hsa-mir-362","CUUGAAUCCUUGGAACCUAGGUGUGAGUGCUAUUUCAGUGCAACACACCUAUUCAAGGAUUCAAA");
fastawrite("hsa-mir-363","hsa-mir-363","UGUUGUCGGGUGGAUCACGAUGCAAUUUUGAUGAGUAUCAUAGGAGAAAAAUUGCACGGUAUCCAUCUGUAAACC");
fastawrite("hsa-mir-365a","hsa-mir-365a","ACCGCAGGGAAAAUGAGGGACUUUUGGGGGCAGAUGUGUUUCCAUUCCACUAUCAUAAUGCCCCUAAAAAUCCUUAUUGCUCUUGCA");
fastawrite("hsa-mir-365b","hsa-mir-365b","AGAGUGUUCAAGGACAGCAAGAAAAAUGAGGGACUUUCAGGGGCAGCUGUGUUUUCUGACUCAGUCAUAAUGCCCCUAAAAAUCCUUAUUGUUCUUGCAGUGUGCAUCGGG");
fastawrite("hsa-mir-302b","hsa-mir-302b","GCUCCCUUCAACUUUAACAUGGAAGUGCUUUCUGUGACUUUAAAAGUAAGUGCUUCCAUGUUUUAGUAGGAGU");
fastawrite("hsa-mir-302c","hsa-mir-302c","CCUUUGCUUUAACAUGGGGGUACCUGCUGUGUGAAACAAAAGUAAGUGCUUCCAUGUUUCAGUGGAGG");
fastawrite("hsa-mir-302d","hsa-mir-302d","CCUCUACUUUAACAUGGAGGCACUUGCUGUGACAUGACAAAAAUAAGUGCUUCCAUGUUUGAGUGUGG");
fastawrite("hsa-mir-367","hsa-mir-367","CCAUUACUGUUGCUAAUAUGCAACUCUGUUGAAUAUAAAUUGGAAUUGCACUUUAGCAAUGGUGAUGG");
fastawrite("hsa-mir-376c","hsa-mir-376c","AAAAGGUGGAUAUUCCUUCUAUGUUUAUGUUAUUUAUGGUUAAACAUAGAGGAAAUUCCACGUUUU");
fastawrite("hsa-mir-369","hsa-mir-369","UUGAAGGGAGAUCGACCGUGUUAUAUUCGCUUUAUUGACUUCGAAUAAUACAUGGUUGAUCUUUUCUCAG");
fastawrite("hsa-mir-370","hsa-mir-370","AGACAGAGAAGCCAGGUCACGUCUCUGCAGUUACACAGCUCACGAGUGCCUGCUGGGGUGGAACCUGGUCUGUCU");
fastawrite("hsa-mir-371a","hsa-mir-371a","GUGGCACUCAAACUGUGGGGGCACUUUCUGCUCUCUGGUGAAAGUGCCGCCAUCUUUUGAGUGUUAC");
fastawrite("hsa-mir-372","hsa-mir-372","GUGGGCCUCAAAUGUGGAGCACUAUUCUGAUGUCCAAGUGGAAAGUGCUGCGACAUUUGAGCGUCAC");
fastawrite("hsa-mir-373","hsa-mir-373","GGGAUACUCAAAAUGGGGGCGCUUUCCUUUUUGUCUGUACUGGGAAGUGCUUCGAUUUUGGGGUGUCCC");
fastawrite("hsa-mir-374a","hsa-mir-374a","UACAUCGGCCAUUAUAAUACAACCUGAUAAGUGUUAUAGCACUUAUCAGAUUGUAUUGUAAUUGUCUGUGUA");
fastawrite("hsa-mir-375","hsa-mir-375","CCCCGCGACGAGCCCCUCGCACAAACCGGACCUGAGCGUUUUGUUCGUUCGGCUCGCGUGAGGC");
fastawrite("hsa-mir-376a-1","hsa-mir-376a-1","UAAAAGGUAGAUUCUCCUUCUAUGAGUACAUUAUUUAUGAUUAAUCAUAGAGGAAAAUCCACGUUUUC");
fastawrite("hsa-mir-377","hsa-mir-377","UUGAGCAGAGGUUGCCCUUGGUGAAUUCGCUUUAUUUAUGUUGAAUCACACAAAGGCAACUUUUGUUUG");
fastawrite("hsa-mir-378a","hsa-mir-378a","AGGGCUCCUGACUCCAGGUCCUGUGUGUUACCUAGAAAUAGCACUGGACUUGGAGUCAGAAGGCCU");
fastawrite("hsa-mir-379","hsa-mir-379","AGAGAUGGUAGACUAUGGAACGUAGGCGUUAUGAUUUCUGACCUAUGUAACAUGGUCCACUAACUCU");
fastawrite("hsa-mir-380","hsa-mir-380","AAGAUGGUUGACCAUAGAACAUGCGCUAUCUCUGUGUCGUAUGUAAUAUGGUCCACAUCUU");
fastawrite("hsa-mir-381","hsa-mir-381","UACUUAAAGCGAGGUUGCCCUUUGUAUAUUCGGUUUAUUGACAUGGAAUAUACAAGGGCAAGCUCUCUGUGAGUA");
fastawrite("hsa-mir-382","hsa-mir-382","UACUUGAAGAGAAGUUGUUCGUGGUGGAUUCGCUUUACUUAUGACGAAUCAUUCACGGACAACACUUUUUUCAGUA");
fastawrite("hsa-mir-383","hsa-mir-383","CUCCUCAGAUCAGAAGGUGAUUGUGGCUUUGGGUGGAUAUUAAUCAGCCACAGCACUGCCUGGUCAGAAAGAG");
fastawrite("hsa-mir-340","hsa-mir-340","UUGUACCUGGUGUGAUUAUAAAGCAAUGAGACUGAUUGUCAUAUGUCGUUUGUGGGAUCCGUCUCAGUUACUUUAUAGCCAUACCUGGUAUCUUA");
fastawrite("hsa-mir-330","hsa-mir-330","CUUUGGCGAUCACUGCCUCUCUGGGCCUGUGUCUUAGGCUCUGCAAGAUCAACCGAGCAAAGCACACGGCCUGCAGAGAGGCAGCGCUCUGCCC");
fastawrite("hsa-mir-328","hsa-mir-328","UGGAGUGGGGGGGCAGGAGGGGCUCAGGGAGAAAGUGCAUACAGCCCCUGGCCCUCUCUGCCCUUCCGUCCCCUG");
fastawrite("hsa-mir-342","hsa-mir-342","GAAACUGGGCUCAAGGUGAGGGGUGCUAUCUGUGAUUGAGGGACAUGGUUAAUGGAAUUGUCUCACACAGAAAUCGCACCCGUCACCUUGGCCUACUUA");
fastawrite("hsa-mir-337","hsa-mir-337","GUAGUCAGUAGUUGGGGGGUGGGAACGGCUUCAUACAGGAGUUGAUGCACAGUUAUCCAGCUCCUAUAUGAUGCCUUUCUUCAUCCCCUUCAA");
fastawrite("hsa-mir-323a","hsa-mir-323a","UUGGUACUUGGAGAGAGGUGGUCCGUGGCGCGUUCGCUUUAUUUAUGGCGCACAUUACACGGUCGACCUCUUUGCAGUAUCUAAUC");
fastawrite("hsa-mir-326","hsa-mir-326","CUCAUCUGUCUGUUGGGCUGGAGGCAGGGCCUUUGUGAAGGCGGGUGGUGCUCAGAUCGCCUCUGGGCCCUUCCUCCAGCCCCGAGGCGGAUUCA");
fastawrite("hsa-mir-151a","hsa-mir-151a","UUUCCUGCCCUCGAGGAGCUCACAGUCUAGUAUGUCUCAUCCCCUACUAGACUGAAGCUCCUUGAGGACAGGGAUGGUCAUACUCACCUC");
fastawrite("hsa-mir-135b","hsa-mir-135b","CACUCUGCUGUGGCCUAUGGCUUUUCAUUCCUAUGUGAUUGCUGUCCCAAACUCAUGUAGGGCUAAAAGCCAUGGGCUACAGUGAGGGGCGAGCUCC");
fastawrite("hsa-mir-148b","hsa-mir-148b","CAAGCACGAUUAGCAUUUGAGGUGAAGUUCUGUUAUACACUCAGGCUGUGGCUCUCUGAAAGUCAGUGCAUCACAGAACUUUGUCUCGAAAGCUUUCUA");
fastawrite("hsa-mir-331","hsa-mir-331","GAGUUUGGUUUUGUUUGGGUUUGUUCUAGGUAUGGUCCCAGGGAUCCCAGAUCAAACCAGGCCCCUGGGCCUAUCCUAGAACCAACCUAAGCUC");
fastawrite("hsa-mir-324","hsa-mir-324","CUGACUAUGCCUCCCCGCAUCCCCUAGGGCAUUGGUGUAAAGCUGGAGACCCACUGCCCCAGGUGCUGCUGGGGGUUGUAGUC");
fastawrite("hsa-mir-338","hsa-mir-338","UCUCCAACAAUAUCCUGGUGCUGAGUGAUGACUCAGGCGACUCCAGCAUCAGUGAUUUUGUUGAAGA");
fastawrite("hsa-mir-339","hsa-mir-339","CGGGGCGGCCGCUCUCCCUGUCCUCCAGGAGCUCACGUGUGCCUGCCUGUGAGCGCCUCGACGACAGAGCCGGCGCCUGCCCCAGUGUCUGCGC");
fastawrite("hsa-mir-335","hsa-mir-335","UGUUUUGAGCGGGGGUCAAGAGCAAUAACGAAAAAUGUUUGUCAUAAACCGUUUUUCAUUAUUGCUCCUGACCUCCUCUCAUUUGCUAUAUUCA");
fastawrite("hsa-mir-133b","hsa-mir-133b","CCUCAGAAGAAAGAUGCCCCCUGCUCUGGCUGGUCAAACGGAACCAAGUCCGUCUUCCUGAGAGGUUUGGUCCCCUUCAACCAGCUACAGCAGGGCUGGCAAUGCCCAGUCCUUGGAGA");
fastawrite("hsa-mir-325","hsa-mir-325","AUACAGUGCUUGGUUCCUAGUAGGUGUCCAGUAAGUGUUUGUGACAUAAUUUGUUUAUUGAGGACCUCCUAUCAAUCAAGCACUGUGCUAGGCUCUGG");
fastawrite("hsa-mir-345","hsa-mir-345","ACCCAAACCCUAGGUCUGCUGACUCCUAGUCCAGGGCUCGUGAUGGCUGGUGGGCCCUGAACGAGGGGUCUGGAGGCCUGGGUUUGAAUAUCGACAGC");
fastawrite("hsa-mir-346","hsa-mir-346","GGUCUCUGUGUUGGGCGUCUGUCUGCCCGCAUGCCUGCCUCUCUGUUGCUCUGAAGGAGGCAGGGGCUGGGCCUGCAGCUGCCUGGGCAGAGCGG");
fastawrite("hsa-mir-384","hsa-mir-384","UGUUAAAUCAGGAAUUUUAAACAAUUCCUAGACAAUAUGUAUAAUGUUCAUAAGUCAUUCCUAGAAAUUGUUCAUAAUGCCUGUAACA");
fastawrite("hsa-mir-196b","hsa-mir-196b","ACUGGUCGGUGAUUUAGGUAGUUUCCUGUUGUUGGGAUCCACCUUUCUCUCGACAGCACGACACUGCCUUCAUUACUUCAGUUG");
fastawrite("hsa-mir-422a","hsa-mir-422a","GAGAGAAGCACUGGACUUAGGGUCAGAAGGCCUGAGUCUCUCUGCUGCAGAUGGGCUCUCUGUCCCUGAGCCAAGCUUUGUCCUCCCUGG");
fastawrite("hsa-mir-423","hsa-mir-423","AUAAAGGAAGUUAGGCUGAGGGGCAGAGAGCGAGACUUUUCUAUUUUCCAAAAGCUCGGUCUGAGGCCCCUCAGUCUUGCUUCCUAACCCGCGC");
fastawrite("hsa-mir-424","hsa-mir-424","CGAGGGGAUACAGCAGCAAUUCAUGUUUUGAAGUGUUCUAAAUGGUUCAAAACGUGAGGCGCUGCUAUACCCCCUCGUGGGGAAGGUAGAAGGUGGGG");
fastawrite("hsa-mir-425","hsa-mir-425","GAAAGCGCUUUGGAAUGACACGAUCACUCCCGUUGAGUGGGCACCCGAGAAGCCAUCGGGAAUGUCGUGUCCGCCCAGUGCUCUUUC");
fastawrite("hsa-mir-18b","hsa-mir-18b","UGUGUUAAGGUGCAUCUAGUGCAGUUAGUGAAGCAGCUUAGAAUCUACUGCCCUAAAUGCCCCUUCUGGCA");
fastawrite("hsa-mir-20b","hsa-mir-20b","AGUACCAAAGUGCUCAUAGUGCAGGUAGUUUUGGCAUGACUCUACUGUAGUAUGGGCACUUCCAGUACU");
fastawrite("hsa-mir-448","hsa-mir-448","GCCGGGAGGUUGAACAUCCUGCAUAGUGCUGCCAGGAAAUCCCUAUUUCAUAUAAGAGGGGGCUGGCUGGUUGCAUAUGUAGGAUGUCCCAUCUCCCAGCCCACUUCGUCA");
fastawrite("hsa-mir-429","hsa-mir-429","CGCCGGCCGAUGGGCGUCUUACCAGACAUGGUUAGACCUGGCCCUCUGUCUAAUACUGUCUGGUAAAACCGUCCAUCCGCUGC");
fastawrite("hsa-mir-449a","hsa-mir-449a","CUGUGUGUGAUGAGCUGGCAGUGUAUUGUUAGCUGGUUGAAUAUGUGAAUGGCAUCGGCUAACAUGCAACUGCUGUCUUAUUGCAUAUACA");
fastawrite("hsa-mir-450a-1","hsa-mir-450a-1","AAACGAUACUAAACUGUUUUUGCGAUGUGUUCCUAAUAUGCACUAUAAAUAUAUUGGGAACAUUUUGCAUGUAUAGUUUUGUAUCAAUAUA");
fastawrite("hsa-mir-431","hsa-mir-431","UCCUGCUUGUCCUGCGAGGUGUCUUGCAGGCCGUCAUGCAGGCCACACUGACGGUAACGUUGCAGGUCGUCUUGCAGGGCUUCUCGCAAGACGACAUCCUCAUCACCAACGACG");
fastawrite("hsa-mir-433","hsa-mir-433","CCGGGGAGAAGUACGGUGAGCCUGUCAUUAUUCAGAGAGGCUAGAUCCUCUGUGUUGAGAAGGAUCAUGAUGGGCUCCUCGGUGUUCUCCAGG");
fastawrite("hsa-mir-329-1","hsa-mir-329-1","GGUACCUGAAGAGAGGUUUUCUGGGUUUCUGUUUCUUUAAUGAGGACGAAACACACCUGGUUAACCUCUUUUCCAGUAUC");
fastawrite("hsa-mir-329-2","hsa-mir-329-2","GUGGUACCUGAAGAGAGGUUUUCUGGGUUUCUGUUUCUUUAUUGAGGACGAAACACACCUGGUUAACCUCUUUUCCAGUAUCAA");
fastawrite("hsa-mir-451a","hsa-mir-451a","CUUGGGAAUGGCAAGGAAACCGUUACCAUUACUGAGUUUAGUAAUGGUAAUGGUUCUCUUGCUAUACCCAGA");
fastawrite("hsa-mir-452","hsa-mir-452","GCUAAGCACUUACAACUGUUUGCAGAGGAAACUGAGACUUUGUAACUAUGUCUCAGUCUCAUCUGCAAAGAAGUAAGUGCUUUGC");
fastawrite("hsa-mir-409","hsa-mir-409","UGGUACUCGGGGAGAGGUUACCCGAGCAACUUUGCAUCUGGACGACGAAUGUUGCUCGGUGAACCCCUUUUCGGUAUCA");
fastawrite("hsa-mir-412","hsa-mir-412","CUGGGGUACGGGGAUGGAUGGUCGACCAGUUGGAAAGUAAUUGUUUCUAAUGUACUUCACCUGGUCCACUAGCCGUCCGUAUCCGCUGCAG");
fastawrite("hsa-mir-410","hsa-mir-410","GGUACCUGAGAAGAGGUUGUCUGUGAUGAGUUCGCUUUUAUUAAUGACGAAUAUAACACAGAUGGCCUGUUUUCAGUACC");
fastawrite("hsa-mir-376b","hsa-mir-376b","CAGUCCUUCUUUGGUAUUUAAAACGUGGAUAUUCCUUCUAUGUUUACGUGAUUCCUGGUUAAUCAUAGAGGAAAAUCCAUGUUUUCAGUAUCAAAUGCUG");
fastawrite("hsa-mir-483","hsa-mir-483","GAGGGGGAAGACGGGAGGAAAGAAGGGAGUGGUUCCAUCACGCCUCCUCACUCCUCUCCUCCCGUCUUCUCCUCUC");
fastawrite("hsa-mir-484","hsa-mir-484","AGCCUCGUCAGGCUCAGUCCCCUCCCGAUAAACCCCUAAAUAGGGACUUUCCCGGGGGGUGACCCUGGCUUUUUUGGCG");
fastawrite("hsa-mir-485","hsa-mir-485","ACUUGGAGAGAGGCUGGCCGUGAUGAAUUCGAUUCAUCAAAGCGAGUCAUACACGGCUCUCCUCUCUUUUAGU");
fastawrite("hsa-mir-486-1","hsa-mir-486-1","GCAUCCUGUACUGAGCUGCCCCGAGGCCCUUCAUGCUGCCCAGCUCGGGGCAGCUCAGUACAGGAUAC");
fastawrite("hsa-mir-487a","hsa-mir-487a","GGUACUUGAAGAGUGGUUAUCCCUGCUGUGUUCGCUUAAUUUAUGACGAAUCAUACAGGGACAUCCAGUUUUUCAGUAUC");
fastawrite("hsa-mir-488","hsa-mir-488","GAGAAUCAUCUCUCCCAGAUAAUGGCACUCUCAAACAAGUUUCCAAAUUGUUUGAAAGGCUAUUUCUUGGUCAGAUGACUCUC");
fastawrite("hsa-mir-489","hsa-mir-489","GUGGCAGCUUGGUGGUCGUAUGUGUGACGCCAUUUACUUGAACCUUUAGGAGUGACAUCACAUAUACGGCAGCUAAACUGCUAC");
fastawrite("hsa-mir-490","hsa-mir-490","UGGAGGCCUUGCUGGUUUGGAAAGUUCAUUGUUCGACACCAUGGAUCUCCAGGUGGGUCAAGUUUAGAGAUGCACCAACCUGGAGGACUCCAUGCUGUUGAGCUGUUCACAAGCAGCGGACACUUCCA");
fastawrite("hsa-mir-491","hsa-mir-491","UUGACUUAGCUGGGUAGUGGGGAACCCUUCCAUGAGGAGUAGAACACUCCUUAUGCAAGAUUCCCUUCUACCUGGCUGGGUUGG");
fastawrite("hsa-mir-511","hsa-mir-511","CAAUAGACACCCAUCGUGUCUUUUGCUCUGCAGUCAGUAAAUAUUUUUUUGUGAAUGUGUAGCAAAAGACAGAAUGGUGGUCCAUUG");
fastawrite("hsa-mir-146b","hsa-mir-146b","CCUGGCACUGAGAACUGAAUUCCAUAGGCUGUGAGCUCUAGCAAUGCCCUGUGGACUCAGUUCUGGUGCCCGG");
fastawrite("hsa-mir-202","hsa-mir-202","CGCCUCAGAGCCGCCCGCCGUUCCUUUUUCCUAUGCAUAUACUUCUUUGAGGAUCUGGCCUAAAGAGGUAUAGGGCAUGGGAAAACGGGGCGGUCGGGUCCUCCCCAGCG");
fastawrite("hsa-mir-492","hsa-mir-492","CAACUACAGCCACUACUACAGGACCAUCGAGGACCUGCGGGACAAGAUUCUUGGUGCCACCAUUGAGAACGCCAGGAUUGUCCUGCAGAUCAACAAUGCUCAACUGGCUGCAGAUG");
fastawrite("hsa-mir-493","hsa-mir-493","CUGGCCUCCAGGGCUUUGUACAUGGUAGGCUUUCAUUCAUUCGUUUGCACAUUCGGUGAAGGUCUACUGUGUGCCAGGCCCUGUGCCAG");
fastawrite("hsa-mir-432","hsa-mir-432","UGACUCCUCCAGGUCUUGGAGUAGGUCAUUGGGUGGAUCCUCUAUUUCCUUACGUGGGCCACUGGAUGGCUCCUCCAUGUCUUGGAGUAGAUCA");
fastawrite("hsa-mir-494","hsa-mir-494","GAUACUCGAAGGAGAGGUUGUCCGUGUUGUCUUCUCUUUAUUUAUGAUGAAACAUACACGGGAAACCUCUUUUUUAGUAUC");
fastawrite("hsa-mir-495","hsa-mir-495","UGGUACCUGAAAAGAAGUUGCCCAUGUUAUUUUCGCUUUAUAUGUGACGAAACAAACAUGGUGCACUUCUUUUUCGGUAUCA");
fastawrite("hsa-mir-496","hsa-mir-496","CCCAAGUCAGGUACUCGAAUGGAGGUUGUCCAUGGUGUGUUCAUUUUAUUUAUGAUGAGUAUUACAUGGCCAAUCUCCUUUCGGUACUCAAUUCUUCUUGGG");
fastawrite("hsa-mir-193b","hsa-mir-193b","GUGGUCUCAGAAUCGGGGUUUUGAGGGCGAGAUGAGUUUAUGUUUUAUCCAACUGGCCCUCAAAGUCCCGCUUUUGGGGUCAU");
fastawrite("hsa-mir-497","hsa-mir-497","CCACCCCGGUCCUGCUCCCGCCCCAGCAGCACACUGUGGUUUGUACGGCACUGUGGCCACGUCCAAACCACACUGUGGUGUUAGAGCGAGGGUGGGGGAGGCACCGCCGAGG");
fastawrite("hsa-mir-181d","hsa-mir-181d","GUCCCCUCCCCUAGGCCACAGCCGAGGUCACAAUCAACAUUCAUUGUUGUCGGUGGGUUGUGAGGACUGAGGCCAGACCCACCGGGGGAUGAAUGUCACUGUGGCUGGGCCAGACACGGCUUAAGGGGAAUGGGGAC");
fastawrite("hsa-mir-512-1","hsa-mir-512-1","UCUCAGUCUGUGGCACUCAGCCUUGAGGGCACUUUCUGGUGCCAGAAUGAAAGUGCUGUCAUAGCUGAGGUCCAAUGACUGAGG");
fastawrite("hsa-mir-512-2","hsa-mir-512-2","GGUACUUCUCAGUCUGUGGCACUCAGCCUUGAGGGCACUUUCUGGUGCCAGAAUGAAAGUGCUGUCAUAGCUGAGGUCCAAUGACUGAGGCGAGCACC");
fastawrite("hsa-mir-498","hsa-mir-498","AACCCUCCUUGGGAAGUGAAGCUCAGGCUGUGAUUUCAAGCCAGGGGGCGUUUUUCUAUAACUGGAUGAAAAGCACCUCCAGAGCUUGAAGCUCACAGUUUGAGAGCAAUCGUCUAAGGAAGUU");
fastawrite("hsa-mir-520e","hsa-mir-520e","UCUCCUGCUGUGACCCUCAAGAUGGAAGCAGUUUCUGUUGUCUGAAAGGAAAGAAAGUGCUUCCUUUUUGAGGGUUACUGUUUGAGA");
fastawrite("hsa-mir-515-1","hsa-mir-515-1","UCUCAUGCAGUCAUUCUCCAAAAGAAAGCACUUUCUGUUGUCUGAAAGCAGAGUGCCUUCUUUUGGAGCGUUACUGUUUGAGA");
fastawrite("hsa-mir-519e","hsa-mir-519e","UCUCAUGCAGUCAUUCUCCAAAAGGGAGCACUUUCUGUUUGAAAGAAAACAAAGUGCCUCCUUUUAGAGUGUUACUGUUUGAGA");
fastawrite("hsa-mir-520f","hsa-mir-520f","UCUCAGGCUGUGACCCUCUAAAGGGAAGCGCUUUCUGUGGUCAGAAAGAAAAGCAAGUGCUUCCUUUUAGAGGGUUACCGUUUGGGA");
fastawrite("hsa-mir-515-2","hsa-mir-515-2","UCUCAUGCAGUCAUUCUCCAAAAGAAAGCACUUUCUGUUGUCUGAAAGCAGAGUGCCUUCUUUUGGAGCGUUACUGUUUGAGA");
fastawrite("hsa-mir-519c","hsa-mir-519c","UCUCAGCCUGUGACCCUCUAGAGGGAAGCGCUUUCUGUUGUCUGAAAGAAAAGAAAGUGCAUCUUUUUAGAGGAUUACAGUUUGAGA");
fastawrite("hsa-mir-520a","hsa-mir-520a","CUCAGGCUGUGACCCUCCAGAGGGAAGUACUUUCUGUUGUCUGAGAGAAAAGAAAGUGCUUCCCUUUGGACUGUUUCGGUUUGAG");
fastawrite("hsa-mir-526b","hsa-mir-526b","UCAGGCUGUGACCCUCUUGAGGGAAGCACUUUCUGUUGUCUGAAAGAAGAGAAAGUGCUUCCUUUUAGAGGCUUACUGUCUGA");
fastawrite("hsa-mir-519b","hsa-mir-519b","CAUGCUGUGACCCUCUAGAGGGAAGCGCUUUCUGUUGUCUGAAAGAAAAGAAAGUGCAUCCUUUUAGAGGUUUACUGUUUG");
fastawrite("hsa-mir-525","hsa-mir-525","CUCAAGCUGUGACUCUCCAGAGGGAUGCACUUUCUCUUAUGUGAAAAAAAAGAAGGCGCUUCCCUUUAGAGCGUUACGGUUUGGG");
fastawrite("hsa-mir-523","hsa-mir-523","UCUCAUGCUGUGACCCUCUAGAGGGAAGCGCUUUCUGUUGUCUGAAAGAAAAGAACGCGCUUCCCUAUAGAGGGUUACCCUUUGAGA");
fastawrite("hsa-mir-518f","hsa-mir-518f","UCUCAUGCUGUGACCCUCUAGAGGGAAGCACUUUCUCUUGUCUAAAAGAAAAGAAAGCGCUUCUCUUUAGAGGAUUACUCUUUGAGA");
fastawrite("hsa-mir-520b","hsa-mir-520b","CCCUCUACAGGGAAGCGCUUUCUGUUGUCUGAAAGAAAAGAAAGUGCUUCCUUUUAGAGGG");
fastawrite("hsa-mir-518b","hsa-mir-518b","UCAUGCUGUGGCCCUCCAGAGGGAAGCGCUUUCUGUUGUCUGAAAGAAAACAAAGCGCUCCCCUUUAGAGGUUUACGGUUUGA");
fastawrite("hsa-mir-526a-1","hsa-mir-526a-1","CUCAGGCUGUGACCCUCUAGAGGGAAGCACUUUCUGUUGCUUGAAAGAAGAGAAAGCGCUUCCUUUUAGAGGAUUACUCUUUGAG");
fastawrite("hsa-mir-520c","hsa-mir-520c","UCUCAGGCUGUCGUCCUCUAGAGGGAAGCACUUUCUGUUGUCUGAAAGAAAAGAAAGUGCUUCCUUUUAGAGGGUUACCGUUUGAGA");
fastawrite("hsa-mir-518c","hsa-mir-518c","GCGAGAAGAUCUCAUGCUGUGACUCUCUGGAGGGAAGCACUUUCUGUUGUCUGAAAGAAAACAAAGCGCUUCUCUUUAGAGUGUUACGGUUUGAGAAAAGC");
fastawrite("hsa-mir-524","hsa-mir-524","UCUCAUGCUGUGACCCUACAAAGGGAAGCACUUUCUCUUGUCCAAAGGAAAAGAAGGCGCUUCCCUUUGGAGUGUUACGGUUUGAGA");
fastawrite("hsa-mir-517a","hsa-mir-517a","UCUCAGGCAGUGACCCUCUAGAUGGAAGCACUGUCUGUUGUAUAAAAGAAAAGAUCGUGCAUCCCUUUAGAGUGUUACUGUUUGAGA");
fastawrite("hsa-mir-519d","hsa-mir-519d","UCCCAUGCUGUGACCCUCCAAAGGGAAGCGCUUUCUGUUUGUUUUCUCUUAAACAAAGUGCCUCCCUUUAGAGUGUUACCGUUUGGGA");
fastawrite("hsa-mir-521-2","hsa-mir-521-2","UCUCGGGCUGUGACUCUCCAAAGGGAAGAAUUUUCUCUUGUCUAAAAGAAAAGAACGCACUUCCCUUUAGAGUGUUACCGUGUGAGA");
fastawrite("hsa-mir-520d","hsa-mir-520d","UCUCAAGCUGUGAGUCUACAAAGGGAAGCCCUUUCUGUUGUCUAAAAGAAAAGAAAGUGCUUCUCUUUGGUGGGUUACGGUUUGAGA");
fastawrite("hsa-mir-517b","hsa-mir-517b","GUGACCCUCUAGAUGGAAGCACUGUCUGUUGUCUAAGAAAAGAUCGUGCAUCCCUUUAGAGUGUUAC");
fastawrite("hsa-mir-520g","hsa-mir-520g","UCCCAUGCUGUGACCCUCUAGAGGAAGCACUUUCUGUUUGUUGUCUGAGAAAAAACAAAGUGCUUCCCUUUAGAGUGUUACCGUUUGGGA");
fastawrite("hsa-mir-516b-2","hsa-mir-516b-2","UCUCAUGAUGUGACCAUCUGGAGGUAAGAAGCACUUUGUGUUUUGUGAAAGAAAGUGCUUCCUUUCAGAGGGUUACUCUUUGAGA");
fastawrite("hsa-mir-526a-2","hsa-mir-526a-2","GUGACCCUCUAGAGGGAAGCACUUUCUGUUGAAAGAAAAGAACAUGCAUCCUUUCAGAGGGUUAC");
fastawrite("hsa-mir-518e","hsa-mir-518e","UCUCAGGCUGUGACCCUCUAGAGGGAAGCGCUUUCUGUUGGCUAAAAGAAAAGAAAGCGCUUCCCUUCAGAGUGUUAACGCUUUGAGA");
fastawrite("hsa-mir-518a-1","hsa-mir-518a-1","UCUCAAGCUGUGACUGCAAAGGGAAGCCCUUUCUGUUGUCUGAAAGAAGAGAAAGCGCUUCCCUUUGCUGGAUUACGGUUUGAGA");
fastawrite("hsa-mir-518d","hsa-mir-518d","UCCCAUGCUGUGACCCUCUAGAGGGAAGCACUUUCUGUUGUCUGAAAGAAACCAAAGCGCUUCCCUUUGGAGCGUUACGGUUUGAGA");
fastawrite("hsa-mir-516b-1","hsa-mir-516b-1","UCUCAGGCUGUGACCAUCUGGAGGUAAGAAGCACUUUCUGUUUUGUGAAAGAAAAGAAAGUGCUUCCUUUCAGAGGGUUACUCUUUGAGA");
fastawrite("hsa-mir-518a-2","hsa-mir-518a-2","UCUCAAGCUGUGGGUCUGCAAAGGGAAGCCCUUUCUGUUGUCUAAAAGAAGAGAAAGCGCUUCCCUUUGCUGGAUUACGGUUUGAGA");
fastawrite("hsa-mir-517c","hsa-mir-517c","GAAGAUCUCAGGCAGUGACCCUCUAGAUGGAAGCACUGUCUGUUGUCUAAGAAAAGAUCGUGCAUCCUUUUAGAGUGUUACUGUUUGAGAAAAUC");
fastawrite("hsa-mir-520h","hsa-mir-520h","UCCCAUGCUGUGACCCUCUAGAGGAAGCACUUUCUGUUUGUUGUCUGAGAAAAAACAAAGUGCUUCCCUUUAGAGUUACUGUUUGGGA");
fastawrite("hsa-mir-521-1","hsa-mir-521-1","UCUCAGGCUGUGACCCUCCAAAGGGAAGAACUUUCUGUUGUCUAAAAGAAAAGAACGCACUUCCCUUUAGAGUGUUACCGUGUGAGA");
fastawrite("hsa-mir-522","hsa-mir-522","UCUCAGGCUGUGUCCCUCUAGAGGGAAGCGCUUUCUGUUGUCUGAAAGAAAAGAAAAUGGUUCCCUUUAGAGUGUUACGCUUUGAGA");
fastawrite("hsa-mir-519a-1","hsa-mir-519a-1","CUCAGGCUGUGACACUCUAGAGGGAAGCGCUUUCUGUUGUCUGAAAGAAAGGAAAGUGCAUCCUUUUAGAGUGUUACUGUUUGAG");
fastawrite("hsa-mir-527","hsa-mir-527","UCUCAAGCUGUGACUGCAAAGGGAAGCCCUUUCUGUUGUCUAAAAGAAAAGAAAGUGCUUCCCUUUGGUGAAUUACGGUUUGAGA");
fastawrite("hsa-mir-516a-1","hsa-mir-516a-1","UCUCAGGCUGUGACCUUCUCGAGGAAAGAAGCACUUUCUGUUGUCUGAAAGAAAAGAAAGUGCUUCCUUUCAGAGGGUUACGGUUUGAGA");
fastawrite("hsa-mir-516a-2","hsa-mir-516a-2","UCUCAGGUUGUGACCUUCUCGAGGAAAGAAGCACUUUCUGUUGUCUGAAAGAAAAGAAAGUGCUUCCUUUCAGAGGGUUACGGUUUGAGA");
fastawrite("hsa-mir-519a-2","hsa-mir-519a-2","UCUCAGGCUGUGUCCCUCUACAGGGAAGCGCUUUCUGUUGUCUGAAAGAAAGGAAAGUGCAUCCUUUUAGAGUGUUACUGUUUGAGA");
fastawrite("hsa-mir-499a","hsa-mir-499a","GCCCUGUCCCCUGUGCCUUGGGCGGGCGGCUGUUAAGACUUGCAGUGAUGUUUAACUCCUCUCCACGUGAACAUCACAGCAAGUCUGUGCUGCUUCCCGUCCCUACGCUGCCUGGGCAGGGU");
fastawrite("hsa-mir-500a","hsa-mir-500a","GCUCCCCCUCUCUAAUCCUUGCUACCUGGGUGAGAGUGCUGUCUGAAUGCAAUGCACCUGGGCAAGGAUUCUGAGAGCGAGAGC");
fastawrite("hsa-mir-501","hsa-mir-501","GCUCUUCCUCUCUAAUCCUUUGUCCCUGGGUGAGAGUGCUUUCUGAAUGCAAUGCACCCGGGCAAGGAUUCUGAGAGGGUGAGC");
fastawrite("hsa-mir-502","hsa-mir-502","UGCUCCCCCUCUCUAAUCCUUGCUAUCUGGGUGCUAGUGCUGGCUCAAUGCAAUGCACCUGGGCAAGGAUUCAGAGAGGGGGAGCU");
fastawrite("hsa-mir-450a-2","hsa-mir-450a-2","CCAAAGAAAGAUGCUAAACUAUUUUUGCGAUGUGUUCCUAAUAUGUAAUAUAAAUGUAUUGGGGACAUUUUGCAUUCAUAGUUUUGUAUCAAUAAUAUGG");
fastawrite("hsa-mir-503","hsa-mir-503","UGCCCUAGCAGCGGGAACAGUUCUGCAGUGAGCGAUCGGUGCUCUGGGGUAUUGUUUCCGCUGCCAGGGUA");
fastawrite("hsa-mir-504","hsa-mir-504","GCUGCUGUUGGGAGACCCUGGUCUGCACUCUAUCUGUAUUCUUACUGAAGGGAGUGCAGGGCAGGGUUUCCCAUACAGAGGGC");
fastawrite("hsa-mir-505","hsa-mir-505","GAUGCACCCAGUGGGGGAGCCAGGAAGUAUUGAUGUUUCUGCCAGUUUAGCGUCAACACUUGCUGGUUUCCUCUCUGGAGCAUC");
fastawrite("hsa-mir-513a-1","hsa-mir-513a-1","GGGAUGCCACAUUCAGCCAUUCAGCGUACAGUGCCUUUCACAGGGAGGUGUCAUUUAUGUGAACUAAAAUAUAAAUUUCACCUUUCUGAGAAGGGUAAUGUACAGCAUGCACUGCAUAUGUGGUGUCCC");
fastawrite("hsa-mir-513a-2","hsa-mir-513a-2","GGAUGCCACAUUCAGCCAUUCAGUGUGCAGUGCCUUUCACAGGGAGGUGUCAUUUAUGUGAACUAAAAUAUAAAUUUCACCUUUCUGAGAAGGGUAAUGUACAGCAUGCACUGCAUAUGUGGUGUCC");
fastawrite("hsa-mir-506","hsa-mir-506","GCCACCACCAUCAGCCAUACUAUGUGUAGUGCCUUAUUCAGGAAGGUGUUACUUAAUAGAUUAAUAUUUGUAAGGCACCCUUCUGAGUAGAGUAAUGUGCAACAUGGACAACAUUUGUGGUGGC");
fastawrite("hsa-mir-507","hsa-mir-507","GUGCUGUGUGUAGUGCUUCACUUCAAGAAGUGCCAUGCAUGUGUCUAGAAAUAUGUUUUGCACCUUUUGGAGUGAAAUAAUGCACAACAGAUAC");
fastawrite("hsa-mir-508","hsa-mir-508","CCACCUUCAGCUGAGUGUAGUGCCCUACUCCAGAGGGCGUCACUCAUGUAAACUAAAACAUGAUUGUAGCCUUUUGGAGUAGAGUAAUACACAUCACGUAACGCAUAUUUGGUGG");
fastawrite("hsa-mir-509-1","hsa-mir-509-1","CAUGCUGUGUGUGGUACCCUACUGCAGACAGUGGCAAUCAUGUAUAAUUAAAAAUGAUUGGUACGUCUGUGGGUAGAGUACUGCAUGACACAUG");
fastawrite("hsa-mir-510","hsa-mir-510","GUGGUGUCCUACUCAGGAGAGUGGCAAUCACAUGUAAUUAGGUGUGAUUGAAACCUCUAAGAGUGGAGUAACAC");
fastawrite("hsa-mir-514a-1","hsa-mir-514a-1","AACAUGUUGUCUGUGGUACCCUACUCUGGAGAGUGACAAUCAUGUAUAAUUAAAUUUGAUUGACACUUCUGUGAGUAGAGUAACGCAUGACACGUACG");
fastawrite("hsa-mir-514a-2","hsa-mir-514a-2","GUUGUCUGUGGUACCCUACUCUGGAGAGUGACAAUCAUGUAUAACUAAAUUUGAUUGACACUUCUGUGAGUAGAGUAACGCAUGACAC");
fastawrite("hsa-mir-514a-3","hsa-mir-514a-3","GUUGUCUGUGGUACCCUACUCUGGAGAGUGACAAUCAUGUAUAACUAAAUUUGAUUGACACUUCUGUGAGUAGAGUAACGCAUGACAC");
fastawrite("hsa-mir-532","hsa-mir-532","CGACUUGCUUUCUCUCCUCCAUGCCUUGAGUGUAGGACCGUUGGCAUCUUAAUUACCCUCCCACACCCAAGGCUUGCAGAAGAGCGAGCCU");
fastawrite("hsa-mir-455","hsa-mir-455","UCCCUGGCGUGAGGGUAUGUGCCUUUGGACUACAUCGUGGAAGCCAGCACCAUGCAGUCCAUGGGCAUAUACACUUGCCUCAAGGCCUAUGUCAUC");
fastawrite("hsa-mir-539","hsa-mir-539","AUACUUGAGGAGAAAUUAUCCUUGGUGUGUUCGCUUUAUUUAUGAUGAAUCAUACAAGGACAAUUUCUUUUUGAGUAU");
fastawrite("hsa-mir-544a","hsa-mir-544a","AUUUUCAUCACCUAGGGAUCUUGUUAAAAAGCAGAUUCUGAUUCAGGGACCAAGAUUCUGCAUUUUUAGCAAGUUCUCAAGUGAUGCUAAU");
fastawrite("hsa-mir-545","hsa-mir-545","CCCAGCCUGGCACAUUAGUAGGCCUCAGUAAAUGUUUAUUAGAUGAAUAAAUGAAUGACUCAUCAGCAAACAUUUAUUGUGUGCCUGCUAAAGUGAGCUCCACAGG");
fastawrite("hsa-mir-376a-2","hsa-mir-376a-2","GGUAUUUAAAAGGUAGAUUUUCCUUCUAUGGUUACGUGUUUGAUGGUUAAUCAUAGAGGAAAAUCCACGUUUUCAGUAUC");
fastawrite("hsa-mir-487b","hsa-mir-487b","UUGGUACUUGGAGAGUGGUUAUCCCUGUCCUGUUCGUUUUGCUCAUGUCGAAUCGUACAGGGUCAUCCACUUUUUCAGUAUCAA");
fastawrite("hsa-mir-551a","hsa-mir-551a","GGGGACUGCCGGGUGACCCUGGAAAUCCAGAGUGGGUGGGGCCAGUCUGACCGUUUCUAGGCGACCCACUCUUGGUUUCCAGGGUUGCCCUGGAAA");
fastawrite("hsa-mir-552","hsa-mir-552","AACCAUUCAAAUAUACCACAGUUUGUUUAACCUUUUGCCUGUUGGUUGAAGAUGCCUUUCAACAGGUGACUGGUUAGACAAACUGUGGUAUAUACA");
fastawrite("hsa-mir-553","hsa-mir-553","CUUCAAUUUUAUUUUAAAACGGUGAGAUUUUGUUUUGUCUGAGAAAAUCUCGCUGUUUUAGACUGAGG");
fastawrite("hsa-mir-554","hsa-mir-554","ACCUGAGUAACCUUUGCUAGUCCUGACUCAGCCAGUACUGGUCUUAGACUGGUGAUGGGUCAGGGUUCAUAUUUUGGCAUCUCUCUCUGGGCAUCU");
fastawrite("hsa-mir-92b","hsa-mir-92b","CGGGCCCCGGGCGGGCGGGAGGGACGGGACGCGGUGCAGUGUUGUUUUUUCCCCCGCCAAUAUUGCACUCGUCCCGGCCUCCGGCCCCCCCGGCCC");
fastawrite("hsa-mir-555","hsa-mir-555","GGAGUGAACUCAGAUGUGGAGCACUACCUUUGUGAGCAGUGUGACCCAAGGCCUGUGGACAGGGUAAGCUGAACCUCUGAUAAAACUCUGAUCUAU");
fastawrite("hsa-mir-556","hsa-mir-556","GAUAGUAAUAAGAAAGAUGAGCUCAUUGUAAUAUGAGCUUCAUUUAUACAUUUCAUAUUACCAUUAGCUCAUCUUUUUUAUUACUACCUUCAACA");
fastawrite("hsa-mir-557","hsa-mir-557","AGAAUGGGCAAAUGAACAGUAAAUUUGGAGGCCUGGGGCCCUCCCUGCUGCUGGAGAAGUGUUUGCACGGGUGGGCCUUGUCUUUGAAAGGAGGUGGA");
fastawrite("hsa-mir-558","hsa-mir-558","GUGUGUGUGUGUGUGUGUGGUUAUUUUGGUAUAGUAGCUCUAGACUCUAUUAUAGUUUCCUGAGCUGCUGUACCAAAAUACCACAAACGGGCUG");
fastawrite("hsa-mir-559","hsa-mir-559","GCUCCAGUAACAUCUUAAAGUAAAUAUGCACCAAAAUUACUUUUGGUAAAUACAGUUUUGGUGCAUAUUUACUUUAGGAUGUUACUGGAGCUCCCA");
fastawrite("hsa-mir-561","hsa-mir-561","CUUCAUCCACCAGUCCUCCAGGAACAUCAAGGAUCUUAAACUUUGCCAGAGCUACAAAGGCAAAGUUUAAGAUCCUUGAAGUUCCUGGGGGAACCAU");
fastawrite("hsa-mir-562","hsa-mir-562","AGUGAAAUUGCUAGGUCAUAUGGUCAGUCUACUUUUAGAGUAAUUGUGAAACUGUUUUUCAAAGUAGCUGUACCAUUUGCACUCCCUGUGGCAAU");
fastawrite("hsa-mir-563","hsa-mir-563","AGCAAAGAAGUGUGUUGCCCUCUAGGAAAUGUGUGUUGCUCUGAUGUAAUUAGGUUGACAUACGUUUCCCUGGUAGCCA");
fastawrite("hsa-mir-564","hsa-mir-564","CGGGCAGCGGGUGCCAGGCACGGUGUCAGCAGGCAACAUGGCCGAGAGGCCGGGGCCUCCGGGCGGCGCCGUGUCCGCGACCGCGUACCCUGAC");
fastawrite("hsa-mir-567","hsa-mir-567","GGAUUCUUAUAGGACAGUAUGUUCUUCCAGGACAGAACAUUCUUUGCUAUUUUGUACUGGAAGAACAUGCAAAACUAAAAAAAAAAAAAGUUAUUGCU");
fastawrite("hsa-mir-568","hsa-mir-568","GAUAUACACUAUAUUAUGUAUAAAUGUAUACACACUUCCUAUAUGUAUCCACAUAUAUAUAGUGUAUAUAUUAUACAUGUAUAGGUGUGUAUAUG");
fastawrite("hsa-mir-551b","hsa-mir-551b","AGAUGUGCUCUCCUGGCCCAUGAAAUCAAGCGUGGGUGAGACCUGGUGCAGAACGGGAAGGCGACCCAUACUUGGUUUCAGAGGCUGUGAGAAUAA");
fastawrite("hsa-mir-569","hsa-mir-569","GGUAUUGUUAGAUUAAUUUUGUGGGACAUUAACAACAGCAUCAGAAGCAACAUCAGCUUUAGUUAAUGAAUCCUGGAAAGUUAAGUGACUUUAUUU");
fastawrite("hsa-mir-570","hsa-mir-570","CUAGAUAAGUUAUUAGGUGGGUGCAAAGGUAAUUGCAGUUUUUCCCAUUAUUUUAAUUGCGAAAACAGCAAUUACCUUUGCACCAACCUGAUGGAGU");
fastawrite("hsa-mir-571","hsa-mir-571","CCUCAGUAAGACCAAGCUCAGUGUGCCAUUUCCUUGUCUGUAGCCAUGUCUAUGGGCUCUUGAGUUGGCCAUCUGAGUGAGGGCCUGCUUAUUCUA");
fastawrite("hsa-mir-572","hsa-mir-572","GUCGAGGCCGUGGCCCGGAAGUGGUCGGGGCCGCUGCGGGCGGAAGGGCGCCUGUGCUUCGUCCGCUCGGCGGUGGCCCAGCCAGGCCCGCGGGA");
fastawrite("hsa-mir-573","hsa-mir-573","UUUAGCGGUUUCUCCCUGAAGUGAUGUGUAACUGAUCAGGAUCUACUCAUGUCGUCUUUGGUAAAGUUAUGUCGCUUGUCAGGGUGAGGAGAGUUUUUG");
fastawrite("hsa-mir-574","hsa-mir-574","GGGACCUGCGUGGGUGCGGGCGUGUGAGUGUGUGUGUGUGAGUGUGUGUCGCUCCGGGUCCACGCUCAUGCACACACCCACACGCCCACACUCAGG");
fastawrite("hsa-mir-575","hsa-mir-575","AAUUCAGCCCUGCCACUGGCUUAUGUCAUGACCUUGGGCUACUCAGGCUGUCUGCACAAUGAGCCAGUUGGACAGGAGCAGUGCCACUCAACUC");
fastawrite("hsa-mir-576","hsa-mir-576","UACAAUCCAACGAGGAUUCUAAUUUCUCCACGUCUUUGGUAAUAAGGUUUGGCAAAGAUGUGGAAAAAUUGGAAUCCUCAUUCGAUUGGUUAUAACCA");
fastawrite("hsa-mir-577","hsa-mir-577","UGGGGGAGUGAAGAGUAGAUAAAAUAUUGGUACCUGAUGAAUCUGAGGCCAGGUUUCAAUACUUUAUCUGCUCUUCAUUUCCCCAUAUCUACUUAC");
fastawrite("hsa-mir-578","hsa-mir-578","AGAUAAAUCUAUAGACAAAAUACAAUCCCGGACAACAAGAAGCUCCUAUAGCUCCUGUAGCUUCUUGUGCUCUAGGAUUGUAUUUUGUUUAUAUAU");
fastawrite("hsa-mir-579","hsa-mir-579","CAUAUUAGGUUAAUGCAAAAGUAAUCGCGGUUUGUGCCAGAUGACGAUUUGAAUUAAUAAAUUCAUUUGGUAUAAACCGCGAUUAUUUUUGCAUCAAC");
fastawrite("hsa-mir-580","hsa-mir-580","AUAAAAUUUCCAAUUGGAACCUAAUGAUUCAUCAGACUCAGAUAUUUAAGUUAACAGUAUUUGAGAAUGAUGAAUCAUUAGGUUCCGGUCAGAAAUU");
fastawrite("hsa-mir-581","hsa-mir-581","GUUAUGUGAAGGUAUUCUUGUGUUCUCUAGAUCAGUGCUUUUAGAAAAUUUGUGUGAUCUAAAGAACACAAAGAAUACCUACACAGAACCACCUGC");
fastawrite("hsa-mir-582","hsa-mir-582","AUCUGUGCUCUUUGAUUACAGUUGUUCAACCAGUUACUAAUCUAACUAAUUGUAACUGGUUGAACAACUGAACCCAAAGGGUGCAAAGUAGAAACAUU");
fastawrite("hsa-mir-583","hsa-mir-583","AACUCACACAUUAACCAAAGAGGAAGGUCCCAUUACUGCAGGGAUCUUAGCAGUACUGGGACCUACCUCUUUGGU");
fastawrite("hsa-mir-584","hsa-mir-584","UAGGGUGACCAGCCAUUAUGGUUUGCCUGGGACUGAGGAAUUUGCUGGGAUAUGUCAGUUCCAGGCCAACCAGGCUGGUUGGUCUCCCUGAAGCAAC");
fastawrite("hsa-mir-585","hsa-mir-585","UGGGGUGUCUGUGCUAUGGCAGCCCUAGCACACAGAUACGCCCAGAGAAAGCCUGAACGUUGGGCGUAUCUGUAUGCUAGGGCUGCUGUAACAA");
fastawrite("hsa-mir-548a-1","hsa-mir-548a-1","UGCAGGGAGGUAUUAAGUUGGUGCAAAAGUAAUUGUGAUUUUUGCCAUUAAAAGUAACGACAAAACUGGCAAUUACUUUUGCACCAAACCUGGUAUU");
fastawrite("hsa-mir-586","hsa-mir-586","AUGGGGUAAAACCAUUAUGCAUUGUAUUUUUAGGUCCCAAUACAUGUGGGCCCUAAAAAUACAAUGCAUAAUGGUUUUUCACUCUUUAUCUUCUUAU");
fastawrite("hsa-mir-587","hsa-mir-587","CUCCUAUGCACCCUCUUUCCAUAGGUGAUGAGUCACAGGGCUCAGGGAAUGUGUCUGCACCUGUGACUCAUCACCAGUGGAAAGCCCAUCCCAUAU");
fastawrite("hsa-mir-548b","hsa-mir-548b","CAGACUAUAUAUUUAGGUUGGCGCAAAAGUAAUUGUGGUUUUGGCCUUUAUUUUCAAUGGCAAGAACCUCAGUUGCUUUUGUGCCAACCUAAUACUU");
fastawrite("hsa-mir-588","hsa-mir-588","AGCUUAGGUACCAAUUUGGCCACAAUGGGUUAGAACACUAUUCCAUUGUGUUCUUACCCACCAUGGCCAAAAUUGGGCCUAAG");
fastawrite("hsa-mir-548a-2","hsa-mir-548a-2","UGUGAUGUGUAUUAGGUUUGUGCAAAAGUAAUUGGGGUUUUUUGCCGUUAAAAGUAAUGGCAAAACUGGCAAUUACUUUUGCACCAAACUAAUAUAA");
fastawrite("hsa-mir-589","hsa-mir-589","UCCAGCCUGUGCCCAGCAGCCCCUGAGAACCACGUCUGCUCUGAGCUGGGUACUGCCUGUUCAGAACAAAUGCCGGUUCCCAGACGCUGCCAGCUGGCC");
fastawrite("hsa-mir-550a-1","hsa-mir-550a-1","UGAUGCUUUGCUGGCUGGUGCAGUGCCUGAGGGAGUAAGAGCCCUGUUGUUGUAAGAUAGUGUCUUACUCCCUCAGGCACAUCUCCAACAAGUCUCU");
fastawrite("hsa-mir-550a-2","hsa-mir-550a-2","UGAUGCUUUGCUGGCUGGUGCAGUGCCUGAGGGAGUAAGAGCCCUGUUGUUGUCAGAUAGUGUCUUACUCCCUCAGGCACAUCUCCAGCGAGUCUCU");
fastawrite("hsa-mir-590","hsa-mir-590","UAGCCAGUCAGAAAUGAGCUUAUUCAUAAAAGUGCAGUAUGGUGAAGUCAAUCUGUAAUUUUAUGUAUAAGCUAGUCUCUGAUUGAAACAUGCAGCA");
fastawrite("hsa-mir-591","hsa-mir-591","UCUUAUCAAUGAGGUAGACCAUGGGUUCUCAUUGUAAUAGUGUAGAAUGUUGGUUAACUGUGGACUCCCUGGCUCUGUCUCAAAUCUACUGAUUC");
fastawrite("hsa-mir-592","hsa-mir-592","UAUUAUGCCAUGACAUUGUGUCAAUAUGCGAUGAUGUGUUGUGAUGGCACAGCGUCAUCACGUGGUGACGCAACAUCAUGACGUAAGACGUCACAAC");
fastawrite("hsa-mir-593","hsa-mir-593","CCCCCAGAAUCUGUCAGGCACCAGCCAGGCAUUGCUCAGCCCGUUUCCCUCUGGGGGAGCAAGGAGUGGUGCUGGGUUUGUCUCUGCUGGGGUUUCUCCU");
fastawrite("hsa-mir-595","hsa-mir-595","ACGGAAGCCUGCACGCAUUUAACACCAGCACGCUCAAUGUAGUCUUGUAAGGAACAGGUUGAAGUGUGCCGUGGUGUGUCUGGAGGAAGCGCCUGU");
fastawrite("hsa-mir-596","hsa-mir-596","AGCACGGCCUCUCCGAAGCCUGCCCGGCUCCUCGGGAACCUGCCUCCCGCAUGGCAGCUGCUGCCCUUCGGAGGCCG");
fastawrite("hsa-mir-597","hsa-mir-597","UACUUACUCUACGUGUGUGUCACUCGAUGACCACUGUGAAGACAGUAAAAUGUACAGUGGUUCUCUUGUGGCUCAAGCGUAAUGUAGAGUACUGGUC");
fastawrite("hsa-mir-598","hsa-mir-598","GCUUGAUGAUGCUGCUGAUGCUGGCGGUGAUCCCGAUGGUGUGAGCUGGAAAUGGGGUGCUACGUCAUCGUUGUCAUCGUCAUCAUCAUCAUCCGAG");
fastawrite("hsa-mir-599","hsa-mir-599","AAAGACAUGCUGUCCACAGUGUGUUUGAUAAGCUGACAUGGGACAGGGAUUCUUUUCACUGUUGUGUCAGUUUAUCAAACCCAUACUUGGAUGAC");
fastawrite("hsa-mir-548a-3","hsa-mir-548a-3","CCUAGAAUGUUAUUAGGUCGGUGCAAAAGUAAUUGCGAGUUUUACCAUUACUUUCAAUGGCAAAACUGGCAAUUACUUUUGCACCAACGUAAUACUU");
fastawrite("hsa-mir-600","hsa-mir-600","AAGUCACGUGCUGUGGCUCCAGCUUCAUAGGAAGGCUCUUGUCUGUCAGGCAGUGGAGUUACUUACAGACAAGAGCCUUGCUCAGGCCAGCCCUGCCC");
fastawrite("hsa-mir-601","hsa-mir-601","UGCAUGAGUUCGUCUUGGUCUAGGAUUGUUGGAGGAGUCAGAAAAACUACCCCAGGGAUCCUGAAGUCCUUUGGGUGGA");
fastawrite("hsa-mir-602","hsa-mir-602","UUCUCACCCCCGCCUGACACGGGCGACAGCUGCGGCCCGCUGUGUUCACUCGGGCCGAGUGCGUCUCCUGUCAGGCAAGGGAGAGCAGAGCCCCCCUG");
fastawrite("hsa-mir-603","hsa-mir-603","GAUUGAUGCUGUUGGUUUGGUGCAAAAGUAAUUGCAGUGCUUCCCAUUUAAAAGUAAUGGCACACACUGCAAUUACUUUUGCUCCAACUUAAUACUU");
fastawrite("hsa-mir-604","hsa-mir-604","AGAGCAUCGUGCUUGACCUUCCACGCUCUCGUGUCCACUAGCAGGCAGGUUUUCUGACACAGGCUGCGGAAUUCAGGACAGUGCAUCAUGGAGA");
fastawrite("hsa-mir-605","hsa-mir-605","GCCCUAGCUUGGUUCUAAAUCCCAUGGUGCCUUCUCCUUGGGAAAAACAGAGAAGGCACUAUGAGAUUUAGAAUCAAGUUAGG");
fastawrite("hsa-mir-606","hsa-mir-606","UGUAUCCUUGGUUUUUAGUAGUUUUACUAUGAUGAGGUGUGCCAUCCACCCCAUCAUAGUAAACUACUGAAAAUCAAAGAUACAAGUGCCUGACCA");
fastawrite("hsa-mir-607","hsa-mir-607","UUGCCUAAAGUCACACAGGUUAUAGAUCUGGAUUGGAACCCAGGGAGCCAGACUGCCUGGGUUCAAAUCCAGAUCUAUAACUUGUGUGACUUUGGG");
fastawrite("hsa-mir-608","hsa-mir-608","GGGCCAAGGUGGGCCAGGGGUGGUGUUGGGACAGCUCCGUUUAAAAAGGCAUCUCCAAGAGCUUCCAUCAAAGGCUGCCUCUUGGUGCAGCACAGGUAGA");
fastawrite("hsa-mir-609","hsa-mir-609","UGCUCGGCUGUUCCUAGGGUGUUUCUCUCAUCUCUGGUCUAUAAUGGGUUAAAUAGUAGAGAUGAGGGCAACACCCUAGGAACAGCAGAGGAACC");
fastawrite("hsa-mir-610","hsa-mir-610","UCUAUUUGUCUUAGGUGAGCUAAAUGUGUGCUGGGACACAUUUGAGCCAAAUGUCCCAGCACACAUUUAGCUCACAUAAGAAAAAUGGACUCUAGU");
fastawrite("hsa-mir-611","hsa-mir-611","AAAAUGGUGAGAGCGUUGAGGGGAGUUCCAGACGGAGAUGCGAGGACCCCUCGGGGUCUGACCCACA");
fastawrite("hsa-mir-612","hsa-mir-612","UCCCAUCUGGACCCUGCUGGGCAGGGCUUCUGAGCUCCUUAGCACUAGCAGGAGGGGCUCCAGGGGCCCUCCCUCCAUGGCAGCCAGGACAGGACUCUCA");
fastawrite("hsa-mir-613","hsa-mir-613","GGUGAGUGCGUUUCCAAGUGUGAAGGGACCCUUCCUGUAGUGUCUUAUAUACAAUACAGUAGGAAUGUUCCUUCUUUGCCACUCAUACACCUUUA");
fastawrite("hsa-mir-614","hsa-mir-614","UCUAAGAAACGCAGUGGUCUCUGAAGCCUGCAGGGGCAGGCCAGCCCUGCACUGAACGCCUGUUCUUGCCAGGUGGCAGAAGGUUGCUGC");
fastawrite("hsa-mir-615","hsa-mir-615","CUCGGGAGGGGCGGGAGGGGGGUCCCCGGUGCUCGGAUCUCGAGGGUGCUUAUUGUUCGGUCCGAGCCUGGGUCUCCCUCUUCCCCCCAACCCCCC");
fastawrite("hsa-mir-616","hsa-mir-616","UUAGGUAAUUCCUCCACUCAAAACCCUUCAGUGACUUCCAUGACAUGAAAUAGGAAGUCAUUGGAGGGUUUGAGCAGAGGAAUGACCUGUUUUAAAA");
fastawrite("hsa-mir-548c","hsa-mir-548c","CAUUGGCAUCUAUUAGGUUGGUGCAAAAGUAAUUGCGGUUUUUGCCAUUACUUUCAGUAGCAAAAAUCUCAAUUACUUUUGCACCAACUUAAUACUU");
fastawrite("hsa-mir-617","hsa-mir-617","CAUCAUAAGGAGCCUAGACUUCCCAUUUGAAGGUGGCCAUUUCCUACCACCUUCAAAUGGUAAGUCCAGGCUCCUUCUGAUUCAAUAAAUGAGGAGC");
fastawrite("hsa-mir-618","hsa-mir-618","CUCUUGUUCACAGCCAAACUCUACUUGUCCUUCUGAGUGUAAUUACGUACAUGCAGUAGCUCAGGAGACAAGCAGGUUUACCCUGUGGAUGAGUCUGA");
fastawrite("hsa-mir-619","hsa-mir-619","CGCCCACCUCAGCCUCCCAAAAUGCUGGGAUUACAGGCAUGAGCCACUGCGGUCGACCAUGACCUGGACAUGUUUGUGCCCAGUACUGUCAGUUUGCAG");
fastawrite("hsa-mir-620","hsa-mir-620","AUAUAUAUCUAUAUCUAGCUCCGUAUAUAUAUAUAUAUAUAUAUAGAUAUCUCCAUAUAUAUGGAGAUAGAUAUAGAAAUAAAACAAGCAAAGAA");
fastawrite("hsa-mir-621","hsa-mir-621","UAGAUUGAGGAAGGGGCUGAGUGGUAGGCGGUGCUGCUGUGCUCUGAUGAAGACCCAUGUGGCUAGCAACAGCGCUUACCUUUUGUCUCUGGGUCC");
fastawrite("hsa-mir-622","hsa-mir-622","AGAGAAGCUGGACAAGUACUGGUCUCAGCAGAUUGAGGAGAGCACCACAGUGGUCAUCACACAGUCUGCUGAGGUUGGAGCUGCUGAGAUGACACU");
fastawrite("hsa-mir-623","hsa-mir-623","GUACACAGUAGAAGCAUCCCUUGCAGGGGCUGUUGGGUUGCAUCCUAAGCUGUGCUGGAGCUUCCCGAUGUACUCUGUAGAUGUCUUUGCACCUUCUG");
fastawrite("hsa-mir-624","hsa-mir-624","AAUGCUGUUUCAAGGUAGUACCAGUACCUUGUGUUCAGUGGAACCAAGGUAAACACAAGGUAUUGGUAUUACCUUGAGAUAGCAUUACACCUAAGUG");
fastawrite("hsa-mir-625","hsa-mir-625","AGGGUAGAGGGAUGAGGGGGAAAGUUCUAUAGUCCUGUAAUUAGAUCUCAGGACUAUAGAACUUUCCCCCUCAUCCCUCUGCCCU");
fastawrite("hsa-mir-626","hsa-mir-626","ACUGAUAUAUUUGUCUUAUUUGAGAGCUGAGGAGUAUUUUUAUGCAAUCUGAAUGAUCUCAGCUGUCUGAAAAUGUCUUCAAUUUUAAAGGCUU");
fastawrite("hsa-mir-627","hsa-mir-627","UACUUAUUACUGGUAGUGAGUCUCUAAGAAAAGAGGAGGUGGUUGUUUUCCUCCUCUUUUCUUUGAGACUCACUACCAAUAAUAAGAAAUACUACUA");
fastawrite("hsa-mir-628","hsa-mir-628","AUAGCUGUUGUGUCACUUCCUCAUGCUGACAUAUUUACUAGAGGGUAAAAUUAAUAACCUUCUAGUAAGAGUGGCAGUCGAAGGGAAGGGCUCAU");
fastawrite("hsa-mir-629","hsa-mir-629","UCCCUUUCCCAGGGGAGGGGCUGGGUUUACGUUGGGAGAACUUUUACGGUGAACCAGGAGGUUCUCCCAACGUAAGCCCAGCCCCUCCCCUCUGCCU");
fastawrite("hsa-mir-630","hsa-mir-630","AACUUAACAUCAUGCUACCUCUUUGUAUCAUAUUUUGUUAUUCUGGUCACAGAAUGACCUAGUAUUCUGUACCAGGGAAGGUAGUUCUUAACUAUAU");
fastawrite("hsa-mir-631","hsa-mir-631","GUGGGGAGCCUGGUUAGACCUGGCCCAGACCUCAGCUACACAAGCUGAUGGACUGAGUCAGGGGCCACACUCUCC");
fastawrite("hsa-mir-33b","hsa-mir-33b","GCGGGCGGCCCCGCGGUGCAUUGCUGUUGCAUUGCACGUGUGUGAGGCGGGUGCAGUGCCUCGGCAGUGCAGCCCGGAGCCGGCCCCUGGCACCAC");
fastawrite("hsa-mir-632","hsa-mir-632","CGCCUCCUACCGCAGUGCUUGACGGGAGGCGGAGCGGGGAACGAGGCCGUCGGCCAUUUUGUGUCUGCUUCCUGUGGGACGUGGUGGUAGCCGU");
fastawrite("hsa-mir-633","hsa-mir-633","AACCUCUCUUAGCCUCUGUUUCUUUAUUGCGGUAGAUACUAUUAACCUAAAAUGAGAAGGCUAAUAGUAUCUACCACAAUAAAAUUGUUGUGAGGAUA");
fastawrite("hsa-mir-634","hsa-mir-634","AAACCCACACCACUGCAUUUUGGCCAUCGAGGGUUGGGGCUUGGUGUCAUGCCCCAAGAUAACCAGCACCCCAACUUUGGACAGCAUGGAUUAGUCU");
fastawrite("hsa-mir-635","hsa-mir-635","CAGAGAGGAGCUGCCACUUGGGCACUGAAACAAUGUCCAUUAGGCUUUGUUAUGGAAACUUCUCCUGAUCAUUGUUUUGUGUCCAUUGAGCUUCCAAU");
fastawrite("hsa-mir-636","hsa-mir-636","UGGCGGCCUGGGCGGGAGCGCGCGGGCGGGGCCGGCCCCGCUGCCUGGAAUUAACCCCGCUGUGCUUGCUCGUCCCGCCCGCAGCCCUAGGCGGCGUCG");
fastawrite("hsa-mir-637","hsa-mir-637","UGGCUAAGGUGUUGGCUCGGGCUCCCCACUGCAGUUACCCUCCCCUCGGCGUUACUGAGCACUGGGGGCUUUCGGGCUCUGCGUCUGCACAGAUACUUC");
fastawrite("hsa-mir-638","hsa-mir-638","GUGAGCGGGCGCGGCAGGGAUCGCGGGCGGGUGGCGGCCUAGGGCGCGGAGGGCGGACCGGGAAUGGCGCGCCGUGCGCCGCCGGCGUAACUGCGGCGCU");
fastawrite("hsa-mir-639","hsa-mir-639","UGGCCGACGGGGCGCGCGCGGCCUGGAGGGGCGGGGCGGACGCAGAGCCGCGUUUAGUCUAUCGCUGCGGUUGCGAGCGCUGUAGGGAGCCUGUGCUG");
fastawrite("hsa-mir-640","hsa-mir-640","GUGACCCUGGGCAAGUUCCUGAAGAUCAGACACAUCAGAUCCCUUAUCUGUAAAAUGGGCAUGAUCCAGGAACCUGCCUCUACGGUUGCCUUGGGG");
fastawrite("hsa-mir-641","hsa-mir-641","UGGGUGAAAGGAAGGAAAGACAUAGGAUAGAGUCACCUCUGUCCUCUGUCCUCUACCUAUAGAGGUGACUGUCCUAUGUCUUUCCUUCCUCUUACCCCU");
fastawrite("hsa-mir-642a","hsa-mir-642a","AUCUGAGUUGGGAGGGUCCCUCUCCAAAUGUGUCUUGGGGUGGGGGAUCAAGACACAUUUGGAGAGGGAACCUCCCAACUCGGCCUCUGCCAUCAUU");
fastawrite("hsa-mir-643","hsa-mir-643","ACCAAGUGAUAUUCAUUGUCUACCUGAGCUAGAAUACAAGUAGUUGGCGUCUUCAGAGACACUUGUAUGCUAGCUCAGGUAGAUAUUGAAUGAAAAA");
fastawrite("hsa-mir-644a","hsa-mir-644a","UUUUUUUUUAGUAUUUUUCCAUCAGUGUUCAUAAGGAAUGUUGCUCUGUAGUUUUCUUAUAGUGUGGCUUUCUUAGAGCAAAGAUGGUUCCCUA");
fastawrite("hsa-mir-645","hsa-mir-645","CAGUUCCUAACAGGCCUCAGACCAGUACCGGUCUGUGGCCUGGGGGUUGAGGACCCCUGCUCUAGGCUGGUACUGCUGAUGCUUAAAAAGAGAG");
fastawrite("hsa-mir-646","hsa-mir-646","GAUCAGGAGUCUGCCAGUGGAGUCAGCACACCUGCUUUUCACCUGUGAUCCCAGGAGAGGAAGCAGCUGCCUCUGAGGCCUCAGGCUCAGUGGC");
fastawrite("hsa-mir-647","hsa-mir-647","AGGAAGUGUUGGCCUGUGGCUGCACUCACUUCCUUCAGCCCCAGGAAGCCUUGGUCGGGGGCAGGAGGGAGGGUCAGGCAGGGCUGGGGGCCUGAC");
fastawrite("hsa-mir-648","hsa-mir-648","AUCACAGACACCUCCAAGUGUGCAGGGCACUGGUGGGGGCCGGGGCAGGCCCAGCGAAAGUGCAGGACCUGGCACUUAGUCGGAAGUGAGGGUG");
fastawrite("hsa-mir-649","hsa-mir-649","GGCCUAGCCAAAUACUGUAUUUUUGAUCGACAUUUGGUUGAAAAAUAUCUAUGUAUUAGUAAACCUGUGUUGUUCAAGAGUCCACUGUGUUUUGCUG");
fastawrite("hsa-mir-650","hsa-mir-650","CAGUGCUGGGGUCUCAGGAGGCAGCGCUCUCAGGACGUCACCACCAUGGCCUGGGCUCUGCUCCUCCUCACCCUCCUCACUCAGGGCACAGGUGAU");
fastawrite("hsa-mir-651","hsa-mir-651","AAUCUAUCACUGCUUUUUAGGAUAAGCUUGACUUUUGUUCAAAUAAAAAUGCAAAAGGAAAGUGUAUCCUAAAAGGCAAUGACAGUUUAAUGUGUUU");
fastawrite("hsa-mir-652","hsa-mir-652","ACGAAUGGCUAUGCACUGCACAACCCUAGGAGAGGGUGCCAUUCACAUAGACUAUAAUUGAAUGGCGCCACUAGGGUUGUGCAGUGCACAACCUACAC");
fastawrite("hsa-mir-548d-1","hsa-mir-548d-1","AAACAAGUUAUAUUAGGUUGGUGCAAAAGUAAUUGUGGUUUUUGCCUGUAAAAGUAAUGGCAAAAACCACAGUUUCUUUUGCACCAGACUAAUAAAG");
fastawrite("hsa-mir-661","hsa-mir-661","GGAGAGGCUGUGCUGUGGGGCAGGCGCAGGCCUGAGCCCUGGUUUCGGGCUGCCUGGGUCUCUGGCCUGCGCGUGACUUUGGGGUGGCU");
fastawrite("hsa-mir-662","hsa-mir-662","GCUGUUGAGGCUGCGCAGCCAGGCCCUGACGGUGGGGUGGCUGCGGGCCUUCUGAAGGUCUCCCACGUUGUGGCCCAGCAGCGCAGUCACGUUGC");
fastawrite("hsa-mir-548d-2","hsa-mir-548d-2","GAGAGGGAAGAUUUAGGUUGGUGCAAAAGUAAUUGUGGUUUUUGCCAUUGAAAGUAAUGGCAAAAACCACAGUUUCUUUUGCACCAACCUAAUAAAA");
fastawrite("hsa-mir-663a","hsa-mir-663a","CCUUCCGGCGUCCCAGGCGGGGCGCCGCGGGACCGCCCUCGUGUCUGUGGCGGUGGGAUCCCGCGGCCGUGUUUUCCUGGUGGCCCGGCCAUG");
fastawrite("hsa-mir-449b","hsa-mir-449b","UGACCUGAAUCAGGUAGGCAGUGUAUUGUUAGCUGGCUGCUUGGGUCAAGUCAGCAGCCACAACUACCCUGCCACUUGCUUCUGGAUAAAUUCUUCU");
fastawrite("hsa-mir-653","hsa-mir-653","UUCAUUCCUUCAGUGUUGAAACAAUCUCUACUGAACCAGCUUCAAACAAGUUCACUGGAGUUUGUUUCAAUAUUGCAAGAAUGAUAAGAUGGAAGC");
fastawrite("hsa-mir-411","hsa-mir-411","UGGUACUUGGAGAGAUAGUAGACCGUAUAGCGUACGCUUUAUCUGUGACGUAUGUAACACGGUCCACUAACCCUCAGUAUCAAAUCCAUCCCCGAG");
fastawrite("hsa-mir-654","hsa-mir-654","GGGUAAGUGGAAAGAUGGUGGGCCGCAGAACAUGUGCUGAGUUCGUGCCAUAUGUCUGCUGACCAUCACCUUUAGAAGCCC");
fastawrite("hsa-mir-655","hsa-mir-655","AACUAUGCAAGGAUAUUUGAGGAGAGGUUAUCCGUGUUAUGUUCGCUUCAUUCAUCAUGAAUAAUACAUGGUUAACCUCUUUUUGAAUAUCAGACUC");
fastawrite("hsa-mir-656","hsa-mir-656","CUGAAAUAGGUUGCCUGUGAGGUGUUCACUUUCUAUAUGAUGAAUAUUAUACAGUCAACCUCUUUCCGAUAUCGAAUC");
fastawrite("hsa-mir-549a","hsa-mir-549a","AGACAUGCAACUCAAGAAUAUAUUGAGAGCUCAUCCAUAGUUGUCACUGUCUCAAAUCAGUGACAACUAUGGAUGAGCUCUUAAUAUAUCCCAGGC");
fastawrite("hsa-mir-657","hsa-mir-657","GUGUAGUAGAGCUAGGAGGAGAGGGUCCUGGAGAAGCGUGGACCGGUCCGGGUGGGUUCCGGCAGGUUCUCACCCUCUCUAGGCCCCAUUCUCCUCUG");
fastawrite("hsa-mir-658","hsa-mir-658","GCUCGGUUGCCGUGGUUGCGGGCCCUGCCCGCCCGCCAGCUCGCUGACAGCACGACUCAGGGCGGAGGGAAGUAGGUCCGUUGGUCGGUCGGGAACGAGG");
fastawrite("hsa-mir-659","hsa-mir-659","UACCGACCCUCGAUUUGGUUCAGGACCUUCCCUGAACCAAGGAAGAGUCACAGUCUCUUCCUUGGUUCAGGGAGGGUCCCCAACAAUGUCCUCAUGG");
fastawrite("hsa-mir-660","hsa-mir-660","CUGCUCCUUCUCCCAUACCCAUUGCAUAUCGGAGUUGUGAAUUCUCAAAACACCUCCUGUGUGCAUGGAUUACAGGAGGGUGAGCCUUGUCAUCGUG");
fastawrite("hsa-mir-421","hsa-mir-421","GCACAUUGUAGGCCUCAUUAAAUGUUUGUUGAAUGAAAAAAUGAAUCAUCAACAGACAUUAAUUGGGCGCCUGCUCUGUGAUCUC");
fastawrite("hsa-mir-542","hsa-mir-542","CAGAUCUCAGACAUCUCGGGGAUCAUCAUGUCACGAGAUACCAGUGUGCACUUGUGACAGAUUGAUAACUGAAAGGUCUGGGAGCCACUCAUCUUCA");
fastawrite("hsa-mir-758","hsa-mir-758","GCCUGGAUACAUGAGAUGGUUGACCAGAGAGCACACGCUUUAUUUGUGCCGUUUGUGACCUGGUCCACUAACCCUCAGUAUCUAAUGC");
fastawrite("hsa-mir-1264","hsa-mir-1264","AGGUCCUCAAUAAGUAUUUGUUGAAAGAAUAAAUAAACCAACAAGUCUUAUUUGAGCACCUGUUAUGUG");
fastawrite("hsa-mir-671","hsa-mir-671","GCAGGUGAACUGGCAGGCCAGGAAGAGGAGGAAGCCCUGGAGGGGCUGGAGGUGAUGGAUGUUUUCCUCCGGUUCUCAGGGCUCCACCUCUUUCGGGCCGUAGAGCCAGGGCUGGUGC");
fastawrite("hsa-mir-668","hsa-mir-668","GGUAAGUGCGCCUCGGGUGAGCAUGCACUUAAUGUGGGUGUAUGUCACUCGGCUCGGCCCACUACC");
fastawrite("hsa-mir-550a-3","hsa-mir-550a-3","GAUGCUUUGCUGGCUGGUGCAGUGCCUGAGGGAGUAAGAGUCCUGUUGUUGUAAGAUAGUGUCUUACUCCCUCAGGCACAUCUCCAACAAGUCUC");
fastawrite("hsa-mir-767","hsa-mir-767","GCUUUUAUAUUGUAGGUUUUUGCUCAUGCACCAUGGUUGUCUGAGCAUGCAGCAUGCUUGUCUGCUCAUACCCCAUGGUUUCUGAGCAGGAACCUUCAUUGUCUACUGC");
fastawrite("hsa-mir-1224","hsa-mir-1224","GUGAGGACUCGGGAGGUGGAGGGUGGUGCCGCCGGGGCCGGGCGCUGUUUCAGCUCGCUUCUCCCCCCACCUCCUCUCUCCUCAG");
fastawrite("hsa-mir-151b","hsa-mir-151b","ACCUCUGAUGUGUCAGUCUCUCUUCAGGGCUCCCGAGACACAGAAACAGACACCUGCCCUCGAGGAGCUCACAGUCUAGACAAACAAACCCAGGGU");
fastawrite("hsa-mir-320b-1","hsa-mir-320b-1","AUAAAUUAAUCCCUCUCUUUCUAGUUCUUCCUAGAGUGAGGAAAAGCUGGGUUGAGAGGGCAAACAAAUUAA");
fastawrite("hsa-mir-320c-1","hsa-mir-320c-1","AAAAAUGAGGCCUUCUCUUCCCAGUUCUUCCCAGAGUCAGGAAAAGCUGGGUUGAGAGGGUAGAAAAAAAAU");
fastawrite("hsa-mir-1296","hsa-mir-1296","ACCUACCUAACUGGGUUAGGGCCCUGGCUCCAUCUCCUUUAGGAAAACCUUCUGUGGGGAGUGGGGCUUCGACCCUAACCCAGGUGGGCUGU");
fastawrite("hsa-mir-1468","hsa-mir-1468","GGUGGGUGGUUUCUCCGUUUGCCUGUUUCGCUGAUGUGCAUUCAACUCAUUCUCAGCAAAAUAAGCAAAUGGAAAAUUCGUCCAUC");
fastawrite("hsa-mir-1323","hsa-mir-1323","ACUGAGGUCCUCAAAACUGAGGGGCAUUUUCUGUGGUUUGAAAGGAAAGUGCACCCAGUUUUGGGGAUGUCAA");
fastawrite("hsa-mir-1271","hsa-mir-1271","CACCCAGAUCAGUGCUUGGCACCUAGCAAGCACUCAGUAAAUAUUUGUUGAGUGCCUGCUAUGUGCCAGGCAUUGUGCUGAGGGCU");
fastawrite("hsa-mir-1301","hsa-mir-1301","GGAUUGUGGGGGGUCGCUCUAGGCACCGCAGCACUGUGCUGGGGAUGUUGCAGCUGCCUGGGAGUGACUUCACACAGUCCUC");
fastawrite("hsa-mir-454","hsa-mir-454","UCUGUUUAUCACCAGAUCCUAGAACCCUAUCAAUAUUGUCUCUGCUGUGUAAAUAGUUCUGAGUAGUGCAAUAUUGCUUAUAGGGUUUUGGUGUUUGGAAAGAACAAUGGGCAGG");
fastawrite("hsa-mir-1185-2","hsa-mir-1185-2","UUUGGUACUUAAAGAGAGGAUACCCUUUGUAUGUUCACUUGAUUAAUGGCGAAUAUACAGGGGGAGACUCUCAUUUGCGUAUCAAA");
fastawrite("hsa-mir-449c","hsa-mir-449c","GCUGGGAUGUGUCAGGUAGGCAGUGUAUUGCUAGCGGCUGUUAAUGAUUUUAACAGUUGCUAGUUGCACUCCUCUCUGUUGCAUUCAGAAGC");
fastawrite("hsa-mir-1283-1","hsa-mir-1283-1","CUCAAGCUAUGAGUCUACAAAGGAAAGCGCUUUCUGUUGUCAGAAAGAAGAGAAAGCGCUUCCCUUUUGAGGGUUACGGUUUGAGAA");
fastawrite("hsa-mir-769","hsa-mir-769","GCCUUGGUGCUGAUUCCUGGGCUCUGACCUGAGACCUCUGGGUUCUGAGCUGUGAUGUUGCUCUCGAGCUGGGAUCUCCGGGGUCUUGGUUCAGGGCCGGGGCCUCUGGGUUCCAAGC");
fastawrite("hsa-mir-766","hsa-mir-766","GCAUCCUCAGGACCUGGGCUUGGGUGGUAGGAGGAAUUGGUGCUGGUCUUUCAUUUUGGAUUUGACUCCAGCCCCACAGCCUCAGCCACCCCAGCCAAUUGUCAUAGGAGC");
fastawrite("hsa-mir-320b-2","hsa-mir-320b-2","GUCUCUUAGGCUUUCUCUUCCCAGAUUUCCCAAAGUUGGGAAAAGCUGGGUUGAGAGGGCAAAAGGAAAAA");
fastawrite("hsa-mir-378d-2","hsa-mir-378d-2","GAAUGGUUACAAGGAGAGAACACUGGACUUGGAGUCAGAAAACUUUCAUCCAAGUCAUUCCCUGCUCUAAGUCCCAUUUCUGUUCCAUGAGAUUGUUU");
fastawrite("hsa-mir-1185-1","hsa-mir-1185-1","UUUGGUACUUGAAGAGAGGAUACCCUUUGUAUGUUCACUUGAUUAAUGGCGAAUAUACAGGGGGAGACUCUUAUUUGCGUAUCAAA");
fastawrite("hsa-mir-762","hsa-mir-762","GGCCCGGCUCCGGGUCUCGGCCCGUACAGUCCGGCCGGCCAUGCUGGCGGGGCUGGGGCCGGGGCCGAGCCCGCGGCGGGGCC");
fastawrite("hsa-mir-802","hsa-mir-802","GUUCUGUUAUUUGCAGUCAGUAACAAAGAUUCAUCCUUGUGUCCAUCAUGCAACAAGGAGAAUCUUUGUCACUUAGUGUAAUUAAUAGCUGGAC");
fastawrite("hsa-mir-670","hsa-mir-670","GUUUAGGGGUGGACCUGAUGUCCCUGAGUGUAUGUGGUGAACCUGAAUUUGCCUUGGGUUUCCUCAUAUUCAUUCAGGAGUGUCAGUUGCCCCUUCAC");
fastawrite("hsa-mir-1298","hsa-mir-1298","AGACGAGGAGUUAAGAGUUCAUUCGGCUGUCCAGAUGUAUCCAAGUACCCUGUGUUAUUUGGCAAUAAAUACAUCUGGGCAACUGACUGAACUUUUCACUUUUCAUGACUCA");
fastawrite("hsa-mir-2113","hsa-mir-2113","UUUUCAAAGCAAUGUGUGACAGGUACAGGGACAAAUCCCGUUAAUAAGUAAGAGGAUUUGUGCUUGGCUCUGUCACAUGCCACUUUGAAAA");
fastawrite("hsa-mir-761","hsa-mir-761","GGAGGAGCAGCAGGGUGAAACUGACACAGUUCUGGUGAGUUUCACUUUGCUGCUCCUCC");
fastawrite("hsa-mir-764","hsa-mir-764","AAUCUAGGAGGCAGGUGCUCACUUGUCCUCCUCCAUGCUUGGAAAAUGCAGGGAGGAGGCCAUAGUGGCAACUGUUACCAUGAUU");
fastawrite("hsa-mir-759","hsa-mir-759","UAAUAAAUUAAAUGCCUAAACUGGCAGAGUGCAAACAAUUUUGACUCAGAUCUAAAUGUUUGCACUGGCUGUUUAAACAUUUAAUUUGUUA");
fastawrite("hsa-mir-765","hsa-mir-765","UUUAGGCGCUGAUGAAAGUGGAGUUCAGUAGACAGCCCUUUUCAAGCCCUACGAGAAACUGGGGUUUCUGGAGGAGAAGGAAGGUGAUGAAGGAUCUGUUCUCGUGAGCCUGAA");
fastawrite("hsa-mir-770","hsa-mir-770","AGGAGCCACCUUCCGAGCCUCCAGUACCACGUGUCAGGGCCACAUGAGCUGGGCCUCGUGGGCCUGAUGUGGUGCUGGGGCCUCAGGGGUCUGCUCUU");
fastawrite("hsa-mir-675","hsa-mir-675","CCCAGGGUCUGGUGCGGAGAGGGCCCACAGUGGACUUGGUGACGCUGUAUGCCCUCACCGCUCAGCCCCUGGG");
fastawrite("hsa-mir-298","hsa-mir-298","UCAGGUCUUCAGCAGAAGCAGGGAGGUUCUCCCAGUGGUUUUCCUUGACUGUGAGGAACUAGCCUGCUGCUUUGCUCAGGAGUGAGCU");
fastawrite("hsa-mir-891a","hsa-mir-891a","CCUUAAUCCUUGCAACGAACCUGAGCCACUGAUUCAGUAAAAUACUCAGUGGCACAUGUUUGUUGUGAGGGUCAAAAGA");
fastawrite("hsa-mir-300","hsa-mir-300","UGCUACUUGAAGAGAGGUAAUCCUUCACGCAUUUGCUUUACUUGCAAUGAUUAUACAAGGGCAGACUCUCUCUGGGGAGCAAA");
fastawrite("hsa-mir-892a","hsa-mir-892a","GCAGUGCCUUACUCAGAAAGGUGCCAGUCACUUACACUACAUGUCACUGUGUCCUUUCUGCGUAGAGUAAGGCUC");
fastawrite("hsa-mir-509-2","hsa-mir-509-2","CAUGCUGUGUGUGGUACCCUACUGCAGACAGUGGCAAUCAUGUAUAAUUAAAAAUGAUUGGUACGUCUGUGGGUAGAGUACUGCAUGACAC");
fastawrite("hsa-mir-450b","hsa-mir-450b","GCAGAAUUAUUUUUGCAAUAUGUUCCUGAAUAUGUAAUAUAAGUGUAUUGGGAUCAUUUUGCAUCCAUAGUUUUGUAU");
fastawrite("hsa-mir-874","hsa-mir-874","UUAGCCCUGCGGCCCCACGCACCAGGGUAAGAGAGACUCUCGCUUCCUGCCCUGGCCCGAGGGACCGACUGGCUGGGC");
fastawrite("hsa-mir-890","hsa-mir-890","GGAAGUGCCCUACUUGGAAAGGCAUCAGUUGCUUAGAUUACAUGUAACUAUUCCCUUUCUGAGUAGAGUAAGUCUUA");
fastawrite("hsa-mir-891b","hsa-mir-891b","CCUUAAUCCUUGCAACUUACCUGAGUCAUUGAUUCAGUAAAACAUUCAAUGGCACAUGUUUGUUGUUAGGGUCAAAAGA");
fastawrite("hsa-mir-888","hsa-mir-888","GGCAGUGCUCUACUCAAAAAGCUGUCAGUCACUUAGAUUACAUGUGACUGACACCUCUUUGGGUGAAGGAAGGCUCA");
fastawrite("hsa-mir-892b","hsa-mir-892b","UGCAAUGCCCUACUCAGAAAGGUGCCAUUUAUGUAGAUUUUAUGUCACUGGCUCCUUUCUGGGUAGAGCAAGGCUCA");
fastawrite("hsa-mir-541","hsa-mir-541","ACGUCAGGGAAAGGAUUCUGCUGUCGGUCCCACUCCAAAGUUCACAGAAUGGGUGGUGGGCACAGAAUCUGGACUCUGCUUGUG");
fastawrite("hsa-mir-889","hsa-mir-889","GUGCUUAAAGAAUGGCUGUCCGUAGUAUGGUCUCUAUAUUUAUGAUGAUUAAUAUCGGACAACCAUUGUUUUAGUAUCC");
fastawrite("hsa-mir-875","hsa-mir-875","UUAGUGGUACUAUACCUCAGUUUUAUCAGGUGUUCUUAAAAUCACCUGGAAACACUGAGGUUGUGUCUCACUGAAC");
fastawrite("hsa-mir-876","hsa-mir-876","UGAAGUGCUGUGGAUUUCUUUGUGAAUCACCAUAUCUAAGCUAAUGUGGUGGUGGUUUACAAAGUAAUUCAUAGUGCUUCA");
fastawrite("hsa-mir-708","hsa-mir-708","AACUGCCCUCAAGGAGCUUACAAUCUAGCUGGGGGUAAAUGACUUGCACAUGAACACAACUAGACUGUGAGCUUCUAGAGGGCAGGGA");
fastawrite("hsa-mir-147b","hsa-mir-147b","UAUAAAUCUAGUGGAAACAUUUCUGCACAAACUAGAUUCUGGACACCAGUGUGCGGAAAUGCUUCUGCUACAUUUUUAGG");
fastawrite("hsa-mir-190b","hsa-mir-190b","UGCUUCUGUGUGAUAUGUUUGAUAUUGGGUUGUUUAAUUAGGAACCAACUAAAUGUCAAACAUAUUCUUACAGCAGCAG");
fastawrite("hsa-mir-744","hsa-mir-744","UUGGGCAAGGUGCGGGGCUAGGGCUAACAGCAGUCUUACUGAAGGUUUCCUGGAAACCACGCACAUGCUGUUGCCACUAACCUCAACCUUACUCGGUC");
fastawrite("hsa-mir-885","hsa-mir-885","CCGCACUCUCUCCAUUACACUACCCUGCCUCUUCUCCAUGAGAGGCAGCGGGGUGUAGUGGAUAGAGCACGGGU");
fastawrite("hsa-mir-877","hsa-mir-877","GUAGAGGAGAUGGCGCAGGGGACACGGGCAAAGACUUGGGGGUUCCUGGGACCCUCAGACGUGUGUCCUCUUCUCCCUCCUCCCAG");
fastawrite("hsa-mir-887","hsa-mir-887","GUGCAGAUCCUUGGGAGCCCUGUUAGACUCUGGAUUUUACACUUGGAGUGAACGGGCGCCAUCCCGAGGCUUUGCACAG");
fastawrite("hsa-mir-665","hsa-mir-665","UCUCCUCGAGGGGUCUCUGCCUCUACCCAGGACUCUUUCAUGACCAGGAGGCUGAGGCCCCUCACAGGCGGC");
fastawrite("hsa-mir-873","hsa-mir-873","GUGUGCAUUUGCAGGAACUUGUGAGUCUCCUAUUGAAAAUGAACAGGAGACUGAUGAGUUCCCGGGAACACCCACAA");
fastawrite("hsa-mir-543","hsa-mir-543","UACUUAAUGAGAAGUUGCCCGUGUUUUUUUCGCUUUAUUUGUGACGAAACAUUCGCGGUGCACUUCUUUUUCAGUAUC");
fastawrite("hsa-mir-374b","hsa-mir-374b","ACUCGGAUGGAUAUAAUACAACCUGCUAAGUGUCCUAGCACUUAGCAGGUUGUAUUAUCAUUGUCCGUGUCU");
fastawrite("hsa-mir-760","hsa-mir-760","GGCGCGUCGCCCCCCUCAGUCCACCAGAGCCCGGAUACCUCAGAAAUUCGGCUCUGGGUCUGUGGGGAGCGAAAUGCAAC");
fastawrite("hsa-mir-301b","hsa-mir-301b","GCCGCAGGUGCUCUGACGAGGUUGCACUACUGUGCUCUGAGAAGCAGUGCAAUGAUAUUGUCAAAGCAUCUGGGACCA");
fastawrite("hsa-mir-216b","hsa-mir-216b","GCAGACUGGAAAAUCUCUGCAGGCAAAUGUGAUGUCACUGAGGAAAUCACACACUUACCCGUAGAGAUUCUACAGUCUGACA");
fastawrite("hsa-mir-208b","hsa-mir-208b","CCUCUCAGGGAAGCUUUUUGCUCGAAUUAUGUUUCUGAUCCGAAUAUAAGACGAACAAAAGGUUUGUCUGAGGGCAG");
fastawrite("hsa-mir-920","hsa-mir-920","GUAGUUGUUCUACAGAAGACCUGGAUGUGUAGGAGCUAAGACACACUCCAGGGGAGCUGUGGAAGCAGUAACACG");
fastawrite("hsa-mir-921","hsa-mir-921","ACUAGUGAGGGACAGAACCAGGAUUCAGACUCAGGUCCAUGGGCCUGGAUCACUGG");
fastawrite("hsa-mir-922","hsa-mir-922","AUGGCGUUUUCCCUCUCCCUGUCCUGGACUGGGGUCAGACUGUGCCCCGAGGAGAAGCAGCAGAGAAUAGGACUACGUCAU");
fastawrite("hsa-mir-924","hsa-mir-924","AAUAGAGUCUUGUGAUGUCUUGCUUAAGGGCCAUCCAACCUAGAGUCUACAAC");
fastawrite("hsa-mir-509-3","hsa-mir-509-3","GUGGUACCCUACUGCAGACGUGGCAAUCAUGUAUAAUUAAAAAUGAUUGGUACGUCUGUGGGUAGAGUACUGCAU");
fastawrite("hsa-mir-933","hsa-mir-933","ACUUGGGUCAGUUCAGAGGUCCUCGGGGCGCGCGUCGAGUCAGCCGUGUGCGCAGGGAGACCUCUCCCACCCACAGU");
fastawrite("hsa-mir-934","hsa-mir-934","AGAAAUAAGGCUUCUGUCUACUACUGGAGACACUGGUAGUAUAAAACCCAGAGUCUCCAGUAAUGGACGGGAGCCUUAUUUCU");
fastawrite("hsa-mir-935","hsa-mir-935","GGCGGGGGCGCGGGCGGCAGUGGCGGGAGCGGCCCCUCGGCCAUCCUCCGUCUGCCCAGUUACCGCUUCCGCUACCGCCGCCGCUCCCGCU");
fastawrite("hsa-mir-936","hsa-mir-936","UCAAGGCCACUGGGACAGUAGAGGGAGGAAUCGCAGAAAUCACUCCAGGAGCAACUGAGAGACCUUGCUUCUACUUUACCAGGUCCUGCUGGCCCAGA");
fastawrite("hsa-mir-937","hsa-mir-937","AGCACUGCCCCCGGUGAGUCAGGGUGGGGCUGGCCCCCUGCUUCGUGCCCAUCCGCGCUCUGACUCUCUGCCCACCUGCAGGAGCU");
fastawrite("hsa-mir-938","hsa-mir-938","GAAGGUGUACCAUGUGCCCUUAAAGGUGAACCCAGUGCACCUUCAUGAACCGUGGUACACCUUUAAGAACUUGGUAUGCCUUC");
fastawrite("hsa-mir-939","hsa-mir-939","UGUGGGCAGGGCCCUGGGGAGCUGAGGCUCUGGGGGUGGCCGGGGCUGACCCUGGGCCUCUGCUCCCCAGUGUCUGACCGCG");
fastawrite("hsa-mir-940","hsa-mir-940","GUGAGGUGUGGGCCCGGCCCCAGGAGCGGGGCCUGGGCAGCCCCGUGUGUUGAGGAAGGAAGGCAGGGCCCCCGCUCCCCGGGCCUGACCCCAC");
fastawrite("hsa-mir-941-1","hsa-mir-941-1","UGUGGACAUGUGCCCAGGGCCCGGGACAGCGCCACGGAAGAGGACGCACCCGGCUGUGUGCACAUGUGCCCA");
fastawrite("hsa-mir-941-2","hsa-mir-941-2","UGUGCACAUGUGCCCAGGGCCCGGGACAGCGCCACGGAAGAGGACGCACCCGGCUGUGUGCACAUGUGCCCA");
fastawrite("hsa-mir-941-3","hsa-mir-941-3","UGUGCACAUGUGCCCAGGGCCCGGGACAGCGCCACGGAAGAGGACGCACCCGGCUGUGUGCACAUGUGCCCA");
fastawrite("hsa-mir-941-4","hsa-mir-941-4","UGUGCACAUGUGCCCAGGGCCCGGGACAGCGCCACGGAAGAGGACGCACCCGGCUGUGUGCACAUGUGCCCA");
fastawrite("hsa-mir-942","hsa-mir-942","AUUAGGAGAGUAUCUUCUCUGUUUUGGCCAUGUGUGUACUCACAGCCCCUCACACAUGGCCGAAACAGAGAAGUUACUUUCCUAAU");
fastawrite("hsa-mir-943","hsa-mir-943","GGGACGUUCUGAGCUCGGGGUGGGGGACGUUUGCCGGUCACUGCUGCUGGCGCCCUGACUGUUGCCGUCCUCCAGCCCCACUCAAAGGCAUCCC");
fastawrite("hsa-mir-944","hsa-mir-944","GUUCCAGACACAUCUCAUCUGAUAUACAAUAUUUUCUUAAAUUGUAUAAAGAGAAAUUAUUGUACAUCGGAUGAGCUGUGUCUGGGAU");
fastawrite("hsa-mir-297","hsa-mir-297","UGUAUGUAUGUGUGCAUGUGCAUGUAUGUGUAUAUACAUAUAUAUGUAUUAUGUACUCAUAUAUCA");
fastawrite("hsa-mir-1178","hsa-mir-1178","GCGUUGGCUGGCAGAGGAAGGGAAGGGUCCAGGGUCAGCUGAGCAUGCCCUCAGGUUGCUCACUGUUCUUCCCUAGAAUGUCAGGUGAUGU");
fastawrite("hsa-mir-1179","hsa-mir-1179","GGCUGGAAAGGAAGAAGCAUUCUUUCAUUGGUUGGUGUGUAUUGCCUUGUCAACCAAUAAGAGGAUGCCAUUUAUCCUUUUCUGACUAGCU");
fastawrite("hsa-mir-1180","hsa-mir-1180","GCUGCUGGACCCACCCGGCCGGGAAUAGUGCUCCUGGUUGUUUCCGGCUCGCGUGGGUGUGUCGGCGGC");
fastawrite("hsa-mir-1181","hsa-mir-1181","UCCACUGCUGCCGCCGUCGCCGCCACCCGAGCCGGAGCGGGCUGGGCCGCCAAGGCAAGAUGGUGGACUACAGCGUGUGGG");
fastawrite("hsa-mir-1182","hsa-mir-1182","GGGACUUGUCACUGCCUGUCUCCUCCCUCUCCAGCAGCGACUGGAUUCUGGAGUCCAUCUAGAGGGUCUUGGGAGGGAUGUGACUGUUGGGAAGCCC");
fastawrite("hsa-mir-1183","hsa-mir-1183","AUUAUUCAAAUGCUCGGAGACACAGAACAUUAGAGAAGACAGGAGUUCACUGUAGGUGAUGGUGAGAGUGGGCAUGGAGCAGGAGUGCC");
fastawrite("hsa-mir-1184-1","hsa-mir-1184-1","CUUGCAGAACGAGGUGAAGGAGGUGGUUCUGCUCAGCAGUCAACAGUGGCCACAUCUCCACCUGCAGCGACUUGAUGGCUUCCGUGUCCUUUUCGUGGG");
fastawrite("hsa-mir-1225","hsa-mir-1225","GUGGGUACGGCCCAGUGGGGGGGAGAGGGACACGCCCUGGGCUCUGCCCAGGGUGCAGCCGGACUGACUGAGCCCCUGUGCCGCCCCCAG");
fastawrite("hsa-mir-1226","hsa-mir-1226","GUGAGGGCAUGCAGGCCUGGAUGGGGCAGCUGGGAUGGUCCAAAAGGGUGGCCUCACCAGCCCUGUGUUCCCUAG");
fastawrite("hsa-mir-1227","hsa-mir-1227","GUGGGGCCAGGCGGUGGUGGGCACUGCUGGGGUGGGCACAGCAGCCAUGCAGAGCGGGCAUUUGACCCCGUGCCACCCUUUUCCCCAG");
fastawrite("hsa-mir-1228","hsa-mir-1228","GUGGGCGGGGGCAGGUGUGUGGUGGGUGGUGGCCUGCGGUGAGCAGGGCCCUCACACCUGCCUCGCCCCCCAG");
fastawrite("hsa-mir-1229","hsa-mir-1229","GUGGGUAGGGUUUGGGGGAGAGCGUGGGCUGGGGUUCAGGGACACCCUCUCACCACUGCCCUCCCACAG");
fastawrite("hsa-mir-1231","hsa-mir-1231","GUCAGUGUCUGGGCGGACAGCUGCAGGAAAGGGAAGACCAAGGCUUGCUGUCUGUCCAGUCUGCCACCCUACCCUGUCUGUUCUUGCCACAG");
fastawrite("hsa-mir-1233-1","hsa-mir-1233-1","GUGAGUGGGAGGCCAGGGCACGGCAGGGGGAGCUGCAGGGCUAUGGGAGGGGCCCCAGCGUCUGAGCCCUGUCCUCCCGCAG");
fastawrite("hsa-mir-1234","hsa-mir-1234","GUGAGUGUGGGGUGGCUGGGGCGGGGGGGGCCCGGGGACGGCUUGGGCCUGCCUAGUCGGCCUGACCACCCACCCCACAG");
fastawrite("hsa-mir-1236","hsa-mir-1236","GUGAGUGACAGGGGAAAUGGGGAUGGACUGGAAGUGGGCAGCAUGGAGCUGACCUUCAUCAUGGCUUGGCCAACAUAAUGCCUCUUCCCCUUGUCUCUCCAG");
fastawrite("hsa-mir-1237","hsa-mir-1237","GUGGGAGGGCCCAGGCGCGGGCAGGGGUGGGGGUGGCAGAGCGCUGUCCCGGGGGCGGGGCCGAAGCGCGGCGACCGUAACUCCUUCUGCUCCGUCCCCCAG");
fastawrite("hsa-mir-1238","hsa-mir-1238","GUGAGUGGGAGCCCCAGUGUGUGGUUGGGGCCAUGGCGGGUGGGCAGCCCAGCCUCUGAGCCUUCCUCGUCUGUCUGCCCCAG");
fastawrite("hsa-mir-1200","hsa-mir-1200","UGCUACUUCUCCUGAGCCAUUCUGAGCCUCAAUCACUUGCCAGAGAGAUUGGUUCAGGAAUUUGUCAGGGAUAGCC");
fastawrite("hsa-mir-1202","hsa-mir-1202","CCUGCUGCAGAGGUGCCAGCUGCAGUGGGGGAGGCACUGCCAGGGCUGCCCACUCUGCUUAGCCAGCAGGUGCCAAGAACAGG");
fastawrite("hsa-mir-1203","hsa-mir-1203","UCCUCCCCGGAGCCAGGAUGCAGCUCAAGCCACAGCAGGGUGUUUAGCGCUCUUCAGUGGCUCCAGAUUGUGGCGCUGGUGCAGG");
fastawrite("hsa-mir-663b","hsa-mir-663b","GGUGCCGAGGGCCGUCCGGCAUCCUAGGCGGGUCGCUGCGGUACCUCCCUCCUGUCUGUGGCGGUGGGAUCCCGUGGCCGUGUUUUCCUGGUGGCCCGGCCGUGCCUGAGGUUUC");
fastawrite("hsa-mir-1204","hsa-mir-1204","ACCUCGUGGCCUGGUCUCCAUUAUUUGAGAUGAGUUACAUCUUGGAGGUGAGGACGUGCCUCGUGGU");
fastawrite("hsa-mir-1205","hsa-mir-1205","GAAGGCCUCUGCAGGGUUUGCUUUGAGGUACUUCCUUCCUGUCAACCCUGUUCUGGAGUCUGU");
fastawrite("hsa-mir-1206","hsa-mir-1206","CAGUGUUCAUGUAGAUGUUUAAGCUCUUGCAGUAGGUUUUUGCAAGCUAGUGAACGCUG");
fastawrite("hsa-mir-1207","hsa-mir-1207","GCAGGGCUGGCAGGGAGGCUGGGAGGGGCUGGCUGGGUCUGGUAGUGGGCAUCAGCUGGCCCUCAUUUCUUAAGACAGCACUUCUGU");
fastawrite("hsa-mir-1208","hsa-mir-1208","CACCGGCAGAAUCACUGUUCAGACAGGCGGAGACGGGUCUUUCUCGCCCUCUGAUGAGUCACCACUGUGGUGG");
fastawrite("hsa-mir-548e","hsa-mir-548e","UUAUUAGGUUGGUACAAAAGCAAUCGCGGUUUUUGCUAUUACUUUUAAAGGCAAAAACUGAGACUACUUUUGCACCAACCUGAUAGAA");
fastawrite("hsa-mir-548j","hsa-mir-548j","GGGCAGCCAGUGAAUAGUUAGCUGGUGCAAAAGUAAUUGCGGUCUUUGGUAUUACUUUCAGUGGCAAAAACUGCAUUACUUUUGCACCAGCCUACUAGAACGCUGAGUUCAG");
fastawrite("hsa-mir-1285-1","hsa-mir-1285-1","UGUAGAGAUAGGAUCUCACUUUGUUGCCCAGGCUGGUCUCAAACUCCUGGUCUGGGCAACAAAGUGAGACCUUAUCUCUACAAG");
fastawrite("hsa-mir-1285-2","hsa-mir-1285-2","UUUGGGAGGCCGAGGCUGGUGCAUCACUUGAGCCCAGCAAUUUGAGACCAAUCUGGGCAACAAAGUGAGACCUCCGUCUCUACAAAGA");
fastawrite("hsa-mir-1286","hsa-mir-1286","UGUCCUCUGGGGACUCAGCUUGCUCUGGCUGCUGGAUUGAAUUAGCUGCAGGACCAAGAUGAGCCCUUGGUGGAGACA");
fastawrite("hsa-mir-1287","hsa-mir-1287","GUUGUGCUGUCCAGGUGCUGGAUCAGUGGUUCGAGUCUGAGCCUUUAAAAGCCACUCUAGCCACAGAUGCAGUGAUUGGAGCCAUGACAA");
fastawrite("hsa-mir-1289-1","hsa-mir-1289-1","UUCUCAAUUUUUAGUAGGAAUUAAAAACAAAACUGGUAAAUGCAGACUCUUGGUUUCCACCCCCAGAGAAUCCCUAAACCGGGGGUGGAGUCCAGGAAUCUGCAUUUUAGAAAGUACCCAGGGUGAUUCUGAUAAUUGGGAACA");
fastawrite("hsa-mir-1289-2","hsa-mir-1289-2","CCACGGUCCUAGUUAAAAAGGCACAUUCCUAGACCCUGCCUCAGAACUACUGAACAGAGUCACUGGGUGUGGAGUCCAGGAAUCUGCAUUUUUACCCCUAUCGCCCCCGCC");
fastawrite("hsa-mir-1290","hsa-mir-1290","GAGCGUCACGUUGACACUCAAAAAGUUUCAGAUUUUGGAACAUUUCGGAUUUUGGAUUUUUGGAUCAGGGAUGCUCAA");
fastawrite("hsa-mir-1291","hsa-mir-1291","GGUAGAAUUCCAGUGGCCCUGACUGAAGACCAGCAGUUGUACUGUGGCUGUUGGUUUCAAGCAGAGGCCUAAAGGACUGUCUUCCUG");
fastawrite("hsa-mir-548k","hsa-mir-548k","CUUUUCUCAAGUAUUGCUGUUAGGUUGGUGCAAAAGUACUUGCGGAUUUUGCUUUACUUUUAAUGGCAAAAACCGCAAUUAUUUUUGCUUCAACCUAAUAUGAUGCAAAAUUGGCU");
fastawrite("hsa-mir-1293","hsa-mir-1293","AGGUUGUUCUGGGUGGUCUGGAGAUUUGUGCAGCUUGUACCUGCACAAAUCUCCGGACCACUUAGUCUUUA");
fastawrite("hsa-mir-1294","hsa-mir-1294","CACCUAAUGUGUGCCAAGAUCUGUUCAUUUAUGAUCUCACCGAGUCCUGUGAGGUUGGCAUUGUUGUCUGGCAUUGUCUGAUAUACAACAGUGCCAACCUCACAGGACUCAGUGAGGUGAAACUGAGGAUUAGGAAGGUGUA");
fastawrite("hsa-mir-1295a","hsa-mir-1295a","AGGACAUUUUGCCCAGAUCCGUGGCCUAUUCAGAAAUGUGGCCUGUGAUUAGGCCGCAGAUCUGGGUGAAAUGUCCUCC");
fastawrite("hsa-mir-1297","hsa-mir-1297","UGUUUAUCUCUAGGGUUGAUCUAUUAGAAUUACUUAUCUGAGCCAAAGUAAUUCAAGUAAUUCAGGUGUAGUGAAAC");
fastawrite("hsa-mir-1299","hsa-mir-1299","CCUCAUGGCAGUGUUCUGGAAUCCUACGUGAGGGACAAUCAUUCAGACCCACGUAGCAGUGUUCUGGAAUUCUGUGUGAGGGA");
fastawrite("hsa-mir-548l","hsa-mir-548l","UAUUAGGUUGGUGCAAAAGUAUUUGCGGGUUUUGUCGUAGAAAGUAAUGGCAAAAACUGCAGUUACUUGUGCACCAACCAAAUGCU");
fastawrite("hsa-mir-1302-1","hsa-mir-1302-1","CAGAAAGCCCAGUUAAAUUUGAAUUUCAAGUAAACAAUGAAUAAUUGUGUAUGUAAGAAUAUCCCAUACAAUAUUUGGGACAUACUUAUGCUAAAAAUUAUUCCUUGCUUAUCUGAAAUUCAAAUGUAACUAGGAUUCCUGUA");
fastawrite("hsa-mir-1302-2","hsa-mir-1302-2","GGAUGCCCAGCUAGUUUGAAUUUUAGAUAAACAACGAAUAAUUUCGUAGCAUAAAUAUGUCCCAAGCUUAGUUUGGGACAUACUUAUGCUAAAAAACAUUAUUGGUUGUUUAUCUGAGAUUCAGAAUUAAGCAUUUUA");
fastawrite("hsa-mir-1302-3","hsa-mir-1302-3","GGAUGCCCAGCUAGUUUGAAUUUUAGAUAAACAACGAAUAAUUUCGUAGCAUAAAUAUUUCCCAAGCUUAGUUUGGGACAUACUUAUGCUAAAAAACAUUAUUGGUUGUUUAUCUGAGAUUCAAAAUUAAGCAUUUUA");
fastawrite("hsa-mir-1302-4","hsa-mir-1302-4","AAUGCAGAAGCACAGCUAAAAUUUGAAUUUCAGAUAAACAAAUUUUUCUUAGAAUAAGUAUGUCUCCAUGCAACAUUUGGGACAUACUUAUGCUAAAAUAUUAUUUGUGUUUCAUCUGAAAUUCAAAUUCAACUGGACAUCCUGUAUUUU");
fastawrite("hsa-mir-1302-5","hsa-mir-1302-5","UGCCCGGCCUCCCAUUAAAUUGGUUUUUCAGACAAAUCACAAAUUUGUUUAGGUAUAAGUAUAUCCCAUGUAAUCUUUGGGACAUACUUAUGCUAAAAUAAUUGUUCCUUGUUGAUUGGAAAUUUUAAUUUUAAUUAGGUGUCCUGUAUU");
fastawrite("hsa-mir-1302-6","hsa-mir-1302-6","AACAAAUAAUUUGGUAAUAUAUGUAUGGCCCACACAAUAUUUAGGACAACAAUAUUUGGGACAUACUUAUGCUAAAAAAGUAUUUGUUGA");
fastawrite("hsa-mir-1302-7","hsa-mir-1302-7","ACAACAUGUUUUUAGGACAUGUAUGUCUGGUGCAAUAAUUGGGACAUACUUAUGCUAAAAAAAUUAGUGUUC");
fastawrite("hsa-mir-1302-8","hsa-mir-1302-8","CCCAUUUAAACUUGAAUUUCAUAUAAACACCGUAAUUUUCAGCAUUAGUGUAUCACAUGCAGUAUUUGGGACAUACUUAUGCUAAAAAAUUAGGUGGUGUUGAUCUGAAAUUCCAGUGUAGAUGGGCA");
fastawrite("hsa-mir-1303","hsa-mir-1303","GGCUGGGCAACAUAGCGAGACCUCAACUCUACAAUUUUUUUUUUUUUAAAUUUUAGAGACGGGGUCUUGCUCUGUUGCCAGGCUUU");
fastawrite("hsa-mir-1304","hsa-mir-1304","AAACACUUGAGCCCAGCGGUUUGAGGCUACAGUGAGAUGUGAUCCUGCCACAUCUCACUGUAGCCUCGAACCCCUGGGCUCAAGUGAUUCA");
fastawrite("hsa-mir-1305","hsa-mir-1305","AAGAUCCUGCUGUUUCUACCAUUAGUUUUGAAUGUUUAUUGUAAAGAUACUUUUCAACUCUAAUGGGAGAGACAGCAGGAUUCUCC");
fastawrite("hsa-mir-1243","hsa-mir-1243","CUAAAACUGGAUCAAUUAUAGGAGUGAAAUAAAGGUCCAUCUCCUGCCUAUUUAUUACUUUGCUUUGGUAAUAAAUCUAUUUUUAAAAGAACC");
fastawrite("hsa-mir-548f-1","hsa-mir-548f-1","AUUAGGUUGGUGCAAAAGUAAUCACAGUUUUUGACAUUACUUUCAAAGACAAAAACUGUAAUUACUUUUGGACCAACCUAAUAG");
fastawrite("hsa-mir-548f-2","hsa-mir-548f-2","UAAUAACUAUUAGGUUGGUGCGAACAUAAUUGCAGUUUUUAUCAUUACUUUUAAUGGCAAAAACUGUAAUUACUUUUGCACCAACCUAAUAUUUUAGU");
fastawrite("hsa-mir-548f-3","hsa-mir-548f-3","AUUAGGUUGGUGCAAACCUAAUUGCAAUUUUUGCAGUUUUUUUAAGUAAUUGCAAAAACUGUAAUUACUUUUGCACCAACCUAAUAC");
fastawrite("hsa-mir-548f-4","hsa-mir-548f-4","GAGUUCUAACGUAUUAGGUUGGUGCAAAAGUAAUAGUGGUUUUUGCCAUUAAAAGUAAUGACAAAAACUGUAAUUACUUUUGGAACAAUAUUAAUAGAAUUUCAG");
fastawrite("hsa-mir-548f-5","hsa-mir-548f-5","UAUUAGGUUGCUGCAAAAGUAAUCAUGUUUUUUUCCAUUGUAAGUAAUGGGAAAAACUGUAAUUACUUUUGUACCAACCUAAUAGC");
fastawrite("hsa-mir-1244-1","hsa-mir-1244-1","AUCUUAUUCCGAGCAUUCCAGUAACUUUUUUGUGUAUGUACUUAGCUGUACUAUAAGUAGUUGGUUUGUAUGAGAUGGUUAAAAA");
fastawrite("hsa-mir-1245a","hsa-mir-1245a","AUUUAUGUAUAGGCCUUUAGAUCAUCUGAUGUUGAAUACUCUUUAAGUGAUCUAAAGGCCUACAUAUAAA");
fastawrite("hsa-mir-1246","hsa-mir-1246","UGUAUCCUUGAAUGGAUUUUUGGAGCAGGAGUGGACACCUGACCCAAAGGAAAUCAAUCCAUAGGCUAGCAAU");
fastawrite("hsa-mir-1247","hsa-mir-1247","CCGCUUGCCUCGCCCAGCGCAGCCCCGGCCGCUGGGCGCACCCGUCCCGUUCGUCCCCGGACGUUGCUCUCUACCCCGGGAACGUCGAGACUGGAGCGCCCGAACUGAGCCACCUUCGCGGACCCCGAGAGCGGCG");
fastawrite("hsa-mir-1248","hsa-mir-1248","UUUACCUUCUUGUAUAAGCACUGUGCUAAAAUUGCAGACACUAGGACCAUGUCUUGGUUUUUGCAAUAAUGCUAGCAGAGUACACACAAGAAGAAAAGUAACAGCA");
fastawrite("hsa-mir-1249","hsa-mir-1249","GGGAGGAGGGAGGAGAUGGGCCAAGUUCCCUCUGGCUGGAACGCCCUUCCCCCCCUUCUUCACCUG");
fastawrite("hsa-mir-1250","hsa-mir-1250","CUGUCCCGCUGGCCUGGCAGGUGACGGUGCUGGAUGUGGCCUUUUUGCCUUUUCUAAAGGCCACAUUUUCCAGCCCAUUCAACCUUCCAGAGCCCUCUGAAGUGGCCACAGGC");
fastawrite("hsa-mir-1251","hsa-mir-1251","GUGGACUCUAGCUGCCAAAGGCGCUUCUCCUUCUGAACAGAGCGCUUUGCUCAGCCAGUGUAGACAUGGC");
fastawrite("hsa-mir-1253","hsa-mir-1253","AGCAGCAAGAGAUAGAAUCCAAAAGAGAAGAAGAUCAGCCUGCAGAUGUGGACUGCUAAAUGCAGGCUGAUCUUCUCCCCUUUGGGAUUCUCUUAUGAGAAGCCA");
fastawrite("hsa-mir-1255a","hsa-mir-1255a","AUUGGAAAUCCUUUGAGUUGCUUCUCAAGGAUGAGCAAAGAAAGUAGAUUUUUUAGAUUCUAAAGAAACUAUCUUCUUUGCUCAUCCUUGAGAAGCAACUCCUUAUCCAUUAA");
fastawrite("hsa-mir-1256","hsa-mir-1256","AGUCAGCCUGUUGAAGCUUUGAAGCUUUGAUGCCAGGCAUUGACUUCUCACUAGCUGUGAAAGUCCUAGCUAAAGAGAAGUCAAUGCAUGACAUCUUGUUUCAAUAGAUGGCUGUUUCA");
fastawrite("hsa-mir-1257","hsa-mir-1257","GCCCUGGGCUUGUGCUUGGGGAGUGAAUGAUGGGUUCUGACCCCCAUGCACCCCUGUGGGCCCCUGGCAUCACUGGCCCCAUCCUUCACCCCUGCCAACCACGCUUGCCCUGUGCCU");
fastawrite("hsa-mir-1258","hsa-mir-1258","CUGUGGCUUCCACGACCUAAUCCUAACUCCUGCGAGUCCCUGGAGUUAGGAUUAGGUCGUGGAAGCCACAGGA");
fastawrite("hsa-mir-1260a","hsa-mir-1260a","ACCUUUCCAGCUCAUCCCACCUCUGCCACCAAAACACUCAUCGCGGGGUCAGAGGGAGUGCCAAAAAAGGUAA");
fastawrite("hsa-mir-548g","hsa-mir-548g","AGUUAUUAGAUUAGUGCAAAAGUAAUUGCAGUUUUUGCAUUACGUUCUAUGGCAAAACUGUAAUUACUUUUGUACCAACAUAAUACUUC");
fastawrite("hsa-mir-1261","hsa-mir-1261","UGCUAUGGAUAAGGCUUUGGCUUAUGGGGAUAUUGUGGUUGAUCUGUUCUAUCCAGAUGACUGAAACUUUCUCCAUAGCAGC");
fastawrite("hsa-mir-1262","hsa-mir-1262","AUCUACAAUGGUGAUGGGUGAAUUUGUAGAAGGAUGAAAGUCAAAGAAUCCUUCUGGGAACUAAUUUUUGGCCUUCAACAAGAAUUGUGAUAU");
fastawrite("hsa-mir-1263","hsa-mir-1263","CUACCCCAAAAUAUGGUACCCUGGCAUACUGAGUAUUUUAAUACUGGCAUACUCAGUAUGCCAUGUUGCCAUAUUUUGGGGUAGCA");
fastawrite("hsa-mir-548n","hsa-mir-548n","AGGUUGGUGCAAAAGUAAUUGUGGAUUUUGUCGUUAAAAAUAGCAAAACCCGCAAUUACUUUUGCACCAACCUAA");
fastawrite("hsa-mir-548m","hsa-mir-548m","AUAUUAGGUUGGUGCAAAGGUAUUUGUGGUUUUUGUCAUUAAAGUAAUGCAAAAGCCACAAAUACCUUUGCACCAACCUAAUAUUA");
fastawrite("hsa-mir-1265","hsa-mir-1265","AUGGUUUGGGACUCAGGAUGUGGUCAAGUGUUGUUAAGGCAUGUUCAGGAACAAUACUUGACCACAUUUUGAAUUCCAAACCAUAU");
fastawrite("hsa-mir-548o","hsa-mir-548o","UGGUGAAAAUGUGUUGAUUGUAAUGGUUCCUAUUCUGAUCAAUAAACAUGGUUUGAGCCUAGUUACAAUGAUCUAAAAUUCACGGUCCAAAACUGCAGUUACUUUUGCACCAAC");
fastawrite("hsa-mir-1266","hsa-mir-1266","ACAGGUAGUGUCCCUCAGGGCUGUAGAACAGGGCUGGGAUUACUAAAGCCCUGUUCUAUGCCCUGAGGGACACUGAGCAUGUCA");
fastawrite("hsa-mir-1267","hsa-mir-1267","CUCCCAAAUCUCCUGUUGAAGUGUAAUCCCCACCUCCAGCAUUGGGGAUUACAUUUCAACAUGAGAUUUGGAUGAGGA");
fastawrite("hsa-mir-1268a","hsa-mir-1268a","UAGCCGGGCGUGGUGGUGGGGGCCUGUGGUCCCAGCUACUUUGGAGGCUGAG");
fastawrite("hsa-mir-1269a","hsa-mir-1269a","UGGAUUGCCUAGACCAGGGAAGCCAGUUGGCAUGGCUCAGUCCAAGUCUGACCACCUGAGGAAUGCCUGGACUGAGCCGUGCUACUGGCUUCCCUGGUCUCCAGC");
fastawrite("hsa-mir-1270","hsa-mir-1270","CACAGAGUUAUACUGGAGAUAUGGAAGAGCUGUGUUGGGUAUAAGUAACAGGCUUUUCUUUAUCUUCUAUGUGGCUCUUUGCA");
fastawrite("hsa-mir-1272","hsa-mir-1272","CCAGAUCAGAUCUGGGUGCGAUGAUGAUGGCAGCAAAUUCUGAAAACGUGCUCAGUGUCUUUAUAACAGGAAAGCCGUAAACUUAGAAAUGUAGGCUGCAGCUCGUGUGCUCUGUGGUCUGGGCUGGUA");
fastawrite("hsa-mir-548h-1","hsa-mir-548h-1","UCUGUCCAUUAGGUGGGUGCAAAAGUAAUCGCGGUUUUUGUCAUUACUUUUAAUGGUAAAAACUGGAAUUACUUUUGCACUGACCUAAUAUUAAGCCAGAUA");
fastawrite("hsa-mir-548h-2","hsa-mir-548h-2","GUAUUAGGUUGGUGCAAAAGUAAUCGCGGUUUUUGUCAUUACUUUCAAUGGCAAACACCACAAUUACUUUUGCACCAACCUAAUAUAA");
fastawrite("hsa-mir-548h-3","hsa-mir-548h-3","UCUGAUUCUGCAUGUAUUAGGUUGGUGCAAAAGUAAUCGCGGUUUUUGUCAUUGAAAGUAAUAGCAAAAACUGCAAUUACUUUUGCACCAACCUAAAAGUAGUCACUGUCUUCAGAUA");
fastawrite("hsa-mir-548h-4","hsa-mir-548h-4","GCUAUUAGGUUGGUGCAAAAGUAAUCGCGGUUUUUGUCAUUACUUUAAUUACUUUACGUUUCAUUAAUGACAAAAACCGCAAUUACUUUUGCACCAACCUAAUACUUGCUA");
fastawrite("hsa-mir-1275","hsa-mir-1275","CCUCUGUGAGAAAGGGUGUGGGGGAGAGGCUGUCUUGUGUCUGUAAGUAUGCCAAACUUAUUUUCCCCAAGGCAGAGGGA");
fastawrite("hsa-mir-1276","hsa-mir-1276","CCCCAGCUAGGUAAAGAGCCCUGUGGAGACACCUGGAUUCAGAGAACAUGUCUCCACUGAGCACUUGGGCCUUGAUGGCGGCU");
fastawrite("hsa-mir-302e","hsa-mir-302e","UUGGGUAAGUGCUUCCAUGCUUCAGUUUCCUUACUGGUAAGAUGGAUGUAGUAAUAGCACCUACCUUAUAGA");
fastawrite("hsa-mir-302f","hsa-mir-302f","UCUGUGUAAACCUGGCAAUUUUCACUUAAUUGCUUCCAUGUUUAUAAAAGA");
fastawrite("hsa-mir-1277","hsa-mir-1277","ACCUCCCAAAUAUAUAUAUAUAUGUACGUAUGUGUAUAUAAAUGUAUACGUAGAUAUAUAUGUAUUUUUGGUGGGUUU");
fastawrite("hsa-mir-548p","hsa-mir-548p","AUUAGGUUGGUAUAAAAUUAAUUGCAGUUUUUGUCAUUACUUUCAAUAGCAAAAACUGCAGUUACUUUUGCACCAAUGUAAUAC");
fastawrite("hsa-mir-548i-1","hsa-mir-548i-1","CAGAUGGCUCUGAAGUUUGCACCCUAUUAGGUUGGUGCAAAAGUAAUUGCGGAUUUUGCCAUUAAAAGUAAUGGCAAAAAUAGCAAUUAUUUUUGUACCAGCCUAGUAUCUUUUCUCCUUCUACCAAACUUUGUCCCUGAGCCAUCUCA");
fastawrite("hsa-mir-548i-2","hsa-mir-548i-2","UAGAUGGCUCCGAAGUUUGCAUCCUAUUAGUUUGGUGCAAAAGUAAUUGCGGAUUUUGCCAUUAAAAGUAAUGGCAAAAAUAGCAAUUAUUUUUGUACCAGCCUAGUAUCUUUUCUCCUUCUAACAAAGUUCGUCCCUGAUCCAUCUCA");
fastawrite("hsa-mir-548i-3","hsa-mir-548i-3","CAGAUGGCUCCGAAGUUUACAUCCUAUUAGGUUUGUGCAAAAGUAAUUGCGGAUUUUGCCAUUAAAAGUAAUGGCAAAAAUAGCAAUUAUUUUUGUACCAGCCUAGUAUCUUUUCUCCUUCUACCAAACUUUGUCCCUGAGCCAUCUCA");
fastawrite("hsa-mir-548i-4","hsa-mir-548i-4","AGGUUGGUGCAAAAGUAAUUGCGGAUUUUGCCAUACUUUUAACGGCAAAAACCACAAAUAUUAUUGCACCAACCUAU");
fastawrite("hsa-mir-1278","hsa-mir-1278","AUUUGCUCAUAGAUGAUAUGCAUAGUACUCCCAGAACUCAUUAAGUUGGUAGUACUGUGCAUAUCAUCUAUGAGCGAAUAG");
fastawrite("hsa-mir-1279","hsa-mir-1279","AUAUUCACAAAAAUUCAUAUUGCUUCUUUCUAAUGCCAAGAAAGAAGAGUAUAAGAACUUCC");
fastawrite("hsa-mir-1281","hsa-mir-1281","AGGGGGCACCGGGAGGAGGUGAGUGUCUCUUGUCGCCUCCUCCUCUCCCCCCUU");
fastawrite("hsa-mir-1282","hsa-mir-1282","CCUUCUUCUCGUUUGCCUUUUUCUGCUUCUGCUGCAUGAUCUCCGAGUCCCUGGGGGUAGAGAUGAUGGGGCACUGGGAGGUACCAGAGGGCAAAAAGGAC");
fastawrite("hsa-mir-1283-2","hsa-mir-1283-2","CUCAAGCUGUGAGUCUACAAAGGAAAGCGCUUUCUGUUGUCUGAAAGAAAAGAAAUCGCUUCCCUUUGGAGUGUUACGGUUUGAGAA");
fastawrite("hsa-mir-1284","hsa-mir-1284","AUUUUGAUAUAUAAGCCAGUUUAAUGUUUUCUAUACAGACCCUGGCUUUUCUUAAAUUUUAUAUAUUGGAAAGCCCAUGUUUGUAUUGGAAACUGCUGGUUUCUUUCAUACUGAAAAUCU");
fastawrite("hsa-mir-1288","hsa-mir-1288","GAGGGUGUUGAUCAGCAGAUCAGGACUGUAACUCACCAUAGUGGUGGACUGCCCUGAUCUGGAGACCACUGCCUU");
fastawrite("hsa-mir-1292","hsa-mir-1292","CCUGGGAACGGGUUCCGGCAGACGCUGAGGUUGCGUUGACGCUCGCGCCCCGGCUCCCGUUCCAGG");
fastawrite("hsa-mir-1252","hsa-mir-1252","AGAAAGAAGGAAAUUGAAUUCAUUUAGAAAAGAGAAUUCCAAAUGAGCUUAAUUUCCUUUUUUCU");
fastawrite("hsa-mir-1255b-1","hsa-mir-1255b-1","UACGGAUGAGCAAAGAAAGUGGUUUCUUAAAAUGGAAUCUACUCUUUGUGAAGAUGCUGUGAA");
fastawrite("hsa-mir-1255b-2","hsa-mir-1255b-2","UCUUACGGAUGAGCAAAGAAAGUGGUUUGCGCCUCAAGAAACCACUUUCUUUGCUCAUCCAUAAGGA");
fastawrite("hsa-mir-664a","hsa-mir-664a","GAACAUUGAAACUGGCUAGGGAAAAUGAUUGGAUAGAAACUAUUAUUCUAUUCAUUUAUCCCCAGCCUACAAAAUGAAAAAA");
fastawrite("hsa-mir-1306","hsa-mir-1306","GUGAGCAGUCUCCACCACCUCCCCUGCAAACGUCCAGUGGUGCAGAGGUAAUGGACGUUGGCUCUGGUGGUGAUGGACAGUCCGA");
fastawrite("hsa-mir-1307","hsa-mir-1307","CAUCAAGACCCAGCUGAGUCACUGUCACUGCCUACCAAUCUCGACCGGACCUCGACCGGCUCGUCUGUGUUGCCAAUCGACUCGGCGUGGCGUCGGUCGUGGUAGAUAGGCGGUCAUGCAUACGAAUUUUCAGCUCUUGUUCUGGUGAC");
fastawrite("hsa-mir-513b","hsa-mir-513b","GUGUACAGUGCCUUUCACAAGGAGGUGUCAUUUAUGUGAACUAAAAUAUAAAUGUCACCUUUUUGAGAGGAGUAAUGUACAGCA");
fastawrite("hsa-mir-513c","hsa-mir-513c","GCGUACAGUGCCUUUCUCAAGGAGGUGUCGUUUAUGUGAACUAAAAUAUAAAUUUCACCUUUCUGAGAAGAGUAAUGUACAGCA");
fastawrite("hsa-mir-1321","hsa-mir-1321","ACAUUAUGAAGCAAGUAUUAUUAUCCCUGUUUUACAAAUAAGGAAAUAAACUCAGGGAGGUGAAUGUGAUCAAAGAUAG");
fastawrite("hsa-mir-1322","hsa-mir-1322","AGUAUCAUGAAUUAGAAACCUACUUAUUACAUAGUUUACAUAAGAAGCGUGAUGAUGCUGCUGAUGCUGUA");
fastawrite("hsa-mir-1197","hsa-mir-1197","ACUUCCUGGUAUUUGAAGAUGCGGUUGACCAUGGUGUGUACGCUUUAUUUGUGACGUAGGACACAUGGUCUACUUCUUCUCAAUAUCA");
fastawrite("hsa-mir-1324","hsa-mir-1324","CCUGAAGAGGUGCAUGAAGCCUGGUCCUGCCCUCACUGGGAACCCCCUUCCCUCUGGGUACCAGACAGAAUUCUAUGCACUUUCCUGGAGGCUCCA");
fastawrite("hsa-mir-1469","hsa-mir-1469","CUCGGCGCGGGGCGCGGGCUCCGGGUUGGGGCGAGCCAACGCCGGGG");
fastawrite("hsa-mir-1470","hsa-mir-1470","GCCCUCCGCCCGUGCACCCCGGGGCAGGAGACCCCGCGGGACGCGCCGAGGUAGGGGGGAC");
fastawrite("hsa-mir-1471","hsa-mir-1471","GCCCGCGUGUGGAGCCAGGUGUAGAGGCGGAGCACAGCUGGCUCUAAUUUGAGGGGC");
fastawrite("hsa-mir-1537","hsa-mir-1537","ACAGCUGUAAUUAGUCAGUUUUCUGUCCUGUCCACACAGAAAACCGUCUAGUUACAGUUGU");
fastawrite("hsa-mir-1538","hsa-mir-1538","GGGAACAGCAGCAACAUGGGCCUCGCUUCCUGCCGGCGCGGCCCGGGCUGCUGCUGUUCCU");
fastawrite("hsa-mir-1539","hsa-mir-1539","GGCUCUGCGGCCUGCAGGUAGCGCGAAAGUCCUGCGCGUCCCAGAUGCCC");
fastawrite("hsa-mir-103b-1","hsa-mir-103b-1","UCAUAGCCCUGUACAAUGCUGCUUGAUCCAUAUGCAACAAGGCAGCACUGUAAAGAAGCCGA");
fastawrite("hsa-mir-103b-2","hsa-mir-103b-2","UCAUAGCCCUGUACAAUGCUGCUUGACCUGAAUGCUACAAGGCAGCACUGUAAAGAAGCUGA");
fastawrite("hsa-mir-320d-1","hsa-mir-320d-1","AAAAUGUUGGCCUUCUCGUCCCAGUUCUUCCCAAAGUUGAGAAAAGCUGGGUUGAGAGGAUGAAAAGAAAAA");
fastawrite("hsa-mir-320c-2","hsa-mir-320c-2","GCAUGACAGGCCUUCUCUUUCCAGUUCUUCCCAGAAUUGGGAAAAGCUGGGUUGAGAGGGUAAGAAAAGAAA");
fastawrite("hsa-mir-320d-2","hsa-mir-320d-2","UAUCAAUAAGCCUUCUCUUCCCAGUUCUUCUUGGAGUCAGGAAAAGCUGGGUUGAGAGGAGCAGAAAAGAAA");
fastawrite("hsa-mir-1825","hsa-mir-1825","AGAGACUGGGGUGCUGGGCUCCCCUAGACUAGGACUCCAGUGCCCUCCUCUCC");
fastawrite("hsa-mir-1827","hsa-mir-1827","UCAGCAGCACAGCCUUCAGCCUAAAGCAAUGAGAAGCCUCUGAAAGGCUGAGGCAGUAGAUUGAAU");
fastawrite("hsa-mir-1908","hsa-mir-1908","CGGGAAUGCCGCGGCGGGGACGGCGAUUGGUCCGUAUGUGUGGUGCCACCGGCCGCCGGCUCCGCCCCGGCCCCCGCCCC");
fastawrite("hsa-mir-1909","hsa-mir-1909","CAUCCAGGACAAUGGUGAGUGCCGGUGCCUGCCCUGGGGCCGUCCCUGCGCAGGGGCCGGGUGCUCACCGCAUCUGCCCC");
fastawrite("hsa-mir-1910","hsa-mir-1910","UGUCCCUUCAGCCAGUCCUGUGCCUGCCGCCUUUGUGCUGUCCUUGGAGGGAGGCAGAAGCAGGAUGACAAUGAGGGCAA");
fastawrite("hsa-mir-1911","hsa-mir-1911","UCGGCAUCUGCUGAGUACCGCCAUGUCUGUUGGGCAUCCACAGUCUCCCACCAGGCAUUGUGGUCUCCGCUGACGCUUUG");
fastawrite("hsa-mir-1912","hsa-mir-1912","CUCUAGGAUGUGCUCAUUGCAUGGGCUGUGUAUAGUAUUAUUCAAUACCCAGAGCAUGCAGUGUGAACAUAAUAGAGAUU");
fastawrite("hsa-mir-1913","hsa-mir-1913","ACCUCUACCUCCCGGCAGAGGAGGCUGCAGAGGCUGGCUUUCCAAAACUCUGCCCCCUCCGCUGCUGCCAAGUGGCUGGU");
fastawrite("hsa-mir-1914","hsa-mir-1914","CGUGUGAGCCCGCCCUGUGCCCGGCCCACUUCUGCUUCCUCUUAGCGCAGGAGGGGUCCCGCACUGGGAGGGGCCCUCAC");
fastawrite("hsa-mir-1915","hsa-mir-1915","UGAGAGGCCGCACCUUGCCUUGCUGCCCGGGCCGUGCACCCGUGGGCCCCAGGGCGACGCGGCGGGGGCGGCCCUAGCGA");
fastawrite("hsa-mir-1972-1","hsa-mir-1972-1","UAUAGGCAUGUGCCACCACACCUGGCUUAAAUGUGUCAUUUAAAAAUUCAGGCCAGGCACAGUGGCUCAUGCCUGUA");
fastawrite("hsa-mir-1973","hsa-mir-1973","UAUGUUCAACGGCCAUGGUAUCCUGACCGUGCAAAGGUAGCAUA");
fastawrite("hsa-mir-1976","hsa-mir-1976","GCAGCAAGGAAGGCAGGGGUCCUAAGGUGUGUCCUCCUGCCCUCCUUGCUGU");
fastawrite("hsa-mir-2052","hsa-mir-2052","CUGUUUUGAUAACAGUAAUGUCCCUUUAGUUCAAAGUUACCAGCUAUCAAAACAA");
fastawrite("hsa-mir-2053","hsa-mir-2053","CUUGCCAUGUAAAUACAGAUUUAAUUAACAUUUGCAACCUGUGAAGAUGCAAAACUUUAAGUGUUAAUUAAACCUCUAUUUACAUAGCAAG");
fastawrite("hsa-mir-2054","hsa-mir-2054","CUGUAAUAUAAAUUUAAUUUAUUCUCUAUCAUUAAAAAAUGUAUUACAG");
fastawrite("hsa-mir-2110","hsa-mir-2110","CAGGGGUUUGGGGAAACGGCCGCUGAGUGAGGCGUCGGCUGUGUUUCUCACCGCGGUCUUUUCCUCCCACUCUUG");
fastawrite("hsa-mir-2114","hsa-mir-2114","CCUCCAUGCUCCUAGUCCCUUCCUUGAAGCGGUCGGAUAAUCACAUGACGAGCCUCAAGCAAGGGACUUCAAGCUGGUGG");
fastawrite("hsa-mir-2115","hsa-mir-2115","ACUGUCAUCCCACUGCUUCCAGCUUCCAUGACUCCUGAUGGAGGAAUCACAUGAAUUCAUCAGAAUUCAUGGAGGCUAGAAGCAGUAUGAGGAUCAUUUA");
fastawrite("hsa-mir-2116","hsa-mir-2116","GACCUAGGCUAGGGGUUCUUAGCAUAGGAGGUCUUCCCAUGCUAAGAAGUCCUCCCAUGCCAAGAACUCCCAGACUAGGA");
fastawrite("hsa-mir-2117","hsa-mir-2117","GCUCUGAUUUACUUCUGUCCGGCAUGGUGAACAGCAGGAUUGGCUGUAGCUGUUCUCUUUGCCAAGGACAGAUCUGAUCU");
fastawrite("hsa-mir-548q","hsa-mir-548q","AUAUUAGGCUGGUGCAAAAGUAAUGGCGGUUUUUGCCAUUACUUUUCAUUUUUACCAUUAAAAGUAAUGGCAAAAAGCAUGAUUACUUUUUCACCAACCU");
fastawrite("hsa-mir-2276","hsa-mir-2276","GUGUUCUUCCAGUCCGCCCUCUGUCACCUUGCAGACGGCUUUCUCUCCGAAUGUCUGCAAGUGUCAGAGGCGAGGAGUGGCAGCUGCAU");
fastawrite("hsa-mir-2277","hsa-mir-2277","GUGCUUCCUGCGGGCUGAGCGCGGGCUGAGCGCUGCCAGUCAGCGCUCACAUUAAGGCUGACAGCGCCCUGCCUGGCUCGGCCGGCGAAGCUC");
fastawrite("hsa-mir-2278","hsa-mir-2278","GUGCUGCAGGUGUUGGAGAGCAGUGUGUGUUGCCUGGGGACUGUGUGGACUGGUAUCACCCAGACAGCUUGCACUGACUCCAGACCCUGCCGUCAU");
fastawrite("hsa-mir-2681","hsa-mir-2681","GCCCCCUUUUCACGCAUUUGUGUUUUACCACCUCCAGGAGACUGCCCAAAGACUCUUCAGUAUCAUGGAGUUGGUAAAGCACAGAUGCAUGAAUAAUUCAACGUG");
fastawrite("hsa-mir-2682","hsa-mir-2682","ACCUUCCUGAAAGAGGUUGGGGCAGGCAGUGACUGUUCAGACGUCCAAUCUCUUUGGGACGCCUCUUCAGCGCUGUCUUCCCUGCCUCUGCCUUUAGGACGAGUCUCAAA");
fastawrite("hsa-mir-711","hsa-mir-711","ACUGACUUUGAGUCUCUCCUCAGGGUGCUGCAGGCAAAGCUGGGGACCCAGGGAGAGACGUAAGUGAGGGGAGAUG");
fastawrite("hsa-mir-718","hsa-mir-718","GGCCGCGGCGCGCAAGAUGGCGGCGGGCCCGGGCACCGCCCCUUCCGCCCCGCCGGGCGUCGCACGAGGC");
fastawrite("hsa-mir-2861","hsa-mir-2861","GGCGCCUCUGCAGCUCCGGCUCCCCCUGGCCUCUCGGGAACUACAAGUCCCAGGGGGCCUGGCGGUGGGCGGCGGGCGGAAGAGGCGGGG");
fastawrite("hsa-mir-2909","hsa-mir-2909","GGUGUUAGGGCCAACAUCUCUUGGUCUUUCCCCUGUGGUCCCAAGAUGGCUGUUGCAACUUAACGCCAU");
fastawrite("hsa-mir-3115","hsa-mir-3115","UCUGAAUAUGGGUUUACUAGUUGGUGGUGAAUUCAUGAGUCGCCAACUAUUAGGCCUUUAUGUCCAGA");
fastawrite("hsa-mir-3116-1","hsa-mir-3116-1","CUUUAUUGAGUCCCUACUAUGUUCCAGGCACUGGGUAUCGUAGGUGCCUGGAACAUAGUAGGGACUCAAUAAAG");
fastawrite("hsa-mir-3116-2","hsa-mir-3116-2","UAUUGAGUCCCUACUAUGUUCCAGGCACCUACGAUACCCAGUGCCUGGAACAUAGUAGGGACUCAAUA");
fastawrite("hsa-mir-3117","hsa-mir-3117","CCCUAAAGGGCCAGACACUAUACGAGUCAUAUAAGGGAAGGCAUUAUAGGACUCAUAUAGUGCCAGGUGUUUUGUGGG");
fastawrite("hsa-mir-3118-1","hsa-mir-3118-1","CACACAUACAAUAAUAUUCAUAAUGCAAUCACACACAAUCACCAUGUGACUGCAUUAUGAAAAUUCUUCUAGUGUG");
fastawrite("hsa-mir-3118-2","hsa-mir-3118-2","CAUACUACAAUAAUUUUCAUAAUGCAAUCACACACAAUCACCGUGUGACUGCAUUAUGAAAAUUCUUCUAGUGUG");
fastawrite("hsa-mir-3118-3","hsa-mir-3118-3","CAUACUACAAUAAUUUUCAUAAUGCAAUCACACACAAUCACCGUGUGACUGCAUUAUGAAAAUUCUUCUAGUGUG");
fastawrite("hsa-mir-3119-1","hsa-mir-3119-1","AUUAACUCUGGCUUUUAACUUUGAUGGCAAAGGGGUAGCUAAACAAUCUAUGUCUUUGCCAUCAAAGUUAAAAGCCAUAGUUAAU");
fastawrite("hsa-mir-3119-2","hsa-mir-3119-2","AUUAACUAUGGCUUUUAACUUUGAUGGCAAAGACAUAGAUUGUUUAGCUACCCCUUUGCCAUCAAAGUUAAAAGCCAGAGUUAAU");
fastawrite("hsa-mir-3120","hsa-mir-3120","GUCAUGUGACUGCCUGUCUGUGCCUGCUGUACAGGUGAGCGGAUGUUCUGCACAGCAAGUGUAGACAGGCAGACACAUGAC");
fastawrite("hsa-mir-3121","hsa-mir-3121","AAAUGGUUAUGUCCUUUGCCUAUUCUAUUUAAGACACCCUGUACCUUAAAUAGAGUAGGCAAAGGACAGAAACAUUU");
fastawrite("hsa-mir-3122","hsa-mir-3122","ACCAGCUCUGUUGGGACAAGAGGACGGUCUUCUUUUGGAAGGAAGACCAUCAUCUUGUCCGAAGAGAGCUGGU");
fastawrite("hsa-mir-3123","hsa-mir-3123","AUGGAUUUGAUUGAAUGAUUCUCCCAUUUCCACAUGGAGAGUGGAGCCCAGAGAAUUGUUUAAUCAUGUAUCCAU");
fastawrite("hsa-mir-3124","hsa-mir-3124","GCGGGCUUCGCGGGCGAAGGCAAAGUCGAUUUCCAAAAGUGACUUUCCUCACUCCCGUGAAGUCGGC");
fastawrite("hsa-mir-548s","hsa-mir-548s","UUGCUGCAAAAAUAAUUGCAGUUUUUGCCAUUAUUUUUAAUAAUUAUAAUAAUGGCCAAAACUGCAGUUAUUUUUGCACCAA");
fastawrite("hsa-mir-3125","hsa-mir-3125","GAGAAUGGGUAGAGGAAGCUGUGGAGAGAACUCACGGUGCCUGUGGUUCGAGAUCCCCGCCUUCCUCCUCCUUUCCUC");
fastawrite("hsa-mir-3126","hsa-mir-3126","AUGAUUAUAUGAGGGACAGAUGCCAGAAGCACUGGUUAUGAUUUGCAUCUGGCAUCCGUCACACAGAUAAUUAU");
fastawrite("hsa-mir-3127","hsa-mir-3127","GGCCAGGCCCAUCAGGGCUUGUGGAAUGGGAAGGAGAAGGGACGCUUCCCCUUCUGCAGGCCUGCUGGGUGUGGCU");
fastawrite("hsa-mir-3128","hsa-mir-3128","UUCCUCUGGCAAGUAAAAAACUCUCAUUUUCCUUAAAAAAUGAGAGUUUUUUACUUGCAAUAGGAA");
fastawrite("hsa-mir-3129","hsa-mir-3129","GUACUUGGGCAGUAGUGUAGAGAUUGGUUUGCCUGUUAAUGAAUUCAAACUAAUCUCUACACUGCUGCCCAAGAGC");
fastawrite("hsa-mir-3130-1","hsa-mir-3130-1","CUUGUCAUGUCUUACCCAGUCUCCGGUGCAGCCUGUUGUCAAGGCUGCACCGGAGACUGGGUAAGACAUGACAAG");
fastawrite("hsa-mir-3130-2","hsa-mir-3130-2","CUUGUCAUGUCUUACCCAGUCUCCGGUGCAGCCUUGACAACAGGCUGCACCGGAGACUGGGUAAGACAUGACAAG");
fastawrite("hsa-mir-3131","hsa-mir-3131","GAGUCGAGGACUGGUGGAAGGGCCUUUCCCCUCAGACCAAGGCCCUGGCCCCAGCUUCUUCUC");
fastawrite("hsa-mir-3132","hsa-mir-3132","GGUGGGAUGGGUAGAGAAGGAGCUCAGAGGACGGUGCGCCUUGUUUCCCUUGAGCCCUCCCUCUCUCAUCCCACC");
fastawrite("hsa-mir-3133","hsa-mir-3133","CAGAAAUUGUAAAGAACUCUUAAAACCCAAUAGUAAAAAGACAACCUGUUGAGUUUUAAGAGUUCUUUAUAUAUUCUG");
fastawrite("hsa-mir-378b","hsa-mir-378b","GGUCAUUGAGUCUUCAAGGCUAGUGGAAAGAGCACUGGACUUGGAGGCAGAAAGACC");
fastawrite("hsa-mir-3134","hsa-mir-3134","UGUAUCCAAUGUGUAGUCUUUUAUCCCUCACAUGGAGUAAAAUAUGAUGGAUAAAAGACUACAUAUUGGGUACA");
fastawrite("hsa-mir-3135a","hsa-mir-3135a","UCACUUUGGUGCCUAGGCUGAGACUGCAGUGGUGCAAUCUCAGUUCACUGCAGCCUUGACCUCCUGGGCUCAGGUGA");
fastawrite("hsa-mir-466","hsa-mir-466","GUGUGUGUAUAUGUGUGUUGCAUGUGUGUAUAUGUGUGUAUAUAUGUACACAUACACAUACACGCAACACACAUAUAUACAUGC");
fastawrite("hsa-mir-3136","hsa-mir-3136","AAUAUGAAACUGACUGAAUAGGUAGGGUCAUUUUUCUGUGACUGCACAUGGCCCAACCUAUUCAGUUAGUUCCAUAUU");
fastawrite("hsa-mir-544b","hsa-mir-544b","GGAAUUUUGUUAAAAUGCAGAAUCCAUUUCUGUAGCUCUGAGACUAGACCUGAGGUUGUGCAUUUCUAACAAAGUGCC");
fastawrite("hsa-mir-3137","hsa-mir-3137","UACAGGUCUGUAGCCUGGGAGCAAUGGGGUGUAUGGUAUAGGGGUAGCCUCGUGCUCCUGGGCUACAAACCUGUA");
fastawrite("hsa-mir-3138","hsa-mir-3138","CCCUCCUCGGCACUUCCCCCACCUCACUGCCCGGGUGCCCACAAGACUGUGGACAGUGAGGUAGAGGGAGUGCCGAGGAGGG");
fastawrite("hsa-mir-3139","hsa-mir-3139","GGCUCAGAGUAGGAGCUCAACAGAUGCCUGUUGACUGAAUAAUAAACAGGUAUCGCAGGAGCUUUUGUUAUGUGCC");
fastawrite("hsa-mir-3140","hsa-mir-3140","CCUCUUGAGGUACCUGAAUUACCAAAAGCUUUAUGUAUUCUGAAGUUAUUGAAAAUAAGAGCUUUUGGGAAUUCAGGUAGUUCAGGAGUG");
fastawrite("hsa-mir-548t","hsa-mir-548t","AGGGUGGUGCAAAAGUGAUCGUGGUUUUUGCAAUUUUUUAAUGACAAAAACCACAAUUACUUUUGCACCAACCU");
fastawrite("hsa-mir-3141","hsa-mir-3141","UCACCCGGUGAGGGCGGGUGGAGGAGGAGGGUCCCCACCAUCAGCCUUCACUGGGACGGGA");
fastawrite("hsa-mir-3142","hsa-mir-3142","UUCAGAAAGGCCUUUCUGAACCUUCAGAAAGGCUGCUGAAUCUUCAGAAAGGCCUUUCUGAACCUUCAGAAAGGCUGCUGAA");
fastawrite("hsa-mir-3143","hsa-mir-3143","UAGAUAACAUUGUAAAGCGCUUCUUUCGCGGUUGGGCUGGAGCAACUCUUUACAAUGUUUCUA");
fastawrite("hsa-mir-548u","hsa-mir-548u","AUUAGGAUGGUGCAAAAGUAAUGUGGUUUUUUUCUUUACUUUUAAUGGCAAAGACUGCAAUUACUUUUGCGCCAACCUAAU");
fastawrite("hsa-mir-3144","hsa-mir-3144","AACUACACUUUAAGGGGACCAAAGAGAUAUAUAGAUAUCAGCUACCUAUAUACCUGUUCGGUCUCUUUAAAGUGUAGUU");
fastawrite("hsa-mir-3145","hsa-mir-3145","UAUAUGAGUUCAACUCCAAACACUCAAAACUCAUUGUUGAAUGGAAUGAGAUAUUUUGAGUGUUUGGAAUUGAACUCGUAUA");
fastawrite("hsa-mir-1273c","hsa-mir-1273c","UGCAGCCUGGGCGACAAAACGAGACCCUGUCUUUUUUUUUUUCUGAGACAGAGUCUCGUUCUGUUGCCCAAGCUGGA");
fastawrite("hsa-mir-3146","hsa-mir-3146","GCUAAGUCCCUUCUUUCUAUCCUAGUAUAACUUGAAGAAUUCAAAUAGUCAUGCUAGGAUAGAAAGAAUGGGACUUGGC");
fastawrite("hsa-mir-3147","hsa-mir-3147","GUCCGGGUUGGGCAGUGAGGAGGGUGUGACGCCGCGAAGUGCACCUCGCCCUUGUCCAACUCGGAC");
fastawrite("hsa-mir-548v","hsa-mir-548v","AAUACUAGGUUUGAGCAAAAGUAAUUGCGGUUUUGCCAUCAUGCCAAAAGCUACAGUUACUUUUGCACCAGCCUAAUAUU");
fastawrite("hsa-mir-3148","hsa-mir-3148","GAGUUAAGAUGGAAAAAACUGGUGUGUGCUUAUUGAUGUAGCCAACAAGCAUACAUCAGUUUUUUCCAACUUAACUC");
fastawrite("hsa-mir-3149","hsa-mir-3149","AUACAUACAUGUACACACACAUGUCAUCCACACACAUACAUAUAUAUAUGUUUGUAUGGAUAUGUGUGUGUAUGUGUGUGUAU");
fastawrite("hsa-mir-3150a","hsa-mir-3150a","GGGAAGCAGGCCAACCUCGACGAUCUCCUCAGCACCUGAACGCCAAGGCUGGGGAGAUCCUCGAGGUUGGCCUGCUUUCC");
fastawrite("hsa-mir-3151","hsa-mir-3151","GGGGUGAUGGGUGGGGCAAUGGGAUCAGGUGCCUCAAAGGGCAUCCCACCUGAUCCCACAGCCCACCUGUCACCCC");
fastawrite("hsa-mir-3152","hsa-mir-3152","GUGCAGAGUUAUUGCCUCUGUUCUAACACAAGACUAGGCUUCCCUGUGUUAGAAUAGGGGCAAUAACUCUGCAC");
fastawrite("hsa-mir-3153","hsa-mir-3153","GACAAAUUUUAAAUGUCCCUGUCCCCUUCCCCCCAAUUAAAGUAGAUUGGGGGAAAGCGAGUAGGGACAUUUAAAAUUUGUU");
fastawrite("hsa-mir-3074","hsa-mir-3074","GCUCGACUCCUGUUCCUGCUGAACUGAGCCAGUGUGUAAAAUGAGAACUGAUAUCAGCUCAGUAGGCACCGGAGGGCGGGU");
fastawrite("hsa-mir-3154","hsa-mir-3154","GGCCCCUCCUUCUCAGCCCCAGCUCCCGCUCACCCCUGCCACGUCAAAGGAGGCAGAAGGGGAGUUGGGAGCAGAGAGGGGACC");
fastawrite("hsa-mir-3155a","hsa-mir-3155a","UCCGGGCAUCACCUCCCACUGCAGAGCCUGGGGAGCCGGACAGCUCCCUUCCCAGGCUCUGCAGUGGGAACUGAUGCCUGGA");
fastawrite("hsa-mir-3156-1","hsa-mir-3156-1","GCAGAAGAAAGAUCUGGAAGUGGGAGACACUUUUACUAUAUAUAGUGGCUCCCACUUCCAGAUCUUUCUCUCUGU");
fastawrite("hsa-mir-3157","hsa-mir-3157","GGGAAGGGCUUCAGCCAGGCUAGUGCAGUCUGCUUUGUGCCAACACUGGGGUGAUGACUGCCCUAGUCUAGCUGAAGCUUUUCCC");
fastawrite("hsa-mir-3158-1","hsa-mir-3158-1","AUUCAGGCCGGUCCUGCAGAGAGGAAGCCCUUCUGCUUACAGGUAUUGGAAGGGCUUCCUCUCUGCAGGACCGGCCUGAAU");
fastawrite("hsa-mir-3158-2","hsa-mir-3158-2","AUUCAGGCCGGUCCUGCAGAGAGGAAGCCCUUCCAAUACCUGUAAGCAGAAGGGCUUCCUCUCUGCAGGACCGGCCUGAAU");
fastawrite("hsa-mir-3159","hsa-mir-3159","CCAAAGUCCUAGGAUUACAAGUGUCGGCCACGGGCUGGGCACAGUGGCUCACGCCUGUAAUCCCAGCAUUUUGG");
fastawrite("hsa-mir-3160-1","hsa-mir-3160-1","GGACCUGCCCUGGGCUUUCUAGUCUCAGCUCUCCUCCAGCUCAGCUGGUCAGGAGAGCUGAGACUAGAAAGCCCAGGGCAGGUUC");
fastawrite("hsa-mir-3160-2","hsa-mir-3160-2","ACCUGCCCUGGGCUUUCUAGUCUCAGCUCUCCUGACCAGCUGAGCUGGAGGAGAGCUGAGACUAGAAAGCCCAGGGCAGGU");
fastawrite("hsa-mir-3161","hsa-mir-3161","CCUCGAGAGCUGAUAAGAACAGAGGCCCAGAUUGAAGUUGAAUAGUGCUGGGCCUUUGUUUUUACCAAGUUCCCUGG");
fastawrite("hsa-mir-3162","hsa-mir-3162","CUGACUUUUUUAGGGAGUAGAAGGGUGGGGAGCAUGAACAAUGUUUCUCACUCCCUACCCCUCCACUCCCCAAAAAAGUCAG");
fastawrite("hsa-mir-3163","hsa-mir-3163","UUCCUCAUCUAUAAAAUGAGGGCAGUAAGACCUUCCUUCCUUGUCUUACUACCCCCAUUUUAUAGAUGAGGAA");
fastawrite("hsa-mir-3164","hsa-mir-3164","CUUGGAAACUGUGACUUUAAGGGAAAUGGCGCACAGCAGACCCUGCAAUCAUGCCGUUUUGCUUGAAGUCGCAGUUUCCCAGG");
fastawrite("hsa-mir-3165","hsa-mir-3165","CCGGUGGCAAGGUGGAUGCAAUGUGACCUCAACUCUUGGUCCUCUGAGGUCACAUUGUAUCCACCUUACCACUGG");
fastawrite("hsa-mir-3166","hsa-mir-3166","AAAUUUUUUUGAGGCCAGUAGGCAUUGUCUGCGUUAGGAUUUCUGUAUCAUCCUCCUAACGCAGACAAUGCCUACUGGCCUAAGAAAAAUUU");
fastawrite("hsa-mir-1260b","hsa-mir-1260b","UCUCCGUUUAUCCCACCACUGCCACCAUUAUUGCUACUGUUCAGCAGGUGCUGCUGGUGGUGAUGGUGAUAGUCUGGUGGGGGCGGUGG");
fastawrite("hsa-mir-3167","hsa-mir-3167","GGCUGUGGAGGCACCAGUAUUUCUGAAAUUCUUUUUUCUGAAAUUCUUCAGGAAGGAUUUCAGAAAUACUGGUGUCCCGACAGCC");
fastawrite("hsa-mir-3168","hsa-mir-3168","AAGAUCAUGAGUUCUACAGUCAGACAGCCUGAGUUGGAGGCUCAUCUUCACUUCUUGCUGUGUGACCCUGGGCCAGUGACUU");
fastawrite("hsa-mir-3169","hsa-mir-3169","AUGUGAAAACAUAGGACUGUGCUUGGCACAUAGCACAAAGUCUUAUGGUACUGUGUGCCAAGCAUAGUCCUGUGUUUUUACAU");
fastawrite("hsa-mir-3170","hsa-mir-3170","CUGGUAACACUGGGGUUCUGAGACAGACAGUGUUAGCUCCAGAAGCAUUGCCUGUCUUAGAACCCCUAUGUUACCAG");
fastawrite("hsa-mir-3171","hsa-mir-3171","UAUAUAUAGAGAUGUAUGGAAUCUGUAUAUAUCUAUAUAUAUGUGUAUAUAUAGAUUCCAUAAAUCUAUAUAUG");
fastawrite("hsa-mir-3173","hsa-mir-3173","UCCCUGCCCUGCCUGUUUUCUCCUUUGUGAUUUUAUGAGAACAAAGGAGGAAAUAGGCAGGCCAGGGA");
fastawrite("hsa-mir-1193","hsa-mir-1193","GUAGCUGAGGGGAUGGUAGACCGGUGACGUGCACUUCAUUUACGAUGUAGGUCACCCGUUUGACUAUCCACCAGCGCC");
fastawrite("hsa-mir-323b","hsa-mir-323b","UGGUACUCGGAGGGAGGUUGUCCGUGGUGAGUUCGCAUUAUUUAAUGAUGCCCAAUACACGGUCGACCUCUUUUCGGUAUCA");
fastawrite("hsa-mir-3118-4","hsa-mir-3118-4","CAUACUACAAUAAUUUUCAUAAUGCAAUCACACACAAUCACCGUGUGACUGCAUUAUGAAAAUUCUUCUAGUGUG");
fastawrite("hsa-mir-3174","hsa-mir-3174","GUUACCUGGUAGUGAGUUAGAGAUGCAGAGCCCUGGGCUCCUCAGCAAACCUACUGGAUCUGCAUUUUAAUUCACAUGCAUGGUAAU");
fastawrite("hsa-mir-3175","hsa-mir-3175","CCUGGGGGGCGGGGAGAGAACGCAGUGACGUCUGGCCGCGUGCGCAUGUCGGGCGCUUUCUCCUCCCCCUACCCAGG");
fastawrite("hsa-mir-3176","hsa-mir-3176","UGGCCUCUCCAGUCUGCAGCUCCCGGCAGCCUCGGGCCACACUCCCGGGAUCCCCAGGGACUGGCCUGGGACUACCGGGGGUGGCGGCCG");
fastawrite("hsa-mir-3177","hsa-mir-3177","CCACGUGCCAUGUGUACACACGUGCCAGGCGCUGUCUUGAGACAUUCGCGCAGUGCACGGCACUGGGGACACGUGGCACUGG");
fastawrite("hsa-mir-3178","hsa-mir-3178","GAGGCUGGGCGGGGCGCGGCCGGAUCGGUCGAGAGCGUCCUGGCUGAUGACGGUCUCCCGUGCCCACGCCCCAAACGCAGUCUC");
fastawrite("hsa-mir-3179-1","hsa-mir-3179-1","CAGGAUCACAGACGUUUAAAUUACACUCCUUCUGCUGUGCCUUACAGCAGUAGAAGGGGUGAAAUUUAAACGUCUGUGAUCCUG");
fastawrite("hsa-mir-3180-1","hsa-mir-3180-1","CAGUGCGACGGGCGGAGCUUCCAGACGCUCCGCCCCACGUCGCAUGCGCCCCGGGAAAGCGUGGGGCGGAGCUUCCGGAGGCCCCGCCCUGCUG");
fastawrite("hsa-mir-3180-2","hsa-mir-3180-2","GCGACGGGCGGAGCUUCCAGACGCUCCGCCCCACGUCGCAUGCGCCCCGGGAAAGCGUGGGGCGGAGCUUCCGGAGGCCCCGCCCUGC");
fastawrite("hsa-mir-3179-2","hsa-mir-3179-2","CAGGAUCACAGACGUUUAAAUUACACUCCUUCUGCUGUGCCUUACAGCAGUAGAAGGGGUGAAAUUUAAACGUCUGUGAUCCUG");
fastawrite("hsa-mir-3180-3","hsa-mir-3180-3","CAGUGCGACGGGCGGAGCUUCCAGACGCUCCGCCCCACGUCGCAUGCGCCCCGGGAAAGCGUGGGGCGGAGCUUCCGGAGGCCCCGCCCUGCUG");
fastawrite("hsa-mir-3179-3","hsa-mir-3179-3","CAGGAUCACAGACGUUUAAAUUACACUCCUUCUGCUGUGCCUUACAGCAGUAGAAGGGGUGAAAUUUAAACGUCUGUGAUCCUG");
fastawrite("hsa-mir-548w","hsa-mir-548w","GGUUGGUGCAAAAGUAACUGCGGUUUUUGCCUUUCAACAUAAUGGCAAAACCCACAAUUACUUUUGCACCAAUC");
fastawrite("hsa-mir-3181","hsa-mir-3181","CGGCGACCAUCGGGCCCUCGGCGCCGGCCCGUUAGUUGCCCGGGCCCGAGCCGGCCGGGCCCGCGGGUUGCCG");
fastawrite("hsa-mir-3182","hsa-mir-3182","GCUGCUUCUGUAGUGUAGUCCGUGCAUCCGCCCUUCGAUGCUUGGGUUGGAUCAUAGAGCAGU");
fastawrite("hsa-mir-3183","hsa-mir-3183","CUCUGCCCUGCCUCUCUCGGAGUCGCUCGGAGCAGUCACGUUGACGGAAUCCUCCGGCGCCUCCUCGAGGGAGGAGAGGCAGGG");
fastawrite("hsa-mir-3184","hsa-mir-3184","AAGCAAGACUGAGGGGCCUCAGACCGAGCUUUUGGAAAAUAGAAAAGUCUCGCUCUCUGCCCCUCAGCCUAACUU");
fastawrite("hsa-mir-3185","hsa-mir-3185","GAAUGGAAGAAGAAGGCGGUCGGUCUGCGGGAGCCAGGCCGCAGAGCCAUCCGCCUUCUGUCCAUGUC");
fastawrite("hsa-mir-3065","hsa-mir-3065","CUGCCCUCUUCAACAAAAUCACUGAUGCUGGAGUCGCCUGAGUCAUCACUCAGCACCAGGAUAUUGUUGGAGAGGACAG");
fastawrite("hsa-mir-3186","hsa-mir-3186","AGCCUGCGGUUCCAACAGGCGUCUGUCUACGUGGCUUCAACCAAGUUCAAAGUCACGCGGAGAGAUGGCUUUGGAACCAGGGGCU");
fastawrite("hsa-mir-3156-2","hsa-mir-3156-2","UGCAGAAGAAAGAUCUGGAAGUGGGAGACACUUUCACUAUAUAUAGUGGCUCCCACUUCCAGAUCUUUCUCUCUGUA");
fastawrite("hsa-mir-3187","hsa-mir-3187","GCUGGCCCUGGGCAGCGUGUGGCUGAAGGUCACCAUGUUCUCCUUGGCCAUGGGGCUGCGCGGGGCCAGC");
fastawrite("hsa-mir-3188","hsa-mir-3188","GGCGCCUCCUGCUCUGCUGUGCCGCCAGGGCCUCCCCUAGCGCGCCUUCUGGAGAGGCUUUGUGCGGAUACGGGGCUGGAGGCCU");
fastawrite("hsa-mir-3189","hsa-mir-3189","GCCUCAGUUGCCCCAUCUGUGCCCUGGGUAGGAAUAUCCUGGAUCCCCUUGGGUCUGAUGGGGUAGCCGAUGC");
fastawrite("hsa-mir-320e","hsa-mir-320e","CUCCAUGGGGCCUUCUCUUCCCAGUUCUUCCUGGAGUCGGGGAAAAGCUGGGUUGAGAAGGUGAAAAGAAAAA");
fastawrite("hsa-mir-3190","hsa-mir-3190","CUGGGGUCACCUGUCUGGCCAGCUACGUCCCCACGGCCCUUGUCAGUGUGGAAGGUAGACGGCCAGAGAGGUGACCCCGG");
fastawrite("hsa-mir-3191","hsa-mir-3191","GGGGUCACCUCUCUGGCCGUCUACCUUCCACACUGACAAGGGCCGUGGGGACGUAGCUGGCCAGACAGGUGACCCC");
fastawrite("hsa-mir-3192","hsa-mir-3192","GGAAGGGAUUCUGGGAGGUUGUAGCAGUGGAAAAAGUUCUUUUCUUCCUCUGAUCGCCCUCUCAGCUCUUUCCUUCU");
fastawrite("hsa-mir-3193","hsa-mir-3193","UCCUGCGUAGGAUCUGAGGAGUGGACGAGUCUCAUUACCCAGCUCCUGAGCAGGA");
fastawrite("hsa-mir-3194","hsa-mir-3194","AGGUGGCAGGGCCAGCCACCAGGAGGGCUGCGUGCCACCCGGGCAGCUCUGCUGCUCACUGGCAGUGUCACCU");
fastawrite("hsa-mir-3195","hsa-mir-3195","CCGCAGCCGCCGCGCCGGGCCCGGGUUGGCCGCUGACCCCCGCGGGGCCCCCGGCGGCCGGGGCGGGGGCGGGGGCUGCCCCGG");
fastawrite("hsa-mir-3196","hsa-mir-3196","GGGUGGGGGCGGGGCGGCAGGGGCCUCCCCCAGUGCCAGGCCCCAUUCUGCUUCUCUCCCAGCU");
fastawrite("hsa-mir-3156-3","hsa-mir-3156-3","UGCAGAAGAAAGAUCUGGAAGUGGGAGACACUUUCACUAUAUAUAGUGGCUCCCACUUCCUGAUCUUUCUCUCUGUA");
fastawrite("hsa-mir-548x","hsa-mir-548x","AGGUUAGUGCAAAAGUAAUUGCAGUUUUUGCGUUACUUUCAAUCGUAAAAACUGCAAUUACUUUCACACCAAUCU");
fastawrite("hsa-mir-3197","hsa-mir-3197","GGCGAGGGGAGGCGCAGGCUCGGAAAGGCGCGCGAGGCUCCAGGCUCCUUCCCGAUCCACCGCUCUCCUCGCU");
fastawrite("hsa-mir-3198-1","hsa-mir-3198-1","GACUGUGCUCUCACUGUUCACCCAGCACUAGCAGUACCAGACGGUUCUGUGGAGUCCUGGGGAAUGGAGAGAGCACAGUC");
fastawrite("hsa-mir-3199-1","hsa-mir-3199-1","GGUGACUCCAGGGACUGCCUUAGGAGAAAGUUUCUGGAAGUUCUGACAUUCCAGAAACUUUCUCCUAAGGCAGUCCCUGGGAGUCACU");
fastawrite("hsa-mir-3199-2","hsa-mir-3199-2","GUGACUCCCAGGGACUGCCUUAGGAGAAAGUUUCUGGAAUGUCAGAACUUCCAGAAACUUUCUCCUAAGGCAGUCCCUGGAGUCAC");
fastawrite("hsa-mir-3200","hsa-mir-3200","GGUGGUCGAGGGAAUCUGAGAAGGCGCACAAGGUUUGUGUCCAAUACAGUCCACACCUUGCGCUACUCAGGUCUGCUCGUGCCCU");
fastawrite("hsa-mir-3201","hsa-mir-3201","GGGAUAUGAAGAAAAAUAAGAGGCUAGGAUUGCCUCUUAUUUUUACAUGCCC");
fastawrite("hsa-mir-514b","hsa-mir-514b","CAUGUGGUACUCUUCUCAAGAGGGAGGCAAUCAUGUGUAAUUAGAUAUGAUUGACACCUCUGUGAGUGGAGUAACACAUG");
fastawrite("hsa-mir-3202-1","hsa-mir-3202-1","UAUUAAUAUGGAAGGGAGAAGAGCUUUAAUGAUUGGAGUCAUUUUCAGAGCAUUAAAGCUCUUCUCCCUUCCAUAUUAAUG");
fastawrite("hsa-mir-3202-2","hsa-mir-3202-2","AUUAAUAUGGAAGGGAGAAGAGCUUUAAUGCUCUGAAAAUGACUCCAAUCAUUAAAGCUCUUCUCCCUUCCAUAUUAAU");
fastawrite("hsa-mir-4295","hsa-mir-4295","CUUUGUGGAACAGUGCAAUGUUUUCCUUGCCUGUGGCAAGACCACUUCGGUUCAAGGCUAAGAAACUAGACUGUUCCUACAGAGA");
fastawrite("hsa-mir-4296","hsa-mir-4296","UUGGGCUUUGAUGUGGGCUCAGGCUCAGAGGGCUGAAGUGGUUGUGGGGAGGGGCUUCUGGGGACUGUGUCCAUGUCUCUGUCGUUUU");
fastawrite("hsa-mir-4297","hsa-mir-4297","AGCACGCACGUGCCUUCCUGUCUGUGCCUGCCUUCGAAGUGCACGGCAGGGCCAGGACGGGUCGCUGUGGGUGGGG");
fastawrite("hsa-mir-378c","hsa-mir-378c","GGAGGCCAUCACUGGACUUGGAGUCAGAAGAGUGGAGUCGGGUCAGACUUCAACUCUGACUUUGAAGGUGGUGAGUGCCUC");
fastawrite("hsa-mir-4293","hsa-mir-4293","AGAGACACCUGUUCCUUGGGAAGCUGGUGACAUUGCUAAUUCAUUUCACACCAGCCUGACAGGAACAGCCUGACUGAA");
fastawrite("hsa-mir-4294","hsa-mir-4294","CCGAUGCCUCGGGAGUCUACAGCAGGGCCAUGUCUGUGAGGGCCCAAGGGUGCAUGUGUCUCCCAGGUUUCGGUGC");
fastawrite("hsa-mir-4301","hsa-mir-4301","ACCAGCCACCUCCCACUACUUCACUUGUGAACAUUGCAUUCGUGGAGGGUGGCAGGUGCAGCUCUG");
fastawrite("hsa-mir-4299","hsa-mir-4299","GGGUUCUGACCAAUCAUGUUACAGUGUUUUCUCCUUUAGAGAGAGCUGGUGACAUGAGAGGCAGAAAAAGGA");
fastawrite("hsa-mir-4298","hsa-mir-4298","GGGGAGGUACCUGGGACAGGAGGAGGAGGCAGCCUUGCCUCAGAAACCAAACUGUCAAAAGUGUAGGUUCCAC");
fastawrite("hsa-mir-4300","hsa-mir-4300","UGAGUUUAGAAGAGGGCCAGCUAAAUCAGCAGAGACAUGAGGUGAUCAAAAACCUUUUUUCAAAGCAGUGGGAGCUGGACUACUUCUGAACCAAUA");
fastawrite("hsa-mir-4304","hsa-mir-4304","AGAGAAGUGGCCGGCAUGUCCAGGGCAUCCCCAUUGCUCUGUGACUGCUGCCAUCCUUCUCC");
fastawrite("hsa-mir-4302","hsa-mir-4302","UCAGGAGGGACCAGUGUGGCUCAGCGAGGUGGCUGAGUUUACUUAAGGUAUUGGAAUGAG");
fastawrite("hsa-mir-4303","hsa-mir-4303","AGAAAAUAGCUUCUGAGCUGAGGACAGCUUGCUCUGCUUUUCUUUAGCUUAGGAGCUAACCAUGGU");
fastawrite("hsa-mir-4305","hsa-mir-4305","CUGCCUUAGACCUAGACACCUCCAGUUCUGGGUUCUUAGAGGCCUAAUCCUCUACAAACUCAGUUUUCAGACUGUGAGGGAAAUUCUCUGUCUUAUUGCUUU");
fastawrite("hsa-mir-4306","hsa-mir-4306","AAGCUGCUUAGUGUCCUUAGAGUCUCCAGAGGCAUCCCUAACCCAGAAUCUUUUGACUGUCCUCUGGAGAGAAAGGCAGUAGGUCUGUACC");
fastawrite("hsa-mir-4309","hsa-mir-4309","UCUGGGGGUUCUGGAGUCUAGGAUUCCAGGAUCUGGGUUUUGAGGUCUUGGGUUGUAGGGUCUGCGGUUUGAAGCCCCUCUUG");
fastawrite("hsa-mir-4307","hsa-mir-4307","UCAGAAGAAAAAACAGGAGAUAAAGUUUGUGAUAAUGUUUGUCUAUAUAGUUAUGAAUGUUUUUUCCUGUUUCCUUCAGGGCCA");
fastawrite("hsa-mir-4308","hsa-mir-4308","UAUGGGUUCAGAGGGAACUCCAUUGGACAGAAAUUUCCUUUUGAGGAAAUCUUUCCCUGGAGUUUCUUCUUACCUUUUUCC");
fastawrite("hsa-mir-4310","hsa-mir-4310","UGGCGUCUGGGGCCUGAGGCUGCAGAACAUUGCAGCAUUCAUGUCCCACCCCCACCA");
fastawrite("hsa-mir-4311","hsa-mir-4311","UCAGAGAGGGGAAAGAGAGCUGAGUGUGACCUGGAGCAGCUCAGGAGGGCUUCCUGGGUGAGGUGGCAGGUUACAGGUUCGAUCUUUGGCCCUCAGAUUC");
fastawrite("hsa-mir-4312","hsa-mir-4312","GAAAGGUUGGGGGCACAGAGAGCAAGGAGCCUUCCCCAGAGGAGUCAGGCCUUGUUCCUGUCCCCAUUCCUCAGAG");
fastawrite("hsa-mir-4313","hsa-mir-4313","GAUCAGGCCCAGCCCCCUGGCCCCAAACCCUGCAGCCCCAGCUGGAGGAUGAGGAGAUGCUGGGCUUGGGUGGGGGAAUCAGGGGUGUAAAGGGGCCUGCU");
fastawrite("hsa-mir-4315-1","hsa-mir-4315-1","UGGGCUUUGCCCGCUUUCUGAGCUGGACCCUCUCUCUACCUCUGGUGCAGAACUACAGCGGAAGGAAUCUCUG");
fastawrite("hsa-mir-4316","hsa-mir-4316","AGUGGCCCAGGGUGAGGCUAGCUGGUGUGGUCACCCACUCUCCAGCCCAGCCCCAAUCCCACCACAACCAC");
fastawrite("hsa-mir-4314","hsa-mir-4314","GGCCAUUCCUCUCUGGGAAAUGGGACAGGUAGUGGCCACAGUGAGAAAGCUGGCCUGUCCUUCUGCCCCAGGGCCCAGAGUCUGUGACUGGA");
fastawrite("hsa-mir-4318","hsa-mir-4318","GCUUCUUAAUUAUGUCAUAAACCCACUGUGGACAAGGGCCUUGUCUUAGACAGUCACUGUGGGUACAUGCUAGGUGCUCAA");
fastawrite("hsa-mir-4319","hsa-mir-4319","UUGGCUUGAGUCCCUGAGCAAAGCCACUGGGAAUGCUCCCUGAGGACGUUAUAUGAGUGCUCAGCUCAUGGGGCUAUGAUGGUCA");
fastawrite("hsa-mir-4320","hsa-mir-4320","GACAUGUGGGGUUUGCUGUAGACAUUUCAGAUAACUCGGGAUUCUGUAGCUUCCUGGCAACUUUG");
fastawrite("hsa-mir-4317","hsa-mir-4317","AAAAGGCGAGACAUUGCCAGGGAGUUUAUUUUGUAGCUCUCUUGAUAAAAUGUUUUAGCAAACAC");
fastawrite("hsa-mir-4322","hsa-mir-4322","ACCGCGAGUUCCGCGCCUGGCCGUGUCGCCCCACGAGGGGGACUGUGGGCUCAGCGCGUGGGGCCCGGAGCAU");
fastawrite("hsa-mir-4321","hsa-mir-4321","CUGGUCUCCGCAGAGCCUCUGCCCCUCCCGAGACACCCGCUACCUGGUGUUAGCGGUGGACCGCCCUGCGGGGGCCUGGC");
fastawrite("hsa-mir-4323","hsa-mir-4323","CGGGGCCCAGGCGGGCAUGUGGGGUGUCUGGAGACGCCAGGCAGCCCCACAGCCUCAGACCUCGGGCAC");
fastawrite("hsa-mir-4324","hsa-mir-4324","CGGCCCCUUUGUUAAGGGUCUCAGCUCCAGGGAACUUUAAAACCCUGAGACCCUAACCUUAAAGGUGCUGCA");
fastawrite("hsa-mir-4256","hsa-mir-4256","UGUUCCAUUUAUCUGACCUGAUGAAGGUCUCCUGGCAUUGAUUAGGUCUGAUGAUCCAUUUCUG");
fastawrite("hsa-mir-4257","hsa-mir-4257","GGCUUAGAAACAGUCCCUAGGUAGGAUUUGGGGAGGAGCUAAGAAGCCCCUACAGGGCCCAGAGGUGGGGACUGAGCCUUAGUUGG");
fastawrite("hsa-mir-4258","hsa-mir-4258","ACGCCCCCCGCCCCGCCACCGCCUUGGAGGCUGACCUCUUACUUUCGGUCGGUCUUCUUCCCUGGGCUUGGUUUGGGGGCGGGGGAGUGUC");
fastawrite("hsa-mir-4259","hsa-mir-4259","GAUGGGCCCCUUGUGUCCUGAAUUGGGUGGGGGCUCUGAGUGGGGAAAGUGGGGGCCUAGGGGAGGUCACAGUUGGGUCUAGGGGUCAGGAGGGCCCAGGA");
fastawrite("hsa-mir-4260","hsa-mir-4260","AACAAGGUGACUUGGGGCAUGGAGUCCCACUUCCUGGAGCCCACACCCCAGCUUGUCACACACCAAC");
fastawrite("hsa-mir-4253","hsa-mir-4253","CCAGCCAUCGCCCUUGAGGGGCCCUAGGACUUACUUGUGCAGGGCAUGUCCAGGGGGUCCAGGUCUGC");
fastawrite("hsa-mir-4251","hsa-mir-4251","CACGUCCUCCAGCUUUUUUCCUUAGUGGCCAAUUCCUGAGAAAAGGGCCAACGUGCUUCCA");
fastawrite("hsa-mir-4254","hsa-mir-4254","CUUGGGAGGAGGGUGGGGUGGCUCCUCUGCAGUGAGUAGGUCUGCCUGGAGCUACUCCACCAUCUCCCCCAGCCCC");
fastawrite("hsa-mir-4255","hsa-mir-4255","GAGCAUCCUUCAGUGUUCAGAGAUGGAGUCAGUAUUGGUCUGGCCAUUUUUAGGGCAAAGAGGCAGCAUCAU");
fastawrite("hsa-mir-4252","hsa-mir-4252","UGGGGGGCUGGCAGCUCAUCAGUCCAGGCCAUCUGGCCACUGAGUCAGCACCAGCGCCCAAUC");
fastawrite("hsa-mir-4325","hsa-mir-4325","GGGGAAGAUGUUGCACUUGUCUCAGUGAGAGAUGCUUCUAGAUCCAGGAGGCAGACCUCAAGGAUGGAGAGAAGGCAGAUCCUUUGAGAU");
fastawrite("hsa-mir-4326","hsa-mir-4326","GCUGCUCUGCUGUUCCUCUGUCUCCCAGACUCUGGGUGGAUGGAGCAGGUCGGGGGCCA");
fastawrite("hsa-mir-4327","hsa-mir-4327","GGCCUGGGUAGGCUUGCAUGGGGGACUGGGAAGAGACCAUGAACAGGUUAGUCCAGGGAGUUCUCAUCAAGCCUUUACUCAGUAG");
fastawrite("hsa-mir-4261","hsa-mir-4261","GGUGGAAGUGGGUUCCUCCCAGUUCCUGAGACAGGAAACAGGGACCCAGGAGACCAGC");
fastawrite("hsa-mir-4265","hsa-mir-4265","UGCAGUGGGUUGGAGCUUCAGCCUACACCUGUAAAGAAUUGGUCAGCCUGGGGACUGGUGAUCUCUGCAGCUGUGGGCUCAGCUCUGGGCUGGGCCUGG");
fastawrite("hsa-mir-4266","hsa-mir-4266","CCACUGCUGGCCGGGGCCCCUACUCAAGGCUAGGAGGCCUUGGCCAAGGACAGUC");
fastawrite("hsa-mir-4267","hsa-mir-4267","CUCAGCAGGCUCCAGCUCGGUGGCACUGGGGGAAGGCUCCAGACCCCAGCCUCUGUCAUCCCUGCAUGGAGCCCACAUCUCC");
fastawrite("hsa-mir-4262","hsa-mir-4262","GAAAGCUGCAGGUGCUGAUGUUGGGGGGACAUUCAGACUACCUGCAGCAGAGCC");
fastawrite("hsa-mir-2355","hsa-mir-2355","CAGACGUGUCAUCCCCAGAUACAAUGGACAAUAUGCUAUUAUAAUCGUAUGGCAUUGUCCUUGCUGUUUGGAGAUAAUACUGCUGAC");
fastawrite("hsa-mir-4268","hsa-mir-4268","AUGCACAUCAGGUUCUAGAGGUUUUGCCCUAGCGGCUCCUCCUCUCAGGAUGUGAUGUCACCUG");
fastawrite("hsa-mir-4269","hsa-mir-4269","ACAGCGCCCUGCAGGCACAGACAGCCCUGGCUUCUGCCUCUUUCUUUGUGGAAGCCACUCUGUCAGGCCUGGGAUGGAGGGGCA");
fastawrite("hsa-mir-4263","hsa-mir-4263","AUAGUGCUCUUCAGGGUUUUACUUGGGAGAUUGGAGUGGCCAGUGUUCCUAAACAAUUCUAAGUGCCUUGGCCCACAACAUAC");
fastawrite("hsa-mir-4264","hsa-mir-4264","AAAGCUGGAUACUCAGUCAUGGUCAUUGUAACAUGAUAGUGACAGGUACUGGGUAAGACUGCAUAG");
fastawrite("hsa-mir-4270","hsa-mir-4270","ACAAAUAGCUUCAGGGAGUCAGGGGAGGGCAGAAAUAGAUGGCCUUCCCCUGCUGGGAAGAAAGUGGGUC");
fastawrite("hsa-mir-4271","hsa-mir-4271","AAAUCUCUCUCCAUAUCUUUCCUGCAGCCCCCAGGUGGGGGGGAAGAAAAGGUGGGGAAUUAGAUUC");
fastawrite("hsa-mir-4272","hsa-mir-4272","UUUUCUGCACAAAUUAAUCAGUUAAUGCAUAGAAAGCAUUCAACUAGUGAUUGUGUUAUAAGAG");
fastawrite("hsa-mir-4273","hsa-mir-4273","UCCCCUGUGUGUGUUCUCUGAUGGACAGUAAGCCUUGACUUAUGGCUAAAUGCUUCUUCACAAUGGUCACAUGCAUAGGGCUUU");
fastawrite("hsa-mir-4276","hsa-mir-4276","CACAGUCUGACUCAGUGACUCAUGUGCUGGCAGUGGCCACGUAAAUAGAGCUACUGUGUCUGAAAGCAAU");
fastawrite("hsa-mir-4275","hsa-mir-4275","ACAUUUUUGUCCAAUUACCACUUCUUUUUGCCACCUGAGCACAGUCAGCAGUCAGCAUAAAAAAGUGAUAAUGGGAAGUUAAUGUCU");
fastawrite("hsa-mir-4274","hsa-mir-4274","GGGGCAUUUAGGGUAACUGAGCUGCUGCCGGGGCCUGGCGCUCCUCUACCUUGUCAGGUGACCCAGCAGUCCCUCCCCCUGCAUGGUGCCC");
fastawrite("hsa-mir-4281","hsa-mir-4281","GCUGGGGGUCCCCCGACAGUGUGGAGCUGGGGCCGGGUCCCGGGGAGGGGGGUUCUGGGCAG");
fastawrite("hsa-mir-4277","hsa-mir-4277","CUGGGUCGAGGCAGUUCUGAGCACAGUACACUGGGCUGCCCCCACUGCCCAGUGCCCUGCUCAGCUCAAGUCCUUGUGCCCCUC");
fastawrite("hsa-mir-4279","hsa-mir-4279","UGCUCUGUGGAGCUGAGGAGCAGAUUCUCUCUCUCUCCUCCCGGCUUCACCUCCUGAG");
fastawrite("hsa-mir-4278","hsa-mir-4278","AUCUAACACCAGGAGAAUCCCAUAGAACAUUGACAUCAACACUAGGGGGUUUGCCCUUGUGGGGAAGAA");
fastawrite("hsa-mir-4280","hsa-mir-4280","AAUCAGGGUGGAGUGUAGUUCUGAGCAGAGCCUUAAAGGAUGAGGUAUGUUCAAGACUGAAUGACACCUUUGUGAU");
fastawrite("hsa-mir-4282","hsa-mir-4282","GGUGAAGUUCCAGGGGAAGAUUUUAGUAUGCCACAUUUCUAAAAUUUGCAUCCAGGAACAUCAUCCU");
fastawrite("hsa-mir-4285","hsa-mir-4285","AUUAGGCGGGGCGGCGAGUCCGACUCAUAAAUAUUUUAAGGAAUGACCCGGCCCUGGGGUGCGGAAUUGCUGCGCGGGCGGGGGC");
fastawrite("hsa-mir-4283-1","hsa-mir-4283-1","ACUCUGAUCCUGGGGCUCAGCGAGUUUGCAAGGGGUGUUUCUGUCCAUGGUCAGGCUUGCCAGCCUUGGUCCUUGGGCCC");
fastawrite("hsa-mir-4284","hsa-mir-4284","GUUCUGUGAGGGGCUCACAUCACCCCAUCAAAGUGGGGACUCAUGGGGAGAGGGGGUAGUUAGGAGCUUUGAUAGAGGCGG");
fastawrite("hsa-mir-4286","hsa-mir-4286","UACUUAUGGCACCCCACUCCUGGUACCAUAGUCAUAAGUUAGGAGAUGUUAGAGCUGUGAGUACCAUGACUUAAGUGUGGUGGCUUAAACAUG");
fastawrite("hsa-mir-4287","hsa-mir-4287","UAGUUCUUUUUCUCCCUUGAGGGCACUUUUCAGUUCCUGAGAUCAAUGUGGUCCCUACUGGGGAGACCAUAGGAGCCC");
fastawrite("hsa-mir-4288","hsa-mir-4288","AUGGAGGUGGAGAGUCAUCAGCAGCACUGAGCAGGCAGUGUUGUCUGCUGAGUUUCCACGUCAUUUG");
fastawrite("hsa-mir-4292","hsa-mir-4292","GAGACACCAGAAGGCCACCUGCUUAGGAGGCCAGAGGUGCCCCUGGGCCGGCCUUGGUGAGGGGCCC");
fastawrite("hsa-mir-4289","hsa-mir-4289","CCUUGGGAGGGCAUUGUGCAGGGCUAUCAGGCAGUUUCCUGGGCCCUGUCUGCAGAGCCUAAACAGAUCA");
fastawrite("hsa-mir-4290","hsa-mir-4290","GCCACCAAGAAGGUGAAGGGAGGGUCAGUCCCAAUCUGAAUCCCACCAAAAUAGGUGGUAGAGGGUUGCCCUCCUUUCUUCCCUCACCUCUGACC");
fastawrite("hsa-mir-4291","hsa-mir-4291","CGCCGGGGGCUUCAGCAGGAACAGCUGGGUGGAGGCAGAGCUGUUCUGCUGUGGCUGCAGCCCUG");
fastawrite("hsa-mir-4329","hsa-mir-4329","UAGAGAGGAAGGUGUACCAGGGUUUUGGAGUUUUUUUUUCCUCCUGAGACCCUAGUUCCACAUUCUGGAGC");
fastawrite("hsa-mir-4330","hsa-mir-4330","AAUUGUCAGCAGGCAAUUAUCUGAGGAUGCAGGAGAGGAAGGGGGCUUCUUUUUGACGCCUACUUCAUCAGCUGCUCCUCAGAUCAGAGCCUUGCAGGUCAGGCC");
fastawrite("hsa-mir-500b","hsa-mir-500b","CCCCCUCUCUAAUCCUUGCUACCUGGGUGAGAGUGCUUUCUGAAUGCAGUGCACCCAGGCAAGGAUUCUGCAAGGGGGA");
fastawrite("hsa-mir-4328","hsa-mir-4328","AACAGUUGAGUCCUGAGAACCAUUGAGAACCAGUUUUCCCAGGAUUAACUGUUCCG");
fastawrite("hsa-mir-1184-2","hsa-mir-1184-2","CUUGCAGAACGAGGUGAAGGAGGUGGUUCUGCUCAGCAGUCAACAGUGGCCACAUCUCCACCUGCAGCGACUUGAUGGCUUCCGUGUCCUUUUCGUGGG");
fastawrite("hsa-mir-1184-3","hsa-mir-1184-3","CUUGCAGAACGAGGUGAAGGAGGUGGUUCUGCUCAGCAGUCAACAGUGGCCACAUCUCCACCUGCAGCGACUUGAUGGCUUCCGUGUCCUUUUCGUGGG");
fastawrite("hsa-mir-1233-2","hsa-mir-1233-2","GUGAGUGGGAGGCCAGGGCACGGCAGGGGGAGCUGCAGGGCUAUGGGAGGGGCCCCAGCGUCUGAGCCCUGUCCUCCCGCAG");
fastawrite("hsa-mir-1244-2","hsa-mir-1244-2","AUCUUAUUCCGAGCAUUCCAGUAACUUUUUUGUGUAUGUACUUAGCUGUACUAUAAGUAGUUGGUUUGUAUGAGAUGGUUAAAAA");
fastawrite("hsa-mir-1244-3","hsa-mir-1244-3","AUCUUAUUCCGAGCAUUCCAGUAACUUUUUUGUGUAUGUACUUAGCUGUACUAUAAGUAGUUGGUUUGUAUGAGAUGGUUAAAAA");
fastawrite("hsa-mir-1972-2","hsa-mir-1972-2","UAUAGGCAUGUGCCACCACACCUGGCUUAAAUGUGUCAUUUAAAAAUUCAGGCCAGGCACAGUGGCUCAUGCCUGUA");
fastawrite("hsa-mir-1302-9","hsa-mir-1302-9","GGAUGCCCAGCUAGUUUGAAUUUUAGAUAAACAACGAAUAAUUUCGUAGCAUAAAUAUGUCCCAAGCUUAGUUUGGGACAUACUUAUGCUAAAAAACAUUAUUGGUUGUUUAUCUGAGAUUCAGAAUUAAGCAUUUUA");
fastawrite("hsa-mir-1302-10","hsa-mir-1302-10","GGAUGCCCAGCUAGUUUGAAUUUUAGAUAAACAACGAAUAAUUUCGUAGCAUAAAUAUGUCCCAAGCUUAGUUUGGGACAUACUUAUGCUAAAAAACAUUAUUGGUUGUUUAUCUGAGAUUCAGAAUUAAGCAUUUUA");
fastawrite("hsa-mir-1302-11","hsa-mir-1302-11","GGAUGCCCAGCUAGUUUGAAUUUUAGAUAAACAACGAAUAAUUUCGUAGCAUAAAUAUGUCCCAAGCUUAGUUUGGGACAUACUUAUGCUAAAAAACAUUAUUGGUUGUUUAUCUGAGAUUCAGAAUUAAGCAUUUUA");
fastawrite("hsa-mir-4283-2","hsa-mir-4283-2","ACUCUGAUCCUGGGGCUCAGCGAGUUUGCAAGGGGUGUUUCUGUCCAUGGUCAGGCUUGCCAGCCUUGGUCCUUGGGCCC");
fastawrite("hsa-mir-4315-2","hsa-mir-4315-2","UGGGCUUUGCCCGCUUUCUGAGCUGGACCCUCUCUCUACCUCUGGUGCAGAACUACAGCGGAAGGAAUCUCUG");
fastawrite("hsa-mir-3605","hsa-mir-3605","ACUUUAUACGUGUAAUUGUGAUGAGGAUGGAUAGCAAGGAAGCCGCUCCCACCUGACCCUCACGGCCUCCGUGUUACCUGUCCUCUAGGUGGGACGCUCG");
fastawrite("hsa-mir-3606","hsa-mir-3606","UUGUUGCUAUCUAGGUUAGUGAAGGCUAUUUUAAUUUUUUUAAAAUUUCUUUCACUACUUAGG");
fastawrite("hsa-mir-3609","hsa-mir-3609","GUAACAGUAACUUUUAUUCUCAUUUUCCUUUUCUCUACCUUGUAGAGAAGCAAAGUGAUGAGUAAUACUGGCUGGAGCCC");
fastawrite("hsa-mir-3610","hsa-mir-3610","AAGAGCCGCGGCGUAACGGCAGCCAUCUUGUUUGUUUGAGUGAAUCGGAAAGGAGGCGCCGGCUGUGGCGGCG");
fastawrite("hsa-mir-3611","hsa-mir-3611","AGCAGGUCUAAUAAGAAUUUCUUUUUCUUCACAAUUAUGAAAGAAAAGAAAUUGUGAAGAAAGAAAUUCUUACUAGUUUUGCU");
fastawrite("hsa-mir-3612","hsa-mir-3612","GGGACUGGGGAUGAGGAGGCAUCUUGAGAAAUGGAAGGAAUGGGAUCUACUUCCAGUUCACUAGAGGCGUCCUGACACCCCUAGCUC");
fastawrite("hsa-mir-3613","hsa-mir-3613","UGGUUGGGUUUGGAUUGUUGUACUUUUUUUUUUGUUCGUUGCAUUUUUAGGAACAAAAAAAAAAGCCCAACCCUUCACACCACUUCA");
fastawrite("hsa-mir-3614","hsa-mir-3614","GGUUCUGUCUUGGGCCACUUGGAUCUGAAGGCUGCCCCUUUGCUCUCUGGGGUAGCCUUCAGAUCUUGGUGUUUUGAAUUCUUACU");
fastawrite("hsa-mir-3615","hsa-mir-3615","GACUCUGGGACGCUCAGACGCCGCGCGGGGCGGGGAUUGGUCUGUGGUCCUCUCUCGGCUCCUCGCGGCUCGCGGCGGCCGACGGUU");
fastawrite("hsa-mir-3616","hsa-mir-3616","UGUCACUCCGCCAGCAUCAUGAAGUGCACUCAUGAUAUGUUUGCCCCAUCAGCGUGUCACGAGGGCAUUUCAUGAUGCAGGCGGGGUUGGCA");
fastawrite("hsa-mir-3617","hsa-mir-3617","AGGUCAUAGAAAGACAUAGUUGCAAGAUGGGAUUAGAAACCAUAUGUCUCAUCAGCACCCUAUGUCCUUUCUCUGCCCU");
fastawrite("hsa-mir-3618","hsa-mir-3618","UAAGCUGAGUGCAUUGUGAUUUCCAAUAAUUGAGGCAGUGGUUCUAAAAGCUGUCUACAUUAAUGAAAAGAGCAAUGUGGCCAGCUUG");
fastawrite("hsa-mir-3619","hsa-mir-3619","ACGGCAUCUUUGCACUCAGCAGGCAGGCUGGUGCAGCCCGUGGUGGGGGACCAUCCUGCCUGCUGUGGGGUAAGGACGGCUGU");
fastawrite("hsa-mir-23c","hsa-mir-23c","AGUGACUUUCCAGGUGUCACACAGUGAGUGGCAUAAUCAGAGUACAAUUUGAGUCAUGCCCAUACAUCACAUUGCCAGUGAUUACCCAAGGAAAGUGACG");
fastawrite("hsa-mir-3620","hsa-mir-3620","GUGAGGUGGGGGCCAGCAGGGAGUGGGCUGGGCUGGGCUGGGCCAAGGUACAAGGCCUCACCCUGCAUCCCGCACCCAG");
fastawrite("hsa-mir-3621","hsa-mir-3621","GUGAGCUGCUGGGGACGCGGGUCGGGGUCUGCAGGGCGGUGCGGCAGCCGCCACCUGACGCCGCGCCUUUGUCUGUGUCCCACAG");
fastawrite("hsa-mir-3622a","hsa-mir-3622a","AAUAGAGGGUGCACAGGCACGGGAGCUCAGGUGAGGCAGGGAGCUGAGCUCACCUGACCUCCCAUGCCUGUGCACCCUCUAUU");
fastawrite("hsa-mir-3622b","hsa-mir-3622b","AGUGAUAUAAUAGAGGGUGCACAGGCAUGGGAGGUCAGGUGAGCUCAGCUCCCUGCCUCACCUGAGCUCCCGUGCCUGUGCACCCUCUAUUGGCU");
fastawrite("hsa-mir-3646","hsa-mir-3646","UUCAGUAGGUUGGGUUCAUUUCAUUUUCAUGACAACCCUAUAUGGGAAAAUGUUGUGAAAAUGAAAUGAGCCCAGCCCAUUGAA");
fastawrite("hsa-mir-3648-1","hsa-mir-3648-1","CGCGACUGCGGCGGCGGUGGUGGGGGGAGCCGCGGGGAUCGCCGAGGGCCGGUCGGCCGCCCCGGGUGCCGCGCGGUGCCGCCGGCGGCGGUGAGGCCCCGCGCGUGUGUCCCGGCUGCGGUCGGCCGCGCUCGAGGGGUCCCCGUGGCGUCCCCUUCCCCGCCGGCCGCCUUUCUCGCG");
fastawrite("hsa-mir-3649","hsa-mir-3649","GCUUGGAACAGGCACCUGUGUGUGCCCAAGUGUUUCUAGCAAACACAGGGACCUGAGUGUCUAAGC");
fastawrite("hsa-mir-3650","hsa-mir-3650","UCAAGGUGUGUCUGUAGAGUCCUGACUGCGUGCCAGGGGCUCUGUCUGGCACAUUUCUGA");
fastawrite("hsa-mir-3651","hsa-mir-3651","GAUUCGAUGGGCCAUAGCAAUCCUGUGAUUUAUGCAUGGAGGCUGCUUCUCCUCAGCAGCUGCCAUAGCCCGGUCGCUGGUACAUGAUUC");
fastawrite("hsa-mir-3652","hsa-mir-3652","CGGCUGGAGGUGUGAGGAUCCGAACCCAGGGGUGGGGGGUGGAGGCGGCUCCUGCGAUCGAAGGGGACUUGAGACUCACCGGCCGCACGCCAUGAGGGCCCUGUGGGUGCUGGGCCUCUGCUGCGUCCUGC");
fastawrite("hsa-mir-3654","hsa-mir-3654","UUCAUGAGCUGCAAUCUCAUCACUGGAAUGUUCCAGCGACUGGACAAGCUGAGGAA");
fastawrite("hsa-mir-3655","hsa-mir-3655","GCUUGUCGCUGCGGUGUUGCUGUUGGAGACUCGAUUGUUGGUGACAGCGAAAGAACGAUAACAAAAUGCCGGAGCGAGAUAGU");
fastawrite("hsa-mir-3657","hsa-mir-3657","UGUGUCCCAUAAUUAAAUAAUGAAAUCUGAAAUCACCAAUAAUGGGACACUAAUGUGAUUAAUGUUGUUGUGUCCCAUUAUUGGUGAUUUCAGAUUUCAUAUAUGAUUAAGGACAUA");
fastawrite("hsa-mir-3658","hsa-mir-3658","UAUUUAAGAAAACACCAUGGAGAUGAAAUGCCUUUGAUUUUUUUUUUCUUUUUGUA");
fastawrite("hsa-mir-3659","hsa-mir-3659","UCUACAAGCAGAUACAAGGAUGCCCUUGUACACAACACACGUGCUGCUUGUAUAGACAUGAGUGUUGUCUACGAGGGCAUCCUUGUGUCUGUGUGUGUG");
fastawrite("hsa-mir-3660","hsa-mir-3660","GAAAGAAGAACUGGACAAAAUUAAAAUGCUCUUCUGUCAUUGUAAUAGUUCAUAUGGGCACUGACAGGAGAGCAUUUUGACUUUGUCAAGUGUGUCUGCU");
fastawrite("hsa-mir-3661","hsa-mir-3661","CACCUUCUCGCAGAGGCUCUUGACCUGGGACUCGGACAGCUGCUUGCACUCGUUCAGCUGCUCGAUCCACUGGUCCAGCUCCUUGGUGAACACCUU");
fastawrite("hsa-mir-3662","hsa-mir-3662","UGUGUUUUCCUCAACGCUCACAGUUACACUUCUUACUCUCAAUCCAUUCAUAUUGAAAAUGAUGAGUAGUGACUGAUGAAGCACAAAUCAGCCAA");
fastawrite("hsa-mir-3663","hsa-mir-3663","CCCGGGACCUUGGUCCAGGCGCUGGUCUGCGUGGUGCUCGGGUGGAUAAGUCUGAUCUGAGCACCACACAGGCCGGGCGCCGGGACCAAGGGGGCUC");
fastawrite("hsa-mir-3664","hsa-mir-3664","CUGUAAACUUGAAGGUAGGGAACUCUGUCUUCACUCAUGAGUACCUUCCAACACGAGCUCUCAGGAGUAAAGACAGAGUUCCCUACCUUCAAUGUGGAU");
fastawrite("hsa-mir-3665","hsa-mir-3665","GCGGGCGGCGGCGGCGGCAGCAGCAGCAGGUGCGGGGCGGCGGCCGCGCUGGCCGCUCGACUCCGCAGCUGCUCGUUCUGCUUCUCCAGCUUGCGCACCAGCUCC");
fastawrite("hsa-mir-3666","hsa-mir-3666","AGUAAGGUCCGUCAGUUGUAAUGAGACCCAGUGCAAGUGUAGAUGCCGACUCCGUGGCAGAGUUCAGCGUUUCACACUGCCUGGUCUCUGUCACUCUAUUGAAUUAGAUUG");
fastawrite("hsa-mir-3667","hsa-mir-3667","UGAGGAUGAAAGACCCAUUGAGGAGAAGGUUCUGCUGGCUGAGAACCUUCCUCUCCAUGGGUCUUUCAUCCUCA");
fastawrite("hsa-mir-3668","hsa-mir-3668","AUAUAUGAAAUGUAGAGAUUGAUCAAAAUAGUUUCUAUCAAAAUAGUUUUGAUCAAUCUCUGCAAUUUUAUAUAU");
fastawrite("hsa-mir-3670-1","hsa-mir-3670-1","UCUAGACUGGUAUAGCUGCUUUUGGAGCCUCACCUGCUGAGAGCUCACAGCUGUCCUUCUCUAGA");
fastawrite("hsa-mir-3671","hsa-mir-3671","AUGUUAUUGCUGCUGCUGUCACAUUUACAUGAAAAUAAAAUGUAAAUUAUUUUAUUUCUAUCAAAUAAGGACUAGUCUGCAGUGAUAU");
fastawrite("hsa-mir-3672","hsa-mir-3672","UCUUUGUGAUUACCAUGAGACUCAUGUAAAACAUCUUAGACUAUUACAAGAUGUUUUAUGAGUCUCAUGAUAAUCACAAAGA");
fastawrite("hsa-mir-3674","hsa-mir-3674","ACAUCACUAUUGUAGAACCUAAGAUUGGCCGUUUGAGAUGUCCUUUCAAGUUUUUGCAUUUCUGAUGU");
fastawrite("hsa-mir-3675","hsa-mir-3675","GGAUGAUAAGUUAUGGGGCUUCUGUAGAGAUUUCUAUGAGAACAUCUCUAAGGAACUCCCCCAAACUGAAUUC");
fastawrite("hsa-mir-3677","hsa-mir-3677","GGCAGUGGCCAGAGCCCUGCAGUGCUGGGCAUGGGCUUCUCGUGGGCUCUGGCCACGGCC");
fastawrite("hsa-mir-3678","hsa-mir-3678","GAAUCCGGUCCGUACAAACUCUGCUGUGUUGAAUGAUUGGUGAGUUUGUUUGCUCAUUGAUUGAAUCACUGCAGAGUUUGUACGGACCGGAUUC");
fastawrite("hsa-mir-3679","hsa-mir-3679","CGUGGUGAGGAUAUGGCAGGGAAGGGGAGUUUCCCUCUAUUCCCUUCCCCCCAGUAAUCUUCAUCAUG");
fastawrite("hsa-mir-3680-1","hsa-mir-3680-1","AAAUUUAAGGAGGGACUCACUCACAGGAUUGUGCAAAUGCAAAGUUGGCUUUUGCAUGACCCUGGGAGUAGGUGCCUCCUUAAAUUU");
fastawrite("hsa-mir-3681","hsa-mir-3681","ACUUCCAGUAGUGGAUGAUGCACUCUGUGCAGGGCCAACUGUGCACACAGUGCUUCAUCCACUACUGGAAGU");
fastawrite("hsa-mir-3682","hsa-mir-3682","UAAGUUAUAUAUGUCUACUUCUACCUGUGUUAUCAUAAUAAAGGUGUCAUGAUGAUACAGGUGGAGGUAGAAAUAUAUAACUUA");
fastawrite("hsa-mir-3683","hsa-mir-3683","GGGUGUACACCCCCUGCGACAUUGGAAGUAGUAUCAUCUCUCCCUUGGAUGCUACGAACAAUAUCACAGAAGGUGUACACCC");
fastawrite("hsa-mir-3684","hsa-mir-3684","AAUCUAAAGGACCUGUACUAGGUUUAACAUGUUGAGCAUUACUCAUGUUAGACCUAGUACACGUCCUUUAGAUU");
fastawrite("hsa-mir-3685","hsa-mir-3685","GUACAUUUCCUACCCUACCUGAAGACUUGAGAUUAUAGUCUUUGGGGGGAUGGGCAAAGUAC");
fastawrite("hsa-mir-3686","hsa-mir-3686","CUCACCUCAUUCAUUUACCUUCUCUUACAGAUCACUUUUCUGCACUGGACAGUGAUCUGUAAGAGAAAGUAAAUGAAAGAGGUGAG");
fastawrite("hsa-mir-3688-1","hsa-mir-3688-1","UCUUCACUUUCAAGAGUGGCAAAGUCUUUCCAUAUGUAUGUAUGUAUGUCUGUUACACAUAUGGAAAGACUUUGCCACUCUUUAAAGUGAAGA");
fastawrite("hsa-mir-3689a","hsa-mir-3689a","CCUGGGAGGUGUGAUAUCAUGGUUCCUGGGAGGUGUGAUCCUGUGCUUCCUGGGAGGUGUGAUAUCGUGGUUCCUGGG");
fastawrite("hsa-mir-3690-1","hsa-mir-3690-1","CCCAUCUCCACCUGGACCCAGCGUAGACAAAGAGGUGUUUCUACUCCAUAUCUACCUGGACCCAGUGUAGAUGGG");
fastawrite("hsa-mir-3691","hsa-mir-3691","UUGAGGCACUGGGUAGUGGAUGAUGGAGACUCGGUACCCACUGCUGAGGGUGGGGACCAAGUCUGCGUCAUCCUCUCCUCAGUGCCUCAA");
fastawrite("hsa-mir-3692","hsa-mir-3692","CCAUUCCUGCUGGUCAGGAGUGGAUACUGGAGCAAUAGAUACAGUUCCACACUGACACUGCAGAAGUGG");
fastawrite("hsa-mir-3713","hsa-mir-3713","GGUAUCCGUUUGGGGAUGGUUUCACUAUCCCCAGAUGGAUACCAA");
fastawrite("hsa-mir-3714","hsa-mir-3714","GAAGGCAGCAGUGCUCCCCUGUGACGUGCUCCAUCACCGGGCAGGGAAGACACCGCUGCCACCUC");
fastawrite("hsa-mir-3180-4","hsa-mir-3180-4","GCUCCGCCCCACGUCGCAUGCGCCCCGGGAACGCGUGGGGCGGAGCUUCCGGAGGCCCCGCUCUGCUGCCGACCCUGUGGAGCGGAGGGUGAAGCCUCCGGAUGCCAGUCCCUCAUCGCUGGCCUGGUCGCGCUGUGGCGAAGGGGGCGGAGC");
fastawrite("hsa-mir-3180-5","hsa-mir-3180-5","GCUCCGCCCCACGUCGCAUGCGCCCCGGGAACGCGUGGGGCGGAGCUUCCGGAGGCCCCGCCCUGCUGCCGACCCUGUGGAGCGGAGGGUGAAGCCUCCGGAUGCCAGUCCCUCAUCGCUGGCCCGGUCGCGCUGUGGCGAAGGGGGCGGAGC");
fastawrite("hsa-mir-3907","hsa-mir-3907","GGGUUGGAAAGCUGUAGGUGUGGAGGGGCAUGGAUACGGGGGCCAUGAGGGUGGGGUCCAGGCUGGACCAGGCCUGCCCUGAGUCCCCCAGCAGGUGCUCCAGGCUGGCUCACACCCUCUGCCUCUCUCUCUUCCUUCCUGGCCCCAACCC");
fastawrite("hsa-mir-3689b","hsa-mir-3689b","GAUCCUGUGCUCCCUGGGGGGUCUGAUCCUGUGCUUCCUGGGAGGUGUGAUAUCAUGGUUCCUGGGAGGUGUGAUCCCGUGCUUCCUGGGAGGUGUGAUAUUGUGGUUCCUGGGAGGUGUGAUCCCGUGCUCCCUGGGAGGUGUGAUC");
fastawrite("hsa-mir-3908","hsa-mir-3908","GCCUGAGCAAUGUAGGUAGACUGUUUCUAAAAAAAUAAAAAGUUAAAAAAAUUUAUGUUAACGUGUAAUGUGUUUACUAAUUUUUUUUUUUUUUUUUGGAGACAGAGUCUCCCUCUGUCGCCAGGC");
fastawrite("hsa-mir-3909","hsa-mir-3909","GGUAUGCUGUUGCGCUGUCCUUCCUCUGGGGAGCAGGCUCCGGGGGACAGGGAAAAGCACACAAGGAACUUGUCCUCUAGGGCCUGCAGUCUCAUGGGAGAGUGACAUGCACCAGGACC");
fastawrite("hsa-mir-3910-1","hsa-mir-3910-1","CUUUUGCUGUCAGUUUUUCUGUUGCUUGUCUUGGUUUUAUGCCUUUUAUAUCAAGGCACAUAAAAGGCAUAAAACCAAGACAAGCAACAAAAAAAGGAUUGAUCACAGAAG");
fastawrite("hsa-mir-3911","hsa-mir-3911","GGGUGAGGAUGUGUGUGGAUCCUGGAGGAGGCAGAGAAGACAGUGAGCUUGCCAGUUCUGGUUUCCAACACUUCCUUUCCUGCGCUUCUCGAUUCCCAGAUCUGCACCC");
fastawrite("hsa-mir-3912","hsa-mir-3912","AGAGAGGAAUGAACAGUUAAAUUAUAACAUGUCCAUAUUAUGGGUUAGUUGUGGACACAUACUAACGCAUAAUAUGGACAUGUUAUAAUUUAACUGUUCCUUUCU");
fastawrite("hsa-mir-3913-1","hsa-mir-3913-1","UUGUUUAUAAUAAACUGAAAUAUUUGGGACUGAUCUUGAUGUCUGCCAAAACCUUGGCAGACAUCAAGAUCAGUCCCAAAUAUUUCAGUUUAUUAUAGACAG");
fastawrite("hsa-mir-3913-2","hsa-mir-3913-2","UGUCUAUAAUAAACUGAAAUAUUUGGGACUGAUCUUGAUGUCUGCCAAGGUUUUGGCAGACAUCAAGAUCAGUCCCAAAUAUUUCAGUUUAUUAUAAACA");
fastawrite("hsa-mir-3914-1","hsa-mir-3914-1","UGGACUUCAGAUUUAACUUCUCAUUUUCUGGUUCCUUCUAAUGAGUAUGCUUAACUUGGUAGAAGGAACCAGAAAAUGAGAAGUUGAGUAGGAACUCUA");
fastawrite("hsa-mir-3915","hsa-mir-3915","CAAGUUGGCACUGUAGAAUAUUGAGGAAAAGAUGGUCUUAUUGCAAAGAUUUUCAAUAAGACCAUCCUUUCCUCAAUAUUCUGUGGUGUCAUCUUUG");
fastawrite("hsa-mir-3914-2","hsa-mir-3914-2","GAGUUCCUACUCAACUUCUCAUUUUCUGGUUCCUUCUACCAAGUUAAGCAUACUCAUUAGAAGGAACCAGAAAAUGAGAAGUUAAAUCUGAAGUC");
fastawrite("hsa-mir-3916","hsa-mir-3916","AUCCCAGAGAAGAAGGAAGAAGAGGAAGAAAUGGCUGGUUCUCAGGUGAAUGUGUCUGGGUUCAGGGGAUGUGUCUCCUCUUUUCUUCUGGGAU");
fastawrite("hsa-mir-3917","hsa-mir-3917","GGCGCUUUUGUGCGCGCCCGGGUCUGUUGGUGCUCAGAGUGUGGUCAGGCGGCUCGGACUGAGCAGGUGGGUGCGGGGCUCGGAGGAGGCGGC");
fastawrite("hsa-mir-3918","hsa-mir-3918","AGGCGGUUAAGCCAUGGGACAGGGCCGCAGAUGGAGACUGCUCAAGGUCAAAGGGGUCUCCAGCUGGGACCCUGCACCUGGUUCGUAGCCCCU");
fastawrite("hsa-mir-3919","hsa-mir-3919","CCUGAGCACCAUUUACUGAGUCCUUUGUUCUCUACUAGUUUGUAGUAGUUCGUAGCAGAGAACAAAGGACUCAGUAAAUGGUGCUCAGG");
fastawrite("hsa-mir-3150b","hsa-mir-3150b","GAGGGAAAGCAGGCCAACCUCGAGGAUCUCCCCAGCCUUGGCGUUCAGGUGCUGAGGAGAUCGUCGAGGUUGGCCUGCUUCCCCUC");
fastawrite("hsa-mir-3920","hsa-mir-3920","ACUGAGUGAGGGAGUCAGAGAGUUAAGAGAAUUAGUACAGGUGAGAUUGUACUGAUUAUCUUAACUCUCUGACCCCCUCACUCAGU");
fastawrite("hsa-mir-3921","hsa-mir-3921","CCUAGCCCAGUACAAGGCAUAUGGUACUCAAGAGACUUAGAAAUCCCUAAGUCUCUGAGUACCAUAUGCCUUGUACUGGGCUAGG");
fastawrite("hsa-mir-3922","hsa-mir-3922","GGAAGAGUCAAGUCAAGGCCAGAGGUCCCACAGCAGGGCUGGAAAGCACACCUGUGGGACUUCUGGCCUUGACUUGACUCUUUC");
fastawrite("hsa-mir-3923","hsa-mir-3923","GGUAGAGUGAGCUCUAAUCCAAUAUUACUAGCUUCUUUAUAAGAAGAGGAAACUAGUAAUGUUGGAUUAGGGCUCACUCUACU");
fastawrite("hsa-mir-3910-2","hsa-mir-3910-2","UUUUUUUGUUGCUUGUCUUGGUUUUAUGCCUUUUAUGUGCCUUGAUAUAAAAGGCAUAAAACCAAGACAAGCAACAGAAAAA");
fastawrite("hsa-mir-3924","hsa-mir-3924","UAAAUGAAAAAGUAGUAGUCAAAUAUGCAGAUCUAUGUCAUAUAUACAGAUAUGUAUAUGUGACUGCUACUUUUUUGUUUA");
fastawrite("hsa-mir-3925","hsa-mir-3925","GUGGGAAUAGCAAGAGAACUGAAAGUGGAGCCUGUCACAUCUCCAGACUCCAGUUUUAGUUCUCUUGCUAUUUCCAC");
fastawrite("hsa-mir-3926-1","hsa-mir-3926-1","AAAAUGGAGCUGGCCAAAAAGCAGGCAGAGACUUUAAAAGCGUCUCUGCCUGCUUUUUGGCCAGCUCCGUUUU");
fastawrite("hsa-mir-3927","hsa-mir-3927","UGCCAAUGCCUAUCACAUAUCUGCCUGUCCUAUGACAAACAUGGCAGGUAGAUAUUUGAUAGGCAUUGGCA");
fastawrite("hsa-mir-676","hsa-mir-676","GCAUGACUCUUCAACCUCAGGACUUGCAGAAUUAAUGGAAUGCUGUCCUAAGGUUGUUGAGUUGUGC");
fastawrite("hsa-mir-3926-2","hsa-mir-3926-2","GGAGCUGGCCAAAAAGCAGGCAGAGACGCUUUUAAAGUCUCUGCCUGCUUUUUGGCCAGCUCC");
fastawrite("hsa-mir-3928","hsa-mir-3928","GCUGAAGCUCUAAGGUUCCGCCUGCGGGCAGGAAGCGGAGGAACCUUGGAGCUUCGGC");
fastawrite("hsa-mir-3929","hsa-mir-3929","AGUGGCUCACACCAGUAAUCCCAGCACUUUGGGAGGCUGAUGUGAGUAGACCACU");
fastawrite("hsa-mir-3934","hsa-mir-3934","CACAGCCCUUCCUGUCCCCAGUUUUCAGGUGUGGAAACUGAGGCAGGAGGCAGUGAAGUAACUUGCUCAGGUUGCACAGCUGGGAAGUGGAGCAGGGAUUUGAAUCC");
fastawrite("hsa-mir-3935","hsa-mir-3935","GGAUGUGUUCCUGUCCCAGAAGGAGCUGAUGGUUGUAUCUAUGAAGGUAAGCAUUUUUGUAGAUACGAGCACCAGCCACCCUAAGCAAAGGCAGAGAAUGCUUA");
fastawrite("hsa-mir-3936","hsa-mir-3936","AUGAUUCAGAGCAUCUGUCCAGUGUCUGCUGUAGAUCCCUCAAAUCCGUGUUUGGACGCUUCUGGUAAGGGGUGUAUGGCAGAUGCACCCGACAGAUGCACUUGGCAGCA");
fastawrite("hsa-mir-3937","hsa-mir-3937","AGAAGAAUGCCCAACCAGCCCUCAGUUGCUACAGUUCCCUGUUGUUUCAGCUCGACAACAACAGGCGGCUGUAGCAAUGGGGGGCUGGAUGGGCAUCUCAAUGUGC");
fastawrite("hsa-mir-3938","hsa-mir-3938","AGGAAUUUUUAACCCGAUCACUAGAUUAUCUACAAGGGAAUUUUUUUUUAAUUUAAAAAAUUCCCUUGUAGAUAACCCGGUGGUCAGGUUGGAUGGCUCCAUG");
fastawrite("hsa-mir-548y","hsa-mir-548y","GCCUAAACUAUUAGGUUGGUGCAAAAGUAAUCACUGUUUUUGCCAUUACUCUCAGUGGCAAAAACCGUGAUUACUUUUGCACCAACCUAGUAACACCUUCACUGUGGGGG");
fastawrite("hsa-mir-3939","hsa-mir-3939","CUGGCUUCCAAAGGCCUCUGUGUGUUCCUGUAUGUGGGCGUGCACGUACCUGUCACAUGUGUACGCGCAGACCACAGGAUGUCCACACUGGCUUCCAAACACAUCU");
fastawrite("hsa-mir-3940","hsa-mir-3940","GCUUAUCGAGGAAAAGAUCGAGGUGGGUUGGGGCGGGCUCUGGGGAUUUGGUCUCACAGCCCGGAUCCCAGCCCACUUACCUUGGUUACUCUCCUUCCUUCU");
fastawrite("hsa-mir-3941","hsa-mir-3941","GAGUCAGAAUUCUCAUCAGGCUGUGAUGCUCAGUUGUGUGUAGAUUGAAAGCCCUAAUUUUACACACAACUGAGGAUCAUAGCCUGAUGGUUCCUUUUUGUUU");
fastawrite("hsa-mir-3942","hsa-mir-3942","UCUUCAGUAUGACACCUCAAAGAAGCAAUACUGUUACCUGAAAUAGGCUGCGAAGAUAACAGUAUUUCAGAUAACAGUAUUACAUCUUUGAAGUGUCAUAUUCACUGAC");
fastawrite("hsa-mir-3943","hsa-mir-3943","CACACAGACGGCAGCUGCGGCCUAGCCCCCAGGCUUCACUUGGCGUGGACAACUUGCUAAGUAAAGUGGGGGGUGGGCCACGGCUGGCUCCUACCUGGAC");
fastawrite("hsa-mir-3944","hsa-mir-3944","UCCACCCAGCAGGCGCAGGUCCUGUGCAGCAGGCCAACCGAGAAGCGCCUGCGUCUCCCAUUUUCGGGCUGGCCUGCUGCUCCGGACCUGUGCCUGAUCUUAAUGCUG");
fastawrite("hsa-mir-3945","hsa-mir-3945","GAUGUUGAUGCACGUGACGGGGAGGGCAUAGGAGAGGGUUGAUAUAAAAUGCAAUUACAGCCUCUUAUGCUUUCCAAAGUGGGGGAUGAUUCAAUGAU");
fastawrite("hsa-mir-374c","hsa-mir-374c","ACACGGACAAUGAUAAUACAACCUGCUAAGUGCUAGGACACUUAGCAGGUUGUAUUAUAUCCAUCCGAGU");
fastawrite("hsa-mir-642b","hsa-mir-642b","GAGUUGGGAGGUUCCCUCUCCAAAUGUGUCUUGAUCCCCCACCCCAAGACACAUUUGGAGAGGGACCCUCCCAACUC");
fastawrite("hsa-mir-550b-1","hsa-mir-550b-1","AGAGACUUGUUGGAGAUGUGCCUGAGGGAGUAAGACACUAUCUUACAACAACAGGGCUCUUACUCCCUCAGGCACUGCACCAGCCAGCAAAGCAUCA");
fastawrite("hsa-mir-550b-2","hsa-mir-550b-2","AGAGACUCGCUGGAGAUGUGCCUGAGGGAGUAAGACACUAUCUGACAACAACAGGGCUCUUACUCCCUCAGGCACUGCACCAGCCAGCAAAGCAUCA");
fastawrite("hsa-mir-548z","hsa-mir-548z","AAGUAUUAAGUUGGUGCAAAAGUAAUUGAGAUUUUUGCUACUGAAAGUAAUGGCAAAAACCGCAAUUACUUUUGCACCAACCUAAUAGAUGCCAAUG");
fastawrite("hsa-mir-548aa-1","hsa-mir-548aa-1","CUUUAUUAGUCUGGUGCAAAAGAAACUGUGGUUUUUGCCAUUACUUUUACAGGCAAAAACCACAAUUACUUUUGCACCAACCUAAUAUAACUUGUUU");
fastawrite("hsa-mir-548aa-2","hsa-mir-548aa-2","UUUUAUUAGGUUGGUGCAAAAGAAACUGUGGUUUUUGCCAUUACUUUCAAUGGCAAAAACCACAAUUACUUUUGCACCAACCUAAAUCUUCCCUCUC");
fastawrite("hsa-mir-548o-2","hsa-mir-548o-2","UGGUGCAAAAGUAAUUGCGGUUUUUGCCAUUAAAAGUAAUGCGGCCAAAACUGCAGUUACUUUUGCACCC");
fastawrite("hsa-mir-1268b","hsa-mir-1268b","ACCCGGGCGUGGUGGUGGGGGUGGGUGCCUGUAAUUCCAGCUAGUUGGGA");
fastawrite("hsa-mir-378d-1","hsa-mir-378d-1","ACUGUUUCUGUCCUUGUUCUUGUUGUUAUUACUGGACUUGGAGUCAGAAACAGG");
fastawrite("hsa-mir-378e","hsa-mir-378e","CUGACUCCAGUGUCCAGGCCAGGGGCAGACAGUGGACAGAGAACAGUGCCCAAGACCACUGGACUUGGAGUCAGGACAU");
fastawrite("hsa-mir-548h-5","hsa-mir-548h-5","ACAAAAGUAAUCGCGGUUUUUGUCAUUACUUUUAACUGUAAAAACCACGGUUGCUUUUGC");
fastawrite("hsa-mir-548ab","hsa-mir-548ab","AUGUUGGUGCAAAAGUAAUUGUGGAUUUUGCUAUUACUUGUAUUUAUUUGUAAUGCAAAACCCGCAAUUAGUUUUGCACCAACC");
fastawrite("hsa-mir-4418","hsa-mir-4418","UGGUUUUUGCUCUGAGUGACCGUGGUGGUUGUGGGAGUCACUGCAGGACUCAGCAGGAAUUC");
fastawrite("hsa-mir-378f","hsa-mir-378f","GUCAGGUCCUGGACUCCCAUAGUUUUCAGGCUGCUAAACAACAGAACGAGCACUGGACUUGGAGCCAGAAGUCUUGGG");
fastawrite("hsa-mir-4420","hsa-mir-4420","CUCUUGGUAUGAACAUCUGUGUGUUCAUGUCUCUCUGUGCACAGGGGACGAGAGUCACUGAUGUCUGUAGCUGAGAC");
fastawrite("hsa-mir-4421","hsa-mir-4421","CUGGGUCUCCUUUCUGCUGAGAGUUGAACACUUGUUGGGACAACCUGUCUGUGGAAAGGAGCUACCUAC");
fastawrite("hsa-mir-4422","hsa-mir-4422","AGUUCUUCUGCAGACAAAAGCAUCAGGAAGUACCCACCAUGUACCAGUGGGCCCUUCUUGAUGCUCUUGAUUGCAGAGGAGCC");
fastawrite("hsa-mir-4423","hsa-mir-4423","AUCAUGUACUGCAGUUGCCUUUUUGUUCCCAUGCUGUUUAAGCCUAGCAUAGGCACCAAAAAGCAACAACAGUAUGUGAA");
fastawrite("hsa-mir-378g","hsa-mir-378g","CACUGGGCUUGGAGUCAGAAGACCUGGCUCCAGCCCAGCUC");
fastawrite("hsa-mir-548ac","hsa-mir-548ac","GUAUUAGGUUGGUGCAAAAGUUAUUGUGGUUUUUGCUAUUUUUUUUUAAUGGCAAAAACCGGCAAUUACUUUUGCACUAACCUAGUAG");
fastawrite("hsa-mir-4424","hsa-mir-4424","CUUACAUCACACACAGAGUUAACUCAAAAUGGACUAAUUUUUCCACUAGUUAGUCCAUUUCAAGUUAACUCUGUGUGUGAUGUAGU");
fastawrite("hsa-mir-4425","hsa-mir-4425","GUGCUUUACAUGAAUGGUCCCAUUGAAUCCCAACAGCUUUGCGAAGUGUUGUUGGGAUUCAGCAGGACCAUUCGUGUAAAGUAA");
fastawrite("hsa-mir-4426","hsa-mir-4426","AGUUGGAAGAUGGACGUACUUUGUCUGACUACAAUAUUCAAAAGGAGUCUACUCUUCAUCUUG");
fastawrite("hsa-mir-4427","hsa-mir-4427","GAAGCCUCUUGGGGCUUAUUUAGACAAUGGUUUCAUCAUUUCGUCUGAAUAGAGUCUGAAGAGUCUUU");
fastawrite("hsa-mir-4428","hsa-mir-4428","UUGGCAGGUGCCAUGUUGCCUGCUCCUUACUGUACACGUGGCUGGCAAGGAGACGGGAACAUGGAGCCGCCAU");
fastawrite("hsa-mir-4429","hsa-mir-4429","AGGGAGAAAAGCUGGGCUGAGAGGCGACUGGUGUCUAAUUUGUUUGUCUCUCCAACUCAGACUGCCUGGCCCA");
fastawrite("hsa-mir-4430","hsa-mir-4430","GUGAGGCUGGAGUGAGCGGAGAUCGUACCACUGCACUCCAACCUGGUGA");
fastawrite("hsa-mir-548ad","hsa-mir-548ad","CUGUUAGGUUGGUGCAAAAGUAAUUGUGGUUUUUGAAAGUAACUUGGCGAAAACGACAAUGACUUUUGCACCAAUCUAAUAC");
fastawrite("hsa-mir-4431","hsa-mir-4431","UGGUUUGCGACUCUGAAAACUAGAAGGUUUAUGACUGGGCAUUUCUCACCCAAUGCCCAAUAUUGAACUUUCUAGUUGUCAGAGUCAUUAACCC");
fastawrite("hsa-mir-4432","hsa-mir-4432","GCAUCUUGCAGAGCCGUUCCAAUGCGACACCUCUAGAGUGUCAUCCCCUAGAAUGUCACCUUGGAAAGACUCUGCAAGAUGCCU");
fastawrite("hsa-mir-4433a","hsa-mir-4433a","CAUCCUCCUUACGUCCCACCCCCCACUCCUGUUUCUGGUGAAAUAUUCAAACAGGAGUGGGGGUGGGACAUAAGGAGGAUA");
fastawrite("hsa-mir-4434","hsa-mir-4434","UCACUUUAGGAGAAGUAAAGUAGAACUUUGGUUUUCAACUUUUCCUACAGUGU");
fastawrite("hsa-mir-4435-1","hsa-mir-4435-1","AGGCAGCAAAUGGCCAGAGCUCACACAGAGGGAUGAGUGCACUUCACCUGCAGUGUGACUCAGCAGGCCAACAGAUGCUA");
fastawrite("hsa-mir-4436a","hsa-mir-4436a","GCCUCACUUUUCCACUUAUGCCUGCCCUGCCCCUCGAAUCUGCUCCACGAUUUGGGCAGGACAGGCAGAAGUGGAUAAGUGAGGA");
fastawrite("hsa-mir-4435-2","hsa-mir-4435-2","GCAAAUGGCCAGAGCUCACACAGAGGGAUGAGUGCACUUCACCUGCAGUGUGACUCAGCAGGCCAACAGAUGCU");
fastawrite("hsa-mir-4437","hsa-mir-4437","ACUUUGUGCAUUGGGUCCACAAGGAGGGGAUGACCCUUGUGGGCUCAGGGUACAAAGGUU");
fastawrite("hsa-mir-548ae-1","hsa-mir-548ae-1","GCAGUUUUUGCCAUUAAGUUGCGGUUUUUGCCAUUAUAAUGGCAAAAACUGCAAUUACUUUCACACCUGC");
fastawrite("hsa-mir-548ae-2","hsa-mir-548ae-2","UGUGCAAAAGUAAUUGUGGUUUUUGUCAUUUAAAAGUAAUGGCAAAAACUGCAAUUACUUUCACACC");
fastawrite("hsa-mir-4438","hsa-mir-4438","UAAGUGUAAACUUAAGGACUGUCUUUUCUAAGCCUGUGCCUUGCCUUUCCUUUGGCACAGGCUUAGAAAAGACAGUCUUUAAGUUUACACUUC");
fastawrite("hsa-mir-4439","hsa-mir-4439","CCAGUGACUGAUACCUUGGAGGCAUUUUAUCUAAGAUACACACAAAGCAAAUGCCUCUAAGGUAUCAGUUUACCAGGCCA");
fastawrite("hsa-mir-4440","hsa-mir-4440","CUCUCACCAAGCAAGUGCAGUGGGGCUUGCUGGCUUGCACCGUGACUCCCUCUCACCAAGCAAGUGUCGUGGGGCUUGCUGGCUUGCACUGUGAAGAU");
fastawrite("hsa-mir-4441","hsa-mir-4441","CAGAGUCUCCUUCGUGUACAGGGAGGAGACUGUACGUGAGAGAUAGUCAGAUCCGCAUGUUAGAGCAGAGUCUCCUUCGUGUACAGGGAGGAGAUUGUAC");
fastawrite("hsa-mir-4442","hsa-mir-4442","GCGCCCUCCCUCUCUCCCCGGUGUGCAAAUGUGUGUGUGCGGUGUUAUGCCGGACAAGAGGGAGGUG");
fastawrite("hsa-mir-4443","hsa-mir-4443","GGUGGGGGUUGGAGGCGUGGGUUUUAGAACCUAUCCCUUUCUAGCCCUGAGCA");
fastawrite("hsa-mir-4444-1","hsa-mir-4444-1","GUGACGACUGGCCCCGCCUCUUCCUCUCGGUCCCAUAUUGAACUCGAGUUGGAAGAGGCGAGUCCGGUCUCAAA");
fastawrite("hsa-mir-4445","hsa-mir-4445","UUCCUGCAGAUUGUUUCUUUUGCCGUGCAAGUUUAAGUUUUUGCACGGCAAAAGAAACAAUCCAGAGGGU");
fastawrite("hsa-mir-4446","hsa-mir-4446","CUGGUCCAUUUCCCUGCCAUUCCCUUGGCUUCAAUUUACUCCCAGGGCUGGCAGUGACAUGGGUCAA");
fastawrite("hsa-mir-4447","hsa-mir-4447","GUUCUAGAGCAUGGUUUCUCAUCAUUUGCACUACUGAUACUUGGGGUCAGAUAAUUGUUUGUGGUGGGGGCUGUUGUUUGCAUUGUAGGAU");
fastawrite("hsa-mir-4448","hsa-mir-4448","AGGAGUGACCAAAAGACAAGAGUGCGAGCCUUCUAUUAUGCCCAGACAGGGCCACCAGAGGGCUCCUUGGUCUAGGGGUAAUGCCA");
fastawrite("hsa-mir-4449","hsa-mir-4449","AGCAGCCCUCGGCGGCCCGGGGGGCGGGCGGCGGUGCCCGUCCCGGGGCUGCGCGAGGCACAGGCG");
fastawrite("hsa-mir-548ag-1","hsa-mir-548ag-1","GUGCAAAGGUAAUUGUGGUUUCUGCUUUUAAAGGUAAUGGCAAAUAUUACAUUUACUUUUGCACCA");
fastawrite("hsa-mir-548ag-2","hsa-mir-548ag-2","UGCAAAGGUAAUUGUGGUUUCUGCCAUUGAAAGUAAAGGCAAGAACCUCAAUUACCUUUGCAGC");
fastawrite("hsa-mir-4450","hsa-mir-4450","UGUCUGGGGAUUUGGAGAAGUGGUGAGCGCAGGUCUUUGGCACCAUCUCCCCUGGUCCCUUGGCU");
fastawrite("hsa-mir-548ah","hsa-mir-548ah","AGGUUGGUGCAAAAGUGAUUGCAGUGUUUGCCAAUAAAAGUAAUGACAAAAACUGCAGUUACUUUUGCACCAGCCC");
fastawrite("hsa-mir-4451","hsa-mir-4451","UCUGUACCUCAGCUUUGCUCCCAACCAACCACUUCCACAUGUUUUGCUGGUAGAGCUGAGGACAGC");
fastawrite("hsa-mir-4452","hsa-mir-4452","UGGAUCACUUGAGGCCAAGAGUGCAAGGCUGUAGUGUGCACAGCCUUGAAUUCUUGGCCUUAAGUGAUCCC");
fastawrite("hsa-mir-4453","hsa-mir-4453","UGGAGAGCUUGGUCUGUAGCGGUUUCCUUCGGGGCAGGUGGGGACUGCUCCUUUGGGAGGAAGGAGGAGGCCCAGGCCGCGUCUUCAGG");
fastawrite("hsa-mir-4454","hsa-mir-4454","CCGGAUCCGAGUCACGGCACCAAAUUUCAUGCGUGUCCGUGUGAAGAGACCACCA");
fastawrite("hsa-mir-4455","hsa-mir-4455","AGAAGGGUGUGUGUGUUUUUCCUGAGAAUAAGAGAAGGAAGGACAGCCAAAUUCUUCA");
fastawrite("hsa-mir-4456","hsa-mir-4456","AUGAACCUGGUGGCUUCCUUUUCUGGGAGGAAGUUAGGGUUCA");
fastawrite("hsa-mir-4457","hsa-mir-4457","GGAGUACUCCAGUCAAUACCGUGUGAGUUAGAAAAGCUCAAUUCACAAGGUAUUGACUGGCGUAUUCA");
fastawrite("hsa-mir-4458","hsa-mir-4458","GAGCGCACAGAGGUAGGUGUGGAAGAAAGUGAAACACUAUUUUAGGUUUUAGUUACACUCUGCUGUGGUGUGCUG");
fastawrite("hsa-mir-4460","hsa-mir-4460","GUUUUUUGCCCAUAGUGGUUGUGAAUUUACCUUCUCCUCUUUGCAGUGAUAAAGGAGGUAAAUUCACAACCACUGUGGGCAGAAAC");
fastawrite("hsa-mir-378h","hsa-mir-378h","ACAGGAACACUGGACUUGGUGUCAGAUGGGAUGAGCCCUGGCUCUGUUUCCUAGCAGCAAUCUGAUCUUGAGCUAGUCACUGG");
fastawrite("hsa-mir-3135b","hsa-mir-3135b","UGCCCAGGCUGGAGCGAGUGCAGUGGUGCAGUCAGUCCUAGCUCACUGCAGCCUCGAACUCCUGGGCU");
fastawrite("hsa-mir-4462","hsa-mir-4462","CUUCCCAGCUGCCCUAAGUCAGGAGUGGCUUUCCUGACACGGAGGGUGGCUUGGGAAA");
fastawrite("hsa-mir-4463","hsa-mir-4463","AAUAGAUUAUUGGUCACCACCUCCAGUUUCUGAAUUUGUGAGACUGGGGUGGGGCCUGAGAAUUUGC");
fastawrite("hsa-mir-4464","hsa-mir-4464","GGAACCUUAGUAAGGUUUGGAUAGAUGCAAUAAAGUAUGUCCACAGCUGAAAGGACAUACUUUAUUGCAUGUAUCCAAACCUUACUAAUUCA");
fastawrite("hsa-mir-548ai","hsa-mir-548ai","GUAUUAGGUUGGUGCAAAGGUAAUUGCAGUUUUUCCCAUUUAAAAUAUGGAAAAAAAAAUCACAAUUACUUUUGCAUCAACCUAAUAA");
fastawrite("hsa-mir-548aj-1","hsa-mir-548aj-1","AUUGGUGUAAAAGUAAUUGCAGGUUAUGCCAUUAAAAGUAAUGGUAAAAACUGCAAUUACUUUUACACUAAC");
fastawrite("hsa-mir-548aj-2","hsa-mir-548aj-2","AAGGUAUUAGGUUGGUGCAAAAGUAAUUGCAGUUUUUGCUAUUACUUUUAAUGGUAAAAACUGCAAUUACUUUUACACCAACCUAAUAUUUA");
fastawrite("hsa-mir-4465","hsa-mir-4465","CAUGUGUCCCCUGGCACGCUAUUUGAGGUUUACUAUGGAACCUCAAGUAGUCUGACCAGGGGACACAUGA");
fastawrite("hsa-mir-4466","hsa-mir-4466","ACGCGGGUGCGGGCCGGCGGGGUAGAAGCCACCCGGCCCGGCCCGGCCCGGCGA");
fastawrite("hsa-mir-4467","hsa-mir-4467","UGGUGGCGGCGGUAGUUAUGGGCUUCUCUUUCUCACCAGCAGCCCCUGGGCCGCCGCCUCCCU");
fastawrite("hsa-mir-4468","hsa-mir-4468","AGUCUUCUCCUGGGGCUUUGGUGGCUAUGGUUGACUGGGCCACUCAGAGCAGAAGGAUGAGAUG");
fastawrite("hsa-mir-4469","hsa-mir-4469","CCGACGCGGAGAGCGGCUCUAGGUGGGUUUGGCGGCGGCGAGGACACCGCCGCUCCCUCUAGGGUCGCUCGGAGCGUGA");
fastawrite("hsa-mir-4470","hsa-mir-4470","CGAGCCUCUUUCGGCUUUCCAGUUUGUCUCGGUCCUUUGGAACGUGGCAAACGUGGAAGCCGAGAGGGCUCU");
fastawrite("hsa-mir-4471","hsa-mir-4471","CCAAAUUUAAAACUUAAACCUCUACUAAGUUUCCAUGAAAAGAACCCAUGGGAACUUAGUAGAGGUUUAAGUUUUAAAUUUGA");
fastawrite("hsa-mir-4472-1","hsa-mir-4472-1","UGGCAGACCCUUGCUCUCUCACUCUCCCUAAUGGGGCUGAAGACAGCUCAGGGGCAGGGUGGGGGGUGUUGUUUUUGUUU");
fastawrite("hsa-mir-4472-2","hsa-mir-4472-2","UGGUGGGGGUGGGGGGUGUUGUUUUUGUUUUUGAGACAGAGUCUUGCUCCGUCGCCCAGGCCGGAGU");
fastawrite("hsa-mir-4473","hsa-mir-4473","AAGGAACAGGGGACACUUGUAAUGGAGAACACUAAGCUAUGGACUGCUAUGGACUGCUAGUGCUCUCCGUUACAAGUAUCCCCUGUUACCU");
fastawrite("hsa-mir-4474","hsa-mir-4474","UUGCCUACCUUGUUAGUCUCAUGAUCAGACACAAAUAUGGCUCUUUGUGGCUGGUCAUGAGGCUAACAAGGUAGGCAC");
fastawrite("hsa-mir-4475","hsa-mir-4475","AUCUCAAUGAGUGUGUGGUUCUAAAUGACUCAUAGUCAAGGGACCAAGCAUUCAUUAUGAA");
fastawrite("hsa-mir-4476","hsa-mir-4476","AAAAGCCUGUCCCUAAGUCCCUCCCAGCCUUCCAGAGUUGGUGCCAGGAAGGAUUUAGGGACAGGCUUUG");
fastawrite("hsa-mir-4477a","hsa-mir-4477a","UCCUCCUCCCAUCAAUCACAAAUGUCCUUAAUGGCAUUUAAGGAUUGCUAUUAAGGACAUUUGUGAUUCACGGGAGGAGGU");
fastawrite("hsa-mir-4477b","hsa-mir-4477b","ACCUCCUCCCGUGAAUCACAAAUGUCCUUAAUAGCAAUCCUUAAAUGCCAUUAAGGACAUUUGUGAUUGAUGGGAGGAGGA");
fastawrite("hsa-mir-4478","hsa-mir-4478","GGCCGAGGCUGAGCUGAGGAGCCUCCAAACCUGUAGACAGGGUCAUGCAGUACUAGGGGCGAGCCUCAUCCCCUGCAGCCCUGGCC");
fastawrite("hsa-mir-3689c","hsa-mir-3689c","GGGAGGUGUGAUAUCGUGGUUCCUGGGAGGUGUGAUAUCGUGGUUCCUGGGAGGUGUGAUAUUGUGGUUCCU");
fastawrite("hsa-mir-548x-2","hsa-mir-548x-2","AUGCCAAAUAUUAGGUUGGCACAAAAGUAAUUGUGGCUUUUGCCAUUAAAAGUAAUGGUAAAAACUGCAAUUACUUUCGUGCCAACCUAAUAUUUGUGUG");
fastawrite("hsa-mir-3689d-1","hsa-mir-3689d-1","UGGGAGGUGUGAUCUCACACUCGCUGGGAGGUGUGCUAUCGUCUUCCCCGGGAGGUGUGAUCCUGUUCUUCCUG");
fastawrite("hsa-mir-3689d-2","hsa-mir-3689d-2","ACUGGGAGGUGUGAUCUCACACUCGCUGGGAGGUGUGCUAUCGUCUUCCCUGGGAGGUGUGAUCCUGUUCUUCCUGAGCG");
fastawrite("hsa-mir-3689e","hsa-mir-3689e","GGGAGGUGUGAUAUCAUGGUUCCUGGGAGGUAUGAUAUCGUGGUUCCUGGGAGGUGUGAUCCCGUGCUCCCU");
fastawrite("hsa-mir-3689f","hsa-mir-3689f","AGGUGUGAUAUCGUGCUUCCUGGGACGUGUGAUGCUGUGCUUCCUGGGAGGUGUGAUCCCACACUC");
fastawrite("hsa-mir-4479","hsa-mir-4479","GAAACCAAGUCCGAGCGUGGCUGGCGCGGGAAAGUUCGGGAACGCGCGCGGCCGUGCUCGGAGCAGCGCCA");
fastawrite("hsa-mir-3155b","hsa-mir-3155b","CCACUGCAGAGCCUGGGAAGGGAGCUGUCCGGCUCCCCAGGCUCUGCAGUGGGAGG");
fastawrite("hsa-mir-548ak","hsa-mir-548ak","GUGCAAAAGUAACUGCGGUUUUUGAGAAGUAAUUGAAAACCGCAAUUACUUUUGCAG");
fastawrite("hsa-mir-4480","hsa-mir-4480","GCAGAGGUGAGUUGACCUCCACAGGGCCACCCAGGGAGUAAGUAGCCAAGUGGAAGUUACUUUACCUCUGU");
fastawrite("hsa-mir-4481","hsa-mir-4481","GGAGUGGGCUGGUGGUUUUUUAAGAGGAAGGGAGACCUAAGCUAGCACAUGAGCACGCUC");
fastawrite("hsa-mir-4482","hsa-mir-4482","AGUGAGCAACCCAGUGGGCUAUGGAAAUGUGUGGAAGAUGGCAUUUCUAUUUCUCAGUGGGGCUCUUACC");
fastawrite("hsa-mir-4483","hsa-mir-4483","AAAAAACAACAUACUUAGUGCAUACCCAUAUAAUAUUAGGGGUGGUCUGUUGUUGUUUUUCU");
fastawrite("hsa-mir-4484","hsa-mir-4484","GGGUUUCCUCUGCCUUUUUUUCCAAUGAAAAUAACGAAACCUGUUAUUUCCCAUUGAGGGGGAAAAAGGCGGGAGAAGCCCCA");
fastawrite("hsa-mir-4485","hsa-mir-4485","AGAGGCACCGCCUGCCCAGUGACAUGCGUUUAACGGCCGCGGUACCCUAACUGUGCA");
fastawrite("hsa-mir-4486","hsa-mir-4486","GCAUGCUGGGCGAGGCUGGCAUCUAGCACAGGCGGUAGAUGCUUGCUCUUGCCAUUGCAAUGA");
fastawrite("hsa-mir-4487","hsa-mir-4487","ACUGUCCUUCAGCCAGAGCUGGCUGAAGGGCAGAAGGGAACUGUCCUUCAGCCAGAGCUGGCUGAAGGGCAGA");
fastawrite("hsa-mir-4488","hsa-mir-4488","GGUAGGGGGCGGGCUCCGGCGCUGGGACCCCACUAGGGUGGCGCCUUGGCCCCGCCCCGCCC");
fastawrite("hsa-mir-4489","hsa-mir-4489","GGGGGUGGGGCUAGUGAUGCAGGACGCUGGGGACUGGAGAAGUCCUGCCUGACCCUGUCCCA");
fastawrite("hsa-mir-548al","hsa-mir-548al","GGUCGGUGCAAAAGUAAUUGCUGUUUUUGCCAUUAAAAAUAAUGGCAUUAAAAGUAAUGGCAAAAACGGCAAUGACUUUUGUACCAAUCUAAUAUCU");
fastawrite("hsa-mir-4490","hsa-mir-4490","AUAGUUUCUGCAAUGCUCAAAUCUCUGGCCAAAGACCAGAACUUAAUGGUCUCUGGUAAGAGAUUUGGGCAUAUUAGAAACUAA");
fastawrite("hsa-mir-4491","hsa-mir-4491","ACAUUUGGUCACACCAGUCCACAUUAACGUGGACCAGACAAUAUUAAUGUGGACUGGUGUGACCAAAA");
fastawrite("hsa-mir-4492","hsa-mir-4492","CUGCAGCGUGCUUCUCCAGGCCCCGCGCGCGGACAGACACACGGACAAGUCCCGCCAGGGGCUGGGCGCGCGCCAGCCGG");
fastawrite("hsa-mir-4493","hsa-mir-4493","CCAGAGAUGGGAAGGCCUUCCGGUGAUUAUCACAGCCAUGCCUUUACCUCCAGAAGGCCUUUCCAUCUCUGUC");
fastawrite("hsa-mir-4494","hsa-mir-4494","AGUUUUAGUUACCCUGGUCAUCUGCAGUCUGAAAAUACAAAAUGGAAAAUUCCAGACUGUGGCUGACCAGAGGUAACUGAAACC");
fastawrite("hsa-mir-4495","hsa-mir-4495","AAGAAAUGUAAACAGGCUUUUUGCUCAGUGGAGUUAUUUUGAGCAAAAAGCUUAUUUACAUUUCUG");
fastawrite("hsa-mir-4496","hsa-mir-4496","ACAUCAGCUCAUAUAAUCCUCGAAGCUGCCUUUAGAAAUGAGGAAACUGAAGCUGAGAGGG");
fastawrite("hsa-mir-4497","hsa-mir-4497","ACCUCCGGGACGGCUGGGCGCCGGCGGCCGGGAGAUCCGCGCUUCCUGAAUCCCGGCCGGCCCGCCCGGCGCCCGUCCGCCCGCGGGUC");
fastawrite("hsa-mir-4498","hsa-mir-4498","AGGGCUGGGCUGGCAGGGCAAGUGCUGCAGAUCUUUGUCUAAGCAGCCCCUGCCUUGGAUCUCCCA");
fastawrite("hsa-mir-4499","hsa-mir-4499","AAGACUGAGAGGAGGGAACUGGUGAGUUGUACAUAGAAAUGCUUUCUAACUCCUUGUCUCAGUCUGUUU");
fastawrite("hsa-mir-4500","hsa-mir-4500","CAGGAGAGAAAGUACUGCCCAGAAGCUAAAGUGUAGAUCAAACGCAUAAUGGCUGAGGUAGUAGUUUCUUGAACUU");
fastawrite("hsa-mir-4501","hsa-mir-4501","UAUGUGACCUCGGAUGAAUCACUGAAAUAUGUCUGAGCUUCUGUUUCAUCAGAUGUCACAUUUU");
fastawrite("hsa-mir-4502","hsa-mir-4502","AGCCUUUAGCAAGUUGUAAUCUUUUUGCUGAUGGAGGGUCUUGCCUCCAUGGGGAUGGCUGAUGAUGAUGGUGCUGAAGGC");
fastawrite("hsa-mir-4503","hsa-mir-4503","ACAAUGUAGAUAUUUAAGCAGGAAAUAGAAUUUACAUAUAAAUUUCUAUUUGUUUCUAUUUCCUGCUUAAAUAUCUACAUUGC");
fastawrite("hsa-mir-4504","hsa-mir-4504","CUAAGAUAAUGUCCUCCAGGUUCAUCUCUGUUGUCAUUUGUGGCAUGGACCAUUUGUGACAAUAGAGAUGAACAUGGAGGAUAUUAUCUUAA");
fastawrite("hsa-mir-4505","hsa-mir-4505","GGAGGCUGGGCUGGGACGGACACCCGGCCUCCACUUUCUGUGGCAGGUACCUCCUCCAUGUCGGCCCGCCUUG");
fastawrite("hsa-mir-4506","hsa-mir-4506","UGGCCUCUGCCAUCAGACCAUCUGGGUUCAAGUUUGGCUCCAUCUUUAUGAAAUGGGUGGUCUGAGGCAAGUGGUCU");
fastawrite("hsa-mir-2392","hsa-mir-2392","AUGGUCCCUCCCAAUCCAGCCAUUCCUCAGACCAGGUGGCUCCCGAGCCACCCCAGGCUGUAGGAUGGGGGUGAGAGGUGCUAG");
fastawrite("hsa-mir-4507","hsa-mir-4507","UCUGGGCUGAGCCGAGCUGGGUUAAGCCGAGCUGGGUUGGGCUGGGCUGGGU");
fastawrite("hsa-mir-4508","hsa-mir-4508","AGGACCCAGCGGGGCUGGGCGCGCGGAGCAGCGCUGGGUGCAGCGCCUGCGCCGGCAGCUGCAAGGGCCG");
fastawrite("hsa-mir-4509-1","hsa-mir-4509-1","CUUUAAUACUAUCUCAAACUAAAGGAUAUAGAAGGUUUUCCCUUUCUCUUGCCCUGAAACCUUCUGUAUCCUUUAUUUUGAGAUAGUAUUAGAA");
fastawrite("hsa-mir-4509-2","hsa-mir-4509-2","CUUUAAUACUAUCUCAAACUAAAGGAUAUAGAAGGUUUUCCCUUUCUCUUGCCCUGAAACCUUCUGUAUCCUUUAUUUUGAGAUAGUAUUAGAA");
fastawrite("hsa-mir-4509-3","hsa-mir-4509-3","CUUUAAUACUAUCUCAAACUAAAGGAUAUAGAAGGUUUUCCCUUUCUCUUGCCCUGAAACCUUCUGUAUCCUUUAUUUUGAGAUAGUAUUAGAA");
fastawrite("hsa-mir-4510","hsa-mir-4510","GUGUAUGUGAGGGAGUAGGAUGUAUGGUUGUUAGAUAGACAACUACAAUCUUUUCUCACAACAGACAG");
fastawrite("hsa-mir-4511","hsa-mir-4511","AAAAAAAAGGGAAAGAAGAACUGUUGCAUUUGCCCUGCACUCAGUUUGCACAGGGUAAAUGCAAUAGUUCUUCUUUCCCUUUUUUUA");
fastawrite("hsa-mir-4512","hsa-mir-4512","CUCAGCCCGGGCAAUAUAGUGAGACCUCGUCUCUACAAAAAAUUGAGACAGGGCCUCACUGUAUCGCCCAGGCUGGA");
fastawrite("hsa-mir-4513","hsa-mir-4513","AUUCUAGGUGGGGAGACUGACGGCUGGAGGCCCAUAAGCUGUCUAAAACUUCGGCCCCCAGAUUUCUGGUCUCCCCACUUCAGAAC");
fastawrite("hsa-mir-4514","hsa-mir-4514","GUUGAGACAGGCAGGAUUGGGGAAACAUCUUUUACCUCGUCUCUUGCCUGUUUUAGA");
fastawrite("hsa-mir-4515","hsa-mir-4515","GCGGGAGGUGUAACAGGACUGGACUCCCGGCAGCCCCAGGGCAGGGGCGUGGGGAGCUGGUCCUAGCUCAGCGCUCCCGGA");
fastawrite("hsa-mir-4516","hsa-mir-4516","AGGGAGAAGGGUCGGGGCAGGGAGGGCAGGGCAGGCUCUGGGGUGGGGGGUCUGUGAGUCAGCCACGGCUCUGCCCACGUCUCCCC");
fastawrite("hsa-mir-4517","hsa-mir-4517","AGGUAAAUAUGAUGAAACUCACAGCUGAGGAGCUUAGCAAGUAGCUAAGGCCAGAGCUUGUGUUUGGGUGGUGUGGCUG");
fastawrite("hsa-mir-4518","hsa-mir-4518","UGGGGGAAAAGUGCUGGGAUUGAUUAGUGAUGUCUGCUGGGGAACCGGGGCUCAGGGAUGAUAACUGUGCUGAGAAGCCCCCU");
fastawrite("hsa-mir-4519","hsa-mir-4519","AACCUCAGCAGUGCGCAGGGCUGCACUGUCUCCGUCUGCGGCCUGCAGUAAGCGGGUA");
fastawrite("hsa-mir-4520-1","hsa-mir-4520-1","GUGUGCCACCUGCGUGUUUUCUGUCCAAAUCAGAAAAGGAUUUGGACAGAAAACACGCAGGAAGAAGGAA");
fastawrite("hsa-mir-4521","hsa-mir-4521","UCGGCUAAGGAAGUCCUGUGCUCAGUUUUGUAGCAUCAAAACUAGGAUUUCUCUUGUUAC");
fastawrite("hsa-mir-1269b","hsa-mir-1269b","UGAGGUUUCUGGACUGAGCCAUGCUACUGGCUUCUCUGGUUCUCCAGCUUACAGAUGGCUUAUCAUGGGACCUCU");
fastawrite("hsa-mir-4522","hsa-mir-4522","GCGGGCGUUGCCUGGGGGCCUCGCAGGGGGAGAUCCAGCCCAGGCUGGUUCCGCUGACUCUGCCUGUAGGCCGGUGGCGUCUUCUGG");
fastawrite("hsa-mir-4523","hsa-mir-4523","GCGGGGGACCGAGAGGGCCUCGGCUGUGUGAGGACUAGAGGCGGCCGAGGCCCGGGCCGGUUCCCCCGA");
fastawrite("hsa-mir-4524a","hsa-mir-4524a","GAACGAUAGCAGCAUGAACCUGUCUCACUGCAGAAUUAUUUUGAGACAGGCUUAUGCUGCUAUCCUUCA");
fastawrite("hsa-mir-4525","hsa-mir-4525","GUCAGAGGGGGGAUGUGCAUGCUGGUUGGGGUGGGCUGCCUGUGGACCAAUCAGCGUGCACUUCCCCACCCUGAA");
fastawrite("hsa-mir-4526","hsa-mir-4526","UGCGGUGACAUCAGGGCCCAGUCCCUGCUGUCAUGCCCCAGGUGACGUGCUGGGCUGACAGCAGGGCUGGCCGCUAACGUCACUGUC");
fastawrite("hsa-mir-4527","hsa-mir-4527","CCAGAAGUGGUCUGCAAAGAGAUGACUGUGAAUCCAAGAUCCACAUCAGCUCUGUGCUGCCUACAUCUGA");
fastawrite("hsa-mir-4528","hsa-mir-4528","UAUUCUACUGAGAGUACAGAUCUUUAUAUAUAUGAUCAUUAUAUGUAUGAUGAGAUCAUUAUAUGUAUGAUCUGGACACCCAGUAGAAUC");
fastawrite("hsa-mir-4529","hsa-mir-4529","AUGACAGGCCAUCAGCAGUCCAAUGAAGACAUGAAGACCCAAUGUCUUCAUUGGACUGCUGAUGGCCCGUCACUGGGA");
fastawrite("hsa-mir-4530","hsa-mir-4530","CGACCGCACCCGCCCGAAGCUGGGUCAAGGAGCCCAGCAGGACGGGAGCGCGGCGC");
fastawrite("hsa-mir-4531","hsa-mir-4531","GCCUAGGAGUCCUUGGUCAGUGGGGACAUGGAGAAGGCUUCUGAGGA");
fastawrite("hsa-mir-4533","hsa-mir-4533","UGAGAAUGUGGAAGGAGGUUGCCGGACGCUGCUGGCUGCCUUCCAGCGUCCACUUCCCUUUCUCUCUCUCC");
fastawrite("hsa-mir-4534","hsa-mir-4534","UGUGAAUGACCCCCUUCCAGAGCCAAAAUCACCAGGGAUGGAGGAGGGGUCUUGGGUACU");
fastawrite("hsa-mir-378i","hsa-mir-378i","GGGAGCACUGGACUAGGAGUCAGAAGGUGGAGUUCUGGGUGCUGUUUUCCCACUCUUGGGCCCUGGGCAUGUUCUG");
fastawrite("hsa-mir-4535","hsa-mir-4535","AACUGGGUCCCAGUCUUCACAGUUGGUUUCUGACACGUGGACCUGGCUGGGACGAUGUG");
fastawrite("hsa-mir-548am","hsa-mir-548am","AGUUGGUGCAAAAGUAAUUGCGGUUUUUGCCGUCGAAAAUAAUGGCAAAAACUGCAGUUACUUUUGUACCAAUG");
fastawrite("hsa-mir-1587","hsa-mir-1587","UUUGGGCUGGGCUGGGUUGGGCAGUUCUUCUGCUGGACUCACCUGUGACCAGC");
fastawrite("hsa-mir-4536-1","hsa-mir-4536-1","AUGUGGUAGAUAUAUGCACGAUAUAUAUACUGCCCUGCUUUUAUACAUACAUACAUACAUACCUAUAUCGUGCAUAUAUCUACCACAU");
fastawrite("hsa-mir-548an","hsa-mir-548an","CAUUAGGUUGGUGCAAAAGGCAUUGUGGUUUUUGCCUAUAAAAGUAAUGGCAAAAACCGCAAUUCCUUUUGCACCAACCUAAU");
fastawrite("hsa-mir-4537","hsa-mir-4537","UGAGCCGAGCUGAGCUUAGCUGGGCUGAGCUAACCAGGGCUGGGCUGAGCUGGGCUGAGCUGAGCUGAGC");
fastawrite("hsa-mir-4538","hsa-mir-4538","GAGCUUGGAUGAGCUGGGCUGAACUGGGCUGGGUUGAGCUGGGCUGGGCUGAGUUGAGCCAGACUGAUCUGGGCUGAG");
fastawrite("hsa-mir-4539","hsa-mir-4539","UGAGCUGAGCUCUGCUGUGCUGUGCUGAGCAGGGCUGAGCUGAACUGGGCUGAGCUGGGC");
fastawrite("hsa-mir-4540","hsa-mir-4540","AAGCUGCAUGGACCAGGACUUGGCACCUUUGGCCUUAGUCCUGCCUGUAGGUUUA");
fastawrite("hsa-mir-3960","hsa-mir-3960","GGCGCCCCGGCUCCCCGCGCCCCCGAUCGGGGCCGCCGCUAGUAGUGGCGGCGGCGGAGGCGGGGGCAGCGGCGGCGGCGGCGGAGGCGCC");
fastawrite("hsa-mir-3972","hsa-mir-3972","GCCCAUUUGCCUUGGCUUGGGGUGGCAGUCCUGUGGGAAUGAGAGAUGCCAAACUGGACCUGCCAGCCCCGUUCCAGGGCACAGCAU");
fastawrite("hsa-mir-3973","hsa-mir-3973","GCCCAGGGUAGCUCUCUGUAUUGCUUGUUACAUUUUAGGAUUGCUUGCCCCUUGCUCCAAUGGUGCAGGCAGAAGAAAUGCAAACAAAGUACAGCAUUAGCCUUAGC");
fastawrite("hsa-mir-3974","hsa-mir-3974","GUUCAGGGAAAAGGUCAUUGUAAGGUUAAUGCACCCAUAUUUUAAUAUCAAACUAUGACAAAUUUGACUACAGCCUUUCCGUACCCCUGCCAAAAC");
fastawrite("hsa-mir-3975","hsa-mir-3975","CAUGUAGGUGAGUGAUUGCUAUUUCAAAAGACUAGAGGUAGGAAAUGAGGCUAAUGCACUACUUCACAUG");
fastawrite("hsa-mir-3976","hsa-mir-3976","UGAGGGAUAUAGAGAGCAGGAAGAUUAAUGUCAUAUUGGAGUUGGACUGCAGGGCUUCCUUUACACAAUAAAUAUUGUAUGAAGUGCUGAUGUAACCUUUACUGCAGCAUGACAUGGGAUUUGGCUGUUUUUAUGGCUC");
fastawrite("hsa-mir-3977","hsa-mir-3977","UUGUGCUUCAUCGUAAUUAACCUUAAGUGGUUCGGGUAAAUCACUUUAAUUUGUUAUGUGUUGGCAGAAU");
fastawrite("hsa-mir-3978","hsa-mir-3978","UCAGUGGAAAGCAUGCAUCCAGGGUGUGGAGCCAAAAUUAGAAGGGCCAAAAUUCUACCUGGCCCACUACCACAGCAACCUUGGGCAUCGUUUUCUUUUGA");
fastawrite("hsa-mir-4632","hsa-mir-4632","GAGGGCAGCGUGGGUGUGGCGGAGGCAGGCGUGACCGUUUGCCGCCCUCUCGCUGCUCUAG");
fastawrite("hsa-mir-4633","hsa-mir-4633","UGGCAAGUCUCCGCAUAUGCCUGGCUAGCUCCUCCACAAAUGCGUGUGGAGGAGCUAGCCAGGCAUAUGCAGAGCGUCA");
fastawrite("hsa-mir-4634","hsa-mir-4634","GGACAAGGGCGGCGCGACCGGCCCGGGGCUCUUGGGCGGCCGCGUUUCCCCUCC");
fastawrite("hsa-mir-4635","hsa-mir-4635","CCGGGACUUUGUGGGUUCUGACCCCACUUGGAUCACGCCGACAACACUGGUCUUGAAGUCAGAACCCGCAAAGUCCUGG");
fastawrite("hsa-mir-4636","hsa-mir-4636","UAGAUUCAGAACUCGUGUUCAAAGCCUUUAGCCCAGCAAUGGGAGAGUGCUAAAGGCUUCAAGCACGAGUUCUGAAUCUA");
fastawrite("hsa-mir-4637","hsa-mir-4637","CCCUUACUUGGAUCUGCAAUUAGUAUUUUAAUCAUAGAUUGUAUUUAGUUAGUUUUUAAUACUAACUGCAGAUUCAAGUGAGGG");
fastawrite("hsa-mir-4638","hsa-mir-4638","GACUCGGCUGCGGUGGACAAGUCCGGCUCCAGAACCUGGACACCGCUCAGCCGGCCGCGGCAGGGGUC");
fastawrite("hsa-mir-4639","hsa-mir-4639","UUGCUAAGUAGGCUGAGAUUGAUGUCAGGUUAUCCCCAAGCAUAACCUCACUCUCACCUUGCUUUGCAG");
fastawrite("hsa-mir-4640","hsa-mir-4640","CUGUGGGCUGGGCCAGGGAGCAGCUGGUGGGUGGGAAGUAAGAUCUGACCUGGACUCCAUCCCACCCACCCCCUGUUUCCUGGCCCACAG");
fastawrite("hsa-mir-4641","hsa-mir-4641","GGGGGGCAGGGGGCAGAGGGCAUCAGAGGACAGCCGCCUGGUGCCCAUGCCAUACUUUUGCCUCAG");
fastawrite("hsa-mir-4642","hsa-mir-4642","CACAACUGCAUGGCAUCGUCCCCUGGUGGCUGUGGCCUAGGGCAAGCCACAAAGCCACUCAGUGAUGAUGCCAGCAGUUGUG");
fastawrite("hsa-mir-4643","hsa-mir-4643","GUGUGCCCUAGCAUUUAUAAUCAUGUGUUCAUUCACAUGAUCAUAAGUGGACACAUGACCAUAAAUGCUAAAGCACAC");
fastawrite("hsa-mir-4644","hsa-mir-4644","GCGGCGGUGCUCUGCCUCUUUCUCCAUCCACCCUGGUCCAGGUCCACAGCAGUGGAGAGAGAAAAGAGACAGAAGGAUGGCCGU");
fastawrite("hsa-mir-4645","hsa-mir-4645","UGAUAGGGAAACCAGGCAAGAAAUAUUGUCUCCUCAAGUUGCGACGAGACAGUAGUUCUUGCCUGGUUUCUCUAUCA");
fastawrite("hsa-mir-4646","hsa-mir-4646","ACUGGGAAGAGGAGCUGAGGGACAUUGCGGAGAGGGUCUCACAUUGUCCCUCUCCCUUCCCAG");
fastawrite("hsa-mir-4647","hsa-mir-4647","CCAGGAGGGUGAAGAUGGUGCUGUGCUGAGGAAAGGGGAUGCAGAGCCCUGCCCAGCACCACCACCUCCUAUGCUCCUGG");
fastawrite("hsa-mir-4648","hsa-mir-4648","UGUGGGACUGCAAAUGGGAGCUCAGCACCUGCCUGCCACCCACGCAGACCAGCCCCUGCUCUGUUCCCACAG");
fastawrite("hsa-mir-4649","hsa-mir-4649","UCUGGGCGAGGGGUGGGCUCUCAGAGGGGCUGGCAGUACUGCUCUGAGGCCUGCCUCUCCCCAG");
fastawrite("hsa-mir-4650-1","hsa-mir-4650-1","UUCUGUAGAGAUUAUCAGGCCUCUUUCUACCUUCCAAGGCUCAGAAGGUAGAAUGAGGCCUGACAUAUCUGCAGGA");
fastawrite("hsa-mir-4650-2","hsa-mir-4650-2","UUCUGUAGAGAUUAUCAGGCCUCUUUCUACCUUCCAAGGCUCAGAAGGUAGAAUGAGGCCUGACAUAUCUGCAGGA");
fastawrite("hsa-mir-4651","hsa-mir-4651","CGGCGACGGCGGGGUGGGUGAGGUCGGGCCCCAAGACUCGGGGUUUGCCGGGCGCCUCAGUUCACCGCGGCCG");
fastawrite("hsa-mir-4652","hsa-mir-4652","UAUUGGACGAGGGGACUGGUUAAUAGAACUAACUAACCAGAACUAUUUUGUUCUGUUAACCCAUCCCCUCAUCUAAUA");
fastawrite("hsa-mir-4653","hsa-mir-4653","UUGUCCAAUUCUCUGAGCAAGGCUUAACACCAAAGGGUUAAGGGUUUGCUCUGGAGUUAAGGGUUGCUUGGAGAAUUGGAGAA");
fastawrite("hsa-mir-4654","hsa-mir-4654","CUGGCUGGUUGUGGGAUCUGGAGGCAUCUGGGGUUGGAAUGUGACCCCAGUCUCCUUUUCCCUCAUCAUCUGCCAG");
fastawrite("hsa-mir-4655","hsa-mir-4655","CCAAGGGCACACCGGGGAUGGCAGAGGGUCGUGGGAAAGUGUUGACCCUCGUCAGGUCCCCGGGGAGCCCCUGG");
fastawrite("hsa-mir-4656","hsa-mir-4656","AGGCUGGCGUGGGCUGAGGGCAGGAGGCCUGUGGCCGGUCCCAGGCCUCCUGCUUCCUGGGCUCAGGCUCGGUUU");
fastawrite("hsa-mir-4657","hsa-mir-4657","AAUGUGGAAGUGGUCUGAGGCAUAUAGAGUAUAUGCCAAGAACACUACCAUAU");
fastawrite("hsa-mir-4658","hsa-mir-4658","GCUGCCCUUCACUCAGAGCAUCUACACCCACUACCGGUGAGUGUGGAUCCUGGAGGAAUCGUGGC");
fastawrite("hsa-mir-4659a","hsa-mir-4659a","GAAACUGCUGAAGCUGCCAUGUCUAAGAAGAAAACUUUGGAGAAAAAUUUUCUUCUUAGACAUGGCAACGUCAACAGUUUC");
fastawrite("hsa-mir-4660","hsa-mir-4660","ACUCCUUCUGCAGCUCUGGUGGAAAAUGGAGAAGACUUUUCCUUUCCUCCAUCUCCCCCAGGGCCUGGUGGAGU");
fastawrite("hsa-mir-4661","hsa-mir-4661","UUUACUCUGAACUAGCUCUGUGGAUCCUGACAGACAGCCUGAUAGACAGGAUCCACAGAGCUAGUCCAGAGUAAA");
fastawrite("hsa-mir-4662a","hsa-mir-4662a","UCUAUUUAGCCAAUUGUCCAUCUUUAGCUAUUCUGAAUGCCUAAAGAUAGACAAUUGGCUAAAUAGA");
fastawrite("hsa-mir-4659b","hsa-mir-4659b","CUGUUGACGUUGCCAUGUCUAAGAAGAAAAUUUUUCUCCAAAGUUUUCUUCUUAGACAUGGCAGCUUCAGCAG");
fastawrite("hsa-mir-4663","hsa-mir-4663","CUGUGGUGGAGCUGAGCUCCAUGGACGUGCAGUGGCAUCUGUCAUUGCUGCCUUCCUGGAGCUCAGGCCCUUGCAG");
fastawrite("hsa-mir-4662b","hsa-mir-4662b","CACAAUUUCUAUUUAGCCAAUUGUCUAUCUUUAGGCAUUCAGAAUAGCUAAAGAUGGACAAUUGGCUAAAUAGACACUGUG");
fastawrite("hsa-mir-4664","hsa-mir-4664","GUUGGGGGCUGGGGUGCCCACUCCGCAAGUUAUCACUGAGCGACUUCCGGUCUGUGAGCCCCGUCCUCCGC");
fastawrite("hsa-mir-4665","hsa-mir-4665","CUCGAGGUGCUGGGGGACGCGUGAGCGCGAGCCGCUUCCUCACGGCUCGGCCGCGGCGCGUAGCCCCCGCCACAUCGGG");
fastawrite("hsa-mir-4666a","hsa-mir-4666a","AUCACUUAAAUACAUGUCAGAUUGUAUGCCUACAAAAUCCCUCCAGACUGGCAUACAAUCUGACAUGUAUUUAAGAGAU");
fastawrite("hsa-mir-4667","hsa-mir-4667","UGACUGGGGAGCAGAAGGAGAACCCAAGAAAAGCUGACUUGGAGGUCCCUCCUUCUGUCCCCACAG");
fastawrite("hsa-mir-4668","hsa-mir-4668","AGGGAAAAAAAAAAGGAUUUGUCUUGUAGCCAGGAUAUUGUUUUAAAGAAAAUCCUUUUUGUUUUUCCAG");
fastawrite("hsa-mir-219b","hsa-mir-219b","GGAGCUCAGCCACAGAUGUCCAGCCACAAUUCUCGGUUGGCCGCAGACUCGUACAAGAAUUGCGUUUGGACAAUCAGUGGCGAAGCCC");
fastawrite("hsa-mir-4669","hsa-mir-4669","GCCUCCCUUCACUUCCUGGCCAUCCAGGCAUCUGUGUCUGUGUCCGGGAAGUGGAGGAGGGC");
fastawrite("hsa-mir-4670","hsa-mir-4670","CUCUAGGAAGCGACCAUGAUGUAACUUCACAGACUCUCCAAAAGUCUGAAGUUACAUCAUGGUCGCUUCCUAGAG");
fastawrite("hsa-mir-4671","hsa-mir-4671","UAUUUUAAGACCGAAGACUGUGCGCUAAUCUCUUAGCACUGAAGAUUAGUGCAUAGUCUUUGGUCUCAAAAUA");
fastawrite("hsa-mir-4672","hsa-mir-4672","GGCUGCUUCUCGCCUCUGUCCAGCUGUGUGGCCUUGGACAAGCCUCUUGGUUACACAGCUGGACAGAGGCACGAAACAGCC");
fastawrite("hsa-mir-4673","hsa-mir-4673","GUCCAGGCAGGAGCCGGACUGGACCUCAGGGAAGAGGCUGACCCGGCCCCUCUUGCGGC");
fastawrite("hsa-mir-4674","hsa-mir-4674","CCCAGGCGCCCGCUCCCGACCCACGCCGCGCCGCCGGGUCCCUCCUCCCCGGAGAGGCUGGGCUCGGGACGCGCGGCUCAGCUCGGG");
fastawrite("hsa-mir-4675","hsa-mir-4675","CAUGAGAAAUCCUGCUGGUCAACCAUAGCCCUGGUCAGACUCUCCGGGGCUGUGAUUGACCAGCAGGACUUCUCAUG");
fastawrite("hsa-mir-4676","hsa-mir-4676","UGAAUGAAAGAGCCAGUGGUGAGACAGUGAGUUGAUUACUUCUCACUGUUUCACCACUGGCUCUUUGGUUCA");
fastawrite("hsa-mir-4677","hsa-mir-4677","GCAAAGCAGCAAUUGUUCUUUGGUCUUUCAGCCAUGACCUGACCUUCUGUCUGUGAGACCAAAGAACUACUUUGCUUGGC");
fastawrite("hsa-mir-4678","hsa-mir-4678","GGAAAAAACAAGGUAUUGUUCAGACUUAUGAUUUUUGGGGUCAAAGAUUCUGAGCAAUAACCUAUUAAAAAACC");
fastawrite("hsa-mir-4679-1","hsa-mir-4679-1","GUCUUUUUUCUGUGAUAGAGAUUCUUUGCUUUGUUAGAAACAAAAAGCAAAGAAUCUCUAUCACAGAAAAAAGAU");
fastawrite("hsa-mir-4679-2","hsa-mir-4679-2","UAUCUUUUUUCUGUGAUAGAGAUUCUUUGCUUUUUGUUUCUAACAAAGCAAAGAAUCUCUAUCACAGAAAAAAGACG");
fastawrite("hsa-mir-4680","hsa-mir-4680","UAUAAGAACUCUUGCAGUCUUAGAUGUUAUAAAAAUAUAUAUCUGAAUUGUAAGAGUUGUUAGCAC");
fastawrite("hsa-mir-4681","hsa-mir-4681","GGCAACGGGAAUGCAGGCUGUAUCUGCAGGGCAUUGUGCUAACAGGUGCAGGCUGCAGACCUGUCACAGGCC");
fastawrite("hsa-mir-4682","hsa-mir-4682","UGCCCCUGGUCUGAGUUCCUGGAGCCUGGUCUGUCACUGGGGAAGUCCAGAGCUCCAAGGCUCAGUGCCCAGGGGACGCA");
fastawrite("hsa-mir-4683","hsa-mir-4683","GACACGCAAGACGAGGCGGGCCUGGAGGUGCACCAGUUCUGGCCGCUGGUGGAGAUCCAGUGCUCGCCCGAUCUCAAGUUC");
fastawrite("hsa-mir-4684","hsa-mir-4684","GCACCAGGGGUACCUCUCUACUGACUUGCAACAUACAUUUGUCUUGGUGUGUUGCAAGUCGGUGGAGACGUACCCUUGGUGC");
fastawrite("hsa-mir-4685","hsa-mir-4685","UAGCCCAGGGCUUGGAGUGGGGCAAGGUUGUUGGUGAUAUGGCUUCCUCUCCCUUCCUGCCCUGGCUAG");
fastawrite("hsa-mir-4686","hsa-mir-4686","GGCUUCCUGUAUCUGCUGGGCUUUCUGGUGUUGGCAGCCCAAGAUGACACCCUGGGCCCAGCAGGAGCCAGAAGCC");
fastawrite("hsa-mir-4687","hsa-mir-4687","ACCUGAGGAGCCAGCCCUCCUCCCGCACCCAAACUUGGAGCACUUGACCUUUGGCUGUUGGAGGGGGCAGGCUCGCGGGU");
fastawrite("hsa-mir-1343","hsa-mir-1343","GCUGGCGUCGGUGCUGGGGAGCGGCCCCCGGGUGGGCCUCUGCUCUGGCCCCUCCUGGGGCCCGCACUCUCGCUCUGGGCCCGC");
fastawrite("hsa-mir-4688","hsa-mir-4688","GUCUACUCCCAGGGUGCCAAGCUGUUUCGUGUUCCCUCCCUAGGGGAUCCCAGGUAGGGGCAGCAGAGGACCUGGGCCUGGAC");
fastawrite("hsa-mir-4689","hsa-mir-4689","GGUUUCUCCUUGAGGAGACAUGGUGGGGGCCGGUCAGGCAGCCCAUGCCAUGUGUCCUCAUGGAGAGGCC");
fastawrite("hsa-mir-4690","hsa-mir-4690","GAGCAGGCGAGGCUGGGCUGAACCCGUGGGUGAGGAGUGCAGCCCAGCUGAGGCCUCUGC");
fastawrite("hsa-mir-4691","hsa-mir-4691","GGAGCACUCCCAGGUCCUCCAGGCCAUGAGCUGCGGCCCUGAUGUCUCUACUCCAGCCACGGACUGAGAGUGCAUAGGAGUGUCC");
fastawrite("hsa-mir-4692","hsa-mir-4692","GUUUUACUUGAUACCCACACUGCCUGGGUGGGACACUCAGGCAGUGUGGGUAUCAGAUAAAAC");
fastawrite("hsa-mir-4693","hsa-mir-4693","GUUUAAAGAAUACUGUGAAUUUCACUGUCACAAAUUCAAAUAAAGUGAGAGUGGAAUUCACAGUAUUUAAGGAAU");
fastawrite("hsa-mir-4694","hsa-mir-4694","CAAAUACAUAGGUGUUAUCCUAUCCAUUUGCCUCUCUCAGAAAAUAGAGUCAAAUGGACAGGAUAACACCUAUGUAUUUG");
fastawrite("hsa-mir-4695","hsa-mir-4695","CCUGCAGGAGGCAGUGGGCGAGCAGGCGGGGCAGCCCAAUGCCAUGGGCCUGAUCUCACCGCUGCCUCCUUCCC");
fastawrite("hsa-mir-4696","hsa-mir-4696","CAAAGCCACUGCAAGACGGAUACUGUCAUCUAUUCCAGAAGAUGACAAUGUCCAUUUUGCAGUGGCUUUG");
fastawrite("hsa-mir-4697","hsa-mir-4697","GGGCCCAGAAGGGGGCGCAGUCACUGACGUGAAGGGACCACAUCCCGCUUCAUGUCAGUGACUCCUGCCCCUUGGUCU");
fastawrite("hsa-mir-4698","hsa-mir-4698","UGCUUCUCCUGGGGUCUUCCUCUACAUUUCCACCUAGACGGGCCUGGGUCAAAAUGUAGAGGAAGACCCCAGAAGGAGCA");
fastawrite("hsa-mir-4699","hsa-mir-4699","AGCAAUUGGAGAAGAUUGCAGAGUAAGUUCCUGAUUAAGAAAUGGAAUUUACUCUGCAAUCUUCUCCAAUUGCU");
fastawrite("hsa-mir-4700","hsa-mir-4700","UCAGUGAGGUCUGGGGAUGAGGACAGUGUGUCCUGAAAUUCACAGGACUGACUCCUCACCCCAGUGCACGAGGA");
fastawrite("hsa-mir-4701","hsa-mir-4701","CCUUGGCCACCACACCUACCCCUUGUGAAUGUCGGGCAAUGGGUGAUGGGUGUGGUGUCCACA");
fastawrite("hsa-mir-3198-2","hsa-mir-3198-2","GACUCUGCUCUCACUGUUCACCCAGCACUAGCAGUACCAGAUGGUUCUGUGGAGUCCUGGGGAAUGGAGAGAGCACAGUC");
fastawrite("hsa-mir-4703","hsa-mir-4703","UUAUGCAUAUUAGCAAUACAGUACAAAUAUAGUGUGUUUGAUUUGCACUGUAGUUGUAUUGUAUUGCCACUCUGUAUAA");
fastawrite("hsa-mir-4704","hsa-mir-4704","CUUAUCCUAGACACUAGGCAUGUGAGUGAUUGUCUUCCUCACUCAAUCAGUCACAUAUCUAGUGUCUAGAAUGAG");
fastawrite("hsa-mir-4705","hsa-mir-4705","CUCACAAGAUCAAUCACUUGGUAAUUGCUGUGAUAACAACUCAGCAAUUACCAAGUGAUUGGUUUUGUGAG");
fastawrite("hsa-mir-4706","hsa-mir-4706","GCUACGGGGAGCGGGGAGGAAGUGGGCGCUGCUUCUGCGUUAUCUGGAAGGAGCAGCCCACUCCUGUCCUGGGCUCUGUGGU");
fastawrite("hsa-mir-4707","hsa-mir-4707","GGUUCCGGAGCCCCGGCGCGGGCGGGUUCUGGGGUGUAGACGCUGCUGGCCAGCCCGCCCCAGCCGAGGUUCUCGGCACC");
fastawrite("hsa-mir-4708","hsa-mir-4708","UUUAGGAGAGAGAUGCCGCCUUGCUCCUUGAACAGGAGGAGCAAGGCGGCAUCUCUCUGAUACUAAA");
fastawrite("hsa-mir-4709","hsa-mir-4709","CUGCUUCAACAACAGUGACUUGCUCUCCAAUGGUAUCCAGUGAUUCGUUGAAGAGGAGGUGCUCUGUAGCAG");
fastawrite("hsa-mir-203b","hsa-mir-203b","GCGCCCGCCGGGUCUAGUGGUCCUAAACAUUUCACAAUUGCGCUACAGAACUGUUGAACUGUUAAGAACCACUGGACCCAGCGCGC");
fastawrite("hsa-mir-4710","hsa-mir-4710","GACCGAGUGGGGUGAGGGCAGGUGGUUCUUCCCGAAGCAGCUCUCGCCUCUUCGUC");
fastawrite("hsa-mir-4711","hsa-mir-4711","AAAUGUGCAUCAGGCCAGAAGACAUGAGCCCUUUGGAAAGGUCUCGUGUCUUCUGGCUUGAUGCACAUUU");
fastawrite("hsa-mir-4712","hsa-mir-4712","GACAGGAUUCCAGUACAGGUCUCUCAUUUCCUUCAUGAUUAGGAAUACUACUUUGAAAUGAGAGACCUGUACUGUAUCUGUU");
fastawrite("hsa-mir-4713","hsa-mir-4713","GUCCCCAUUUUUCUCCCACUACCAGGCUCCCAUAAGGGUCGAAUGGGAUCCAGACAGUGGGAGAAAAAUGGGGAC");
fastawrite("hsa-mir-4714","hsa-mir-4714","AUUUUGGCCAACUCUGACCCCUUAGGUUGAUGUCAGAAUGAGGUGUACCAACCUAGGUGGUCAGAGUUGGCCAAAAU");
fastawrite("hsa-mir-4715","hsa-mir-4715","GGGGAAUGAAAGUUGGCUGCAGUUAAGGUGGCUAAUCAGCUGAUGGUGCCACCUUAACUGCAGCCAAUUCUAAUUCCCC");
fastawrite("hsa-mir-4716","hsa-mir-4716","CAUACUUUGUCUCCAUGUUUCCUUCCCCCUUCUGUAUACAUGUAUACAGGAGGAAGGGGGAAGGAAACAUGGAGACAAAGUGUG");
fastawrite("hsa-mir-3529","hsa-mir-3529","GGCACCAUUAGGUAGACUGGGAUUUGUUGUUGAGCGCAGUAAGACAACAACAAAAUCACUAGUCUUCCAGAUGGGGCC");
fastawrite("hsa-mir-4717","hsa-mir-4717","GGCAGUGUUUAGGCCACAGCCACCCAUGUGUAGGGGUGGCUACACAUGGGUGGCUGUGGCCUAAACACUGCC");
fastawrite("hsa-mir-4718","hsa-mir-4718","AGCUGUACCUGAAACCAAGCACCUGUUUGUGACUUGGCUUCAGUUACUAGC");
fastawrite("hsa-mir-4719","hsa-mir-4719","ACAAUGAUGACUUGUAUGUUAUAGAUUUGUGAUUACAUUAAAACUUAAAAUUUCACAAAUCUAUAAUAUGCAGGUCAUCACUGU");
fastawrite("hsa-mir-4720","hsa-mir-4720","AAGCCUGGCAUAUUUGGUAUAACUUAAGCACCAGGUAAAAUCUGGUGCUUAAGUUGUACCAAGUAUAGCCAAGUUU");
fastawrite("hsa-mir-4721","hsa-mir-4721","GGGCCUGGUCAUGGUCAAGCCAGGUUCCAUCAAGCCCCACCAGAAGGUGGAGGCCCAGGUGAGGGCUCCAGGUGACGGUGGGCAGGGUU");
fastawrite("hsa-mir-4722","hsa-mir-4722","GGCAGGAGGGCUGUGCCAGGUUGGCUGGGCCAGGCCUGACCUGCCAGCACCUCCCUGCAG");
fastawrite("hsa-mir-4520-2","hsa-mir-4520-2","CCUGCGUGUUUUCUGUCCAAAUCCUUUUCUGAUUUGGACAGAAAACACGCAGGU");
fastawrite("hsa-mir-4723","hsa-mir-4723","AGUUGGUGGGGGAGCCAUGAGAUAAGAGCACCUCCUAGAGAAUGUUGAACUAAAGGUGCCCUCUCUGGCUCCUCCCCAAAG");
fastawrite("hsa-mir-451b","hsa-mir-451b","UGGGUAUAGCAAGAGAACCAUUACCAUUACUAAACUCAGUAAUGGUAACGGUUUCCUUGCCAUUCCCA");
fastawrite("hsa-mir-4724","hsa-mir-4724","ACGCAAAAUGAACUGAACCAGGAGUGAGCUUCGUGUACAUUAUCUAUUAGAAAAUGAAGUACCUUCUGGUUCAGCUAGUCCCUGUGCGU");
fastawrite("hsa-mir-4725","hsa-mir-4725","GUGUCUCUCUGGAGACCCUGCAGCCUUCCCACCCACCAGGGAGCUUUCCAUGGGCUGUGGGGAAGGCGUCAGUGUCGGGUGAGGGAACAC");
fastawrite("hsa-mir-4726","hsa-mir-4726","AGGGCCAGAGGAGCCUGGAGUGGUCGGGUCGACUGAACCCAGGUUCCCUCUGGCCGCA");
fastawrite("hsa-mir-4727","hsa-mir-4727","AAUCUGCCAGCUUCCACAGUGGCAGAUUUUCCCAUAGUGGGAAGCUGGCAGAUUC");
fastawrite("hsa-mir-4728","hsa-mir-4728","GUGGGAGGGGAGAGGCAGCAAGCACACAGGGCCUGGGACUAGCAUGCUGACCUCCCUCCUGCCCCAG");
fastawrite("hsa-mir-4729","hsa-mir-4729","UCUGUUUCCUCAUUUAUCUGUUGGGAAGCUAACUGUGACCUUAGCGUCCCAGCAGAUAAAUGAGGAAACAGA");
fastawrite("hsa-mir-4730","hsa-mir-4730","CGCAGGCCUCUGGCGGAGCCCAUUCCAUGCCAGAUGCUGAGCGAUGGCUGGUGUGUGCUGCUCCACAGGCCUGGUG");
fastawrite("hsa-mir-4731","hsa-mir-4731","CCCUGCCAGUGCUGGGGGCCACAUGAGUGUGCAGUCAUCCACACACAAGUGGCCCCCAACACUGGCAGGG");
fastawrite("hsa-mir-4732","hsa-mir-4732","GAGGGAGCUGUAGAGCAGGGAGCAGGAAGCUGUGUGUGUCCAGCCCUGACCUGUCCUGUUCUGCCCCCAGCCCCUC");
fastawrite("hsa-mir-4733","hsa-mir-4733","GGUCGCUUAAAUCCCAAUGCUAGACCCGGUGGCAAUCAAGGUCUAGCCACCAGGUCUAGCAUUGGGAUUUAAGCCC");
fastawrite("hsa-mir-4734","hsa-mir-4734","CUCGGGCCCGACCGCGCCGGCCCGCACCUCCCGGCCCGGAGCUGCGGGCUGCGGUCAGGGCGAUCCCGGG");
fastawrite("hsa-mir-4735","hsa-mir-4735","UGCAGUGCCUAAUUUGAACACCUUCGGUAUUCAUCAAAAAUACCAAAGGUGCUCAAAUUAGACAUUGCA");
fastawrite("hsa-mir-4736","hsa-mir-4736","AGGCAGGUUAUCUGGGCUGCCAUCUCCCACUGGCUGCUUGCCUGCCU");
fastawrite("hsa-mir-4737","hsa-mir-4737","CUGCACAGGAUGCGAGGAUGCUGACAGUGCCUCACAGCCGCACAGGACCGAGGAUGCUGACGGUGCCUCACAGCCACACAG");
fastawrite("hsa-mir-3064","hsa-mir-3064","GGUCUGGCUGUUGUGGUGUGCAAAACUCCGUACAUUGCUAUUUUGCCACACUGCAACACCUUACAG");
fastawrite("hsa-mir-4738","hsa-mir-4738","GGUCGCAUUUCUCCUUCUUACCAGCGCGUUUUCAGUUUCAUAGGGAAGCCUUUCCAUGAAACUGGAGCGCCUGGAGGAGAAGGGGCC");
fastawrite("hsa-mir-4739","hsa-mir-4739","GGGAGGAAGAAGGGAGGAGGAGCGGAGGGGCCCUUGUCUUCCCAGAGCCUCUCCCUUCCUCCCCUCCCCCUCCC");
fastawrite("hsa-mir-4740","hsa-mir-4740","GCCAAGGACUGAUCCUCUCGGGCAGGGAGUCAGAGGGGACCGCCCGAGAGGAUCCGUCCCUGC");
fastawrite("hsa-mir-4741","hsa-mir-4741","CGGGCGGGGCGGGUCCGGCCGCCUCCGAGCCCGGCCGGCAGCCCCCGGCCUUAAAGCGCGGGCUGUCCGGAGGGGUCGGCUUUCCCACCG");
fastawrite("hsa-mir-4742","hsa-mir-4742","UCAGGCAAAGGGAUAUUUACAGAUACUUUUUAAAAUUUGUUUGAGUUGAGGCAGAUUAAAUAUCUGUAUUCUCCUUUGCCUGCAG");
fastawrite("hsa-mir-4743","hsa-mir-4743","GCUGGCCGGAUGGGACAGGAGGCAUGAAUGAGCCAUCUUUCCAAUGCCUUUCUGUCUUUUCUGGUCCAG");
fastawrite("hsa-mir-4744","hsa-mir-4744","GUAAUCACAUCUAAAGACUAGACUUCGCUAUGACCAGGCCAUAGUAAACAUCAUAGUAUGUCUAGUCUUUAGGUUUGAUUAC");
fastawrite("hsa-mir-122b","hsa-mir-122b","CAGUAGCUAUUUAGUGUGAUAAUGGCGUUUGAUAGUUUAGACACAAACACCAUUGUCACACUCCACAGCUCUG");
fastawrite("hsa-mir-4745","hsa-mir-4745","GUGAGUGGGGCUCCCGGGACGGCGCCCGCCCUGGCCCUGGCCCGGCGACGUCUCACGGUCCC");
fastawrite("hsa-mir-4746","hsa-mir-4746","GUGUCUGUGCCGGUCCCAGGAGAACCUGCAGAGGCAUCGGGUCAGCGGUGCUCCUGCGGGCCGACACUCAC");
fastawrite("hsa-mir-4747","hsa-mir-4747","AGGGAAGGAGGCUUGGUCUUAGCACGGGGUCUAAGGCCCGGGCUUUCCUCCCAG");
fastawrite("hsa-mir-4748","hsa-mir-4748","UGGCUGGCUGAGGUUUGGGGAGGAUUUGCUGGUGCUAGAGAGGAAAGCAGACCCUACCCAACCCCACGCCCUACUACAGCCA");
fastawrite("hsa-mir-4749","hsa-mir-4749","CCUGCGGGGACAGGCCAGGGCAUCUAGGCUGUGCACAGUGACGCCCCUCCUGCCCCCACAG");
fastawrite("hsa-mir-4750","hsa-mir-4750","CGCUCGGGCGGAGGUGGUUGAGUGCCGACUGGCGCCUGACCCACCCCCUCCCGCAG");
fastawrite("hsa-mir-4751","hsa-mir-4751","CCCGGAGCCAGAGGACCCGUAGCUGCUAGAAGGGCAGGGGUGUGGCUUCUGGGGGCUGGUCUUCAGCUCUGGCG");
fastawrite("hsa-mir-4752","hsa-mir-4752","AGUGUCUCCUUGUGGAUCUCAAGGAUGUGCUUCCACAUAGCAGCAUGUUCUUCAGAUGGACAAGGAGACACU");
fastawrite("hsa-mir-4753","hsa-mir-4753","AUAUCUACACAAGGCCAAAGGAAGAGAACAGAUAUAUCCACAGUACACUUGGCUGUUCUCUUUCUUUAGCCUUGUGUAGAUAU");
fastawrite("hsa-mir-371b","hsa-mir-371b","GGUAACACUCAAAAGAUGGCGGCACUUUCACCAGAGAGCAGAAAGUGCCCCCACAGUUUGAGUGCC");
fastawrite("hsa-mir-4754","hsa-mir-4754","ACGCGCCUGAUGCGGACCUGGGUUAGCGGAGUGAGGCCCAGUGGUCACCGCCGCCCUCCGCAGGUCCAGGUUGCCGUGCGCAUGUGCCU");
fastawrite("hsa-mir-4755","hsa-mir-4755","AGAUUCAGCUUUCCCUUCAGAGCCUGGCUUUGGCAUCUAUGAAAGCCAGGCUCUGAAGGGAAAGUUGAAUCU");
fastawrite("hsa-mir-499b","hsa-mir-499b","GGAAGCAGCACAGACUUGCUGUGAUGUUCACGUGGAGAGGAGUUAAACAUCACUGCAAGUCUUAACAGCCGCC");
fastawrite("hsa-mir-4756","hsa-mir-4756","GGGAUAAAAUGCAGGGAGGCGCUCACUCUCUGCUGCCGAUUCUGCACCAGAGAUGGUUGCCUUCCUAUAUUUUGUGUC");
fastawrite("hsa-mir-4757","hsa-mir-4757","UUCCAGCCCGAGGCCUCUGUGACGUCACGGUGUCUGCGGGAGGAGACCAUGACGUCACAGAGGCUUCGCGCUCUGAG");
fastawrite("hsa-mir-4758","hsa-mir-4758","GGUGAGUGGGAGCCGGUGGGGCUGGAGUAAGGGCACGCCCGGGGCUGCCCCACCUGCUGACCACCCUCCCC");
fastawrite("hsa-mir-4759","hsa-mir-4759","CAUUUAGGACUAGAUGUUGGAAUUAGACAGAAAAAAGUUAGACACAAAAAAUUGUGUCUAAUUCCAACAUCUAGUCCUAAAUG");
fastawrite("hsa-mir-4760","hsa-mir-4760","GCCAUGGUGUUUAGAUUGAACAUGAAGUUAGAAUUCUUAAGUAUCAAAACUAAAUUCAUGUUCAAUCUAAACCCCAUGGC");
fastawrite("hsa-mir-4761","hsa-mir-4761","GGACAAGGUGUGCAUGCCUGACCCGUUGUCAGACCUGGAAAAAGGGCCGGCUGUGGGCAGGGAGGGCAUGCGCACUUUGUCC");
fastawrite("hsa-mir-4762","hsa-mir-4762","CUGAUACCCCAAAUCUUGAUCAGAAGCCUUGAUCAGAAGCUAGGAAGGCUUCUGAUCAAGAUUUGUGGUGUCAAG");
fastawrite("hsa-mir-4763","hsa-mir-4763","CCUGUCCCUCCUGCCCUGCGCCUGCCCAGCCCUCCUGCUCUGGUGACUGAGGACCGCCAGGCAGGGGCUGGUGCUGGGCGGGGGGCGGCGGG");
fastawrite("hsa-mir-4764","hsa-mir-4764","UCUUCCCCAUGGAUGUGGAAGGAGUUAUCUGUCACCAGUCAGAUAACUGUCACCAGUCAGUUAACUCCUUUCACACCCAUGGGGAAGA");
fastawrite("hsa-mir-4765","hsa-mir-4765","UGGUGAUUUUGAACGUAGCUAUCCACCACUCAGCCUGGAAAAAGCUGAGUGAUUGAUAGCUAUGUUCAAAAUCACCA");
fastawrite("hsa-mir-4766","hsa-mir-4766","CUGAAGCUCCUUCUGAAAGAGCAGUUGGUGUUUAUUUUUUACUAAAUAGCAAUUGCUCUUUUGGAAGGAACUUGAG");
fastawrite("hsa-mir-4767","hsa-mir-4767","ACAUGGGCCCGCGGGCGCUCCUGGCCGCCGCCCGACUUCGGGGCCAGCCGGGGGCAGAGCGCGCGGGAGCCCGAGCGU");
fastawrite("hsa-mir-4768","hsa-mir-4768","AAACUUUGAUUCUCUCUGGAUCCCAUGGAUAUGGGAACUGUGAUGUCCAGGAGAUCCAGAGAGAAUCAGAGUUU");
fastawrite("hsa-mir-4769","hsa-mir-4769","GAGGAGAGGUGGGAUGGAGAGAAGGUAUGAGCUAAAAAUCCCCAAGCUCUGCCAUCCUCCCUCCCCUACUUCUCCCC");
fastawrite("hsa-mir-4770","hsa-mir-4770","GAGUUAUGGGGUCAUCUAUCCUUCCCUUGGAAAAUGAUCUGAGAUGACACUGUAGCUC");
fastawrite("hsa-mir-4771-1","hsa-mir-4771-1","GCUCUAGCCUAAUUUUAGAUCUGGUCUGCUUCAGUUUCACUCCAAGCAGACUUGACCUACAAUUAGCCUAGAGC");
fastawrite("hsa-mir-4771-2","hsa-mir-4771-2","GCUCUAGCCUAAUUUUAGAUCUGGUCUGCUUCAGUUUCACUCCAAGCAGACUUGACCUACAAUUAGCCUAGAGC");
fastawrite("hsa-mir-4772","hsa-mir-4772","GUGAUUGCCUCUGAUCAGGCAAAAUUGCAGACUGUCUUCCCAAAUAGCCUGCAACUUUGCCUGAUCAGAGGCAGUCAC");
fastawrite("hsa-mir-4773-1","hsa-mir-4773-1","UGCUCCCCAGCCUUUCUAUGCUCCUGUUCUGCUUUAUUUCAUCAAAGCAGAACAGGAGCAUAGAAAGGCUGGGGAGCA");
fastawrite("hsa-mir-4773-2","hsa-mir-4773-2","UGCUCCCCAGCCUUUCUAUGCUCCUGUUCUGCUUUGAUGAAAUAAAGCAGAACAGGAGCAUAGAAAGGCUGGGGAGCA");
fastawrite("hsa-mir-4774","hsa-mir-4774","UAUAUUGUUGUCUGGUAUGUAGUAGGUAAUAACUGACAAACAGACAAUUGCCUAACAUGUGCCAGAAAACAACAUA");
fastawrite("hsa-mir-4775","hsa-mir-4775","AUUAAGCUUUUAAUUUUUUGUUUCGGUCACUCUUGAUAGCAGACAUUGACUGAAACAAAAAAUUAAAAGCUUUAU");
fastawrite("hsa-mir-4776-1","hsa-mir-4776-1","CUAUAUGCAGUGGACCAGGAUGGCAAGGGCUCUCCUGAAAGGACAGUAGAGCCCUUGCCAUCCUGGUCCACUGCAUAUAG");
fastawrite("hsa-mir-4776-2","hsa-mir-4776-2","CUAUAUGCAGUGGACCAGGAUGGCAAGGGCUCUACUGUCCUUUCAGGAGAGCCCUUGCCAUCCUGGUCCACUGCAUAUAG");
fastawrite("hsa-mir-4777","hsa-mir-4777","UAGAAUAUUUCGGCAUUCUAGAUGAGAGAUAUAUAUAUACCUCAUAUGUAUAUGGUAUACCUCAUCUAGAAUGCUGUAAUAUUCUA");
fastawrite("hsa-mir-4778","hsa-mir-4778","UCACAUGUCCAAUUCUGUAAAGGAAGAAGAGGUAAGAAGAAGUGAAGCCCUCUUCUUCCUUUGCAGAGUUGAAUAUGUGG");
fastawrite("hsa-mir-4779","hsa-mir-4779","UAAAUGUCUUACUGCUUUUACUGUUCCCUCCUAGAGUCCAUUCUUUACUCUAGGAGGGAAUAGUAAAAGCAGUAAGACAUUUA");
fastawrite("hsa-mir-4780","hsa-mir-4780","GGCCAGUGCCAGGGGGUCAGGCUCAAGGACCAGCCCAAAGGCCAGGCCUGACCCUUGAGCCUGAUCCCUAGCACUGAUCCC");
fastawrite("hsa-mir-4436b-1","hsa-mir-4436b-1","GUGUCCUCACUUGUCCACUUCUGCCUGCCCUGCCCAAAUGGUGGAGCAGAUUCGAGGGGCAGGGCAGGAAGAAGUGGACAAGUGAGGCCAU");
fastawrite("hsa-mir-4781","hsa-mir-4781","AGGUGCACGCUCUAGCGGGGAUUCCAAUAUUGGGCCAAUUCCCCCAAUGUUGGAAUCCUCGCUAGAGCGUGCACUU");
fastawrite("hsa-mir-4782","hsa-mir-4782","AUUGCCCAGUUCUGGAUAUGAAGACAAUCAAGAAAAGAUUUGGUGUUCUUGAUUGUCUUCAUAUCUAGAACUGGGCAGU");
fastawrite("hsa-mir-4783","hsa-mir-4783","GGGAAAGCGGAGGGCGCGCCCAGCUCCCGGGCUGAUUGCGCUAACAGUGGCCCCGGUGUUGGGGCGCGUCUGCCGCUGCCCC");
fastawrite("hsa-mir-4784","hsa-mir-4784","UGACUGGGCUGAGGAGAUGCUGGGACUGAGAGUGUCAUGGUGGAGCCUCCGUCCCUGCUCAUCCUCUCCGCAUGUUG");
fastawrite("hsa-mir-4785","hsa-mir-4785","GUAGGUGGGGACGCGGCGGCGCUGCUCCUCCGCUGCCGCCGGGAGAGUCGGCGACGCCGCCAGCUCCGCGCGC");
fastawrite("hsa-mir-1245b","hsa-mir-1245b","UUUAUAUGUAGGCCUUUAGAUCACUUAAAGAGUAUUCAACAUCAGAUGAUCUAAAGGCCUAUACAUAAA");
fastawrite("hsa-mir-2467","hsa-mir-2467","GGACAGGCACCUGAGGCUCUGUUAGCCUUGGCUCUGGGUCCUGCUCCUUAGAGCAGAGGCAGAGAGGCUCAGGGUCUGUCU");
fastawrite("hsa-mir-4786","hsa-mir-4786","GGGCAUGGCCUGAGACCAGGACUGGAUGCACCACUCUCCCUGUGAUGAGGUGAAGCCAGCUCUGGUCUGGGCCAUUUCAC");
fastawrite("hsa-mir-4787","hsa-mir-4787","CGGUCCAGACGUGGCGGGGGUGGCGGCGGCAUCCCGGACGGCCUGUGAGGGAUGCGCCGCCCACUGCCCCGCGCCGCCUGACCG");
fastawrite("hsa-mir-4788","hsa-mir-4788","AAUGAAGGAUUACGGACCAGCUAAGGGAGGCAUUAGGAUCCUUAUUCUUGCCUCCCUUAGUUGGUCCCUAAUCCUUCGUU");
fastawrite("hsa-mir-4789","hsa-mir-4789","CAUGCUACGUAUGUAUACACCUGAUAUGUGUAUGUGUAAAUACAUAUCCACACACAUAGCAGGUGUAUAUAUAGGUAGCCUG");
fastawrite("hsa-mir-4790","hsa-mir-4790","CAAUGUGACAUCGCUUUACCAUUCAUGUUCACUGAAAGGUAGAUUUUAAAAACAUGAAUGGUAAAGCGAUGUCACAUUG");
fastawrite("hsa-mir-4791","hsa-mir-4791","UAAGAACUGGAUAUGAUGACUGAAAUAAGCUCCAUAUCAAUGAGAAUUUCAAUGGGAUUAUGUGCAGUCAAUGUCCAGUAAUUA");
fastawrite("hsa-mir-4793","hsa-mir-4793","UUUCUCCUCGCUGCCCGCACAUCCUGCUCCACAGGGCAGAGGGAGGCCAAGAAGACCUCUGCACUGUGAGUUGGCUGGCUGGAGGAA");
fastawrite("hsa-mir-4794","hsa-mir-4794","UUUUAACAUCUGGCUAUCUCACGAGACUGUAUGUCCUAACAGUGCUUGUAGUCUCAUGAGAUAGCCAGAUGUUAAAA");
fastawrite("hsa-mir-4795","hsa-mir-4795","UGAUAUGGAAGAAAUCCAGAAGUGGCUAAUAAUAUUGACACUAUAACAAUAAUGUCAAUAUUAUUAGCCACUUCUGGAUUUAUGAAUCA");
fastawrite("hsa-mir-4796","hsa-mir-4796","UAAAUUUGUGUCUAUACUCUGUCACUUUACUUUUGGCCUCAAGUCAUUGCAGUAAAGUGGCAGAGUAUAGACACAAAUUUA");
fastawrite("hsa-mir-4797","hsa-mir-4797","GACUCAGAAGACAGAGUGCCACUUACUGAAAGGUUUUUUCUCUCAGUAAGUGGCACUCUGUCUUCUGAGUU");
fastawrite("hsa-mir-4798","hsa-mir-4798","AAGUACAACUUCGGUAUACUUUGUGAAUUGGCUUUUACAAAAGACCAACUCACGAAGUAUACCGAAGUCAUACUU");
fastawrite("hsa-mir-4799","hsa-mir-4799","ACUGCUAAUAUCUAAAUGCAGCAUGCCAGUCCUGAGAUGCAGGGACUGGCAUGCUGCAUUUAUAUAUUAGCAGU");
fastawrite("hsa-mir-3688-2","hsa-mir-3688-2","UCACUUUAAAGAGUGGCAAAGUCUUUCCAUAUGUGUAACAGACAUACAUACAUACAUAUGGAAAGACUUUGCCACUCUUGAAAGUGA");
fastawrite("hsa-mir-4800","hsa-mir-4800","GGAGAAAGGAGUGGACCGAGGAAGGAAGGAAGGCAAGGCUGUCUGUCCAUCCGUCCGUCUGUCCACCUACCUGUCAGUCC");
fastawrite("hsa-mir-4801","hsa-mir-4801","UUGAGGCUUGGUUUUCUUAUGUGUAAAAUGUAAUAACAUUUCUUAUGUUUAAAACACUUUACACAAGAAAACCAAGGCUCAA");
fastawrite("hsa-mir-4802","hsa-mir-4802","CUGACUGGCUUGUAUGGAGGUUCUAGACCAUGUUAGUGUUCAAGUCUACAUGGAUGGAAACCUUCAAGCAGGCCAAGCAG");
fastawrite("hsa-mir-4803","hsa-mir-4803","AGUGGGAUUUAACAUAAUAGUGUGGAUUGAAUCACACACACAUUUCAACCCACACUAUGAUGUUAAAUCCCAUU");
fastawrite("hsa-mir-4804","hsa-mir-4804","UCAGUGUAUUUGGACGGUAAGGUUAAGCAAGGUGCGUCGUAUCUUGCUUAACCUUGCCCUCGAAAUACACUGA");
fastawrite("hsa-mir-4999","hsa-mir-4999","AUAGAAAAUAAAACACAUACUGCUGUAUUGUCAGGUAGUGAUAGGAUUUAUCACUACCUGACAAUACAGUAUGUGUUUGUUUUAUAUAUUU");
fastawrite("hsa-mir-5000","hsa-mir-5000","CUGAAGAGUAGAGUGUGUGGUCCCAGUUCAGAAGUGUUCCUGAGUAACUUGUGCUUAUAACUCAGGACACUUCUGAACUUGGACCAUACAGGUCUCCCUGCUU");
fastawrite("hsa-mir-5001","hsa-mir-5001","AGCUCAGGGCGGCUGCGCAGAGGGCUGGACUCAGCGGCGGAGCUGGCUGCUGGCCUCAGUUCUGCCUCUGUCCAGGUCCUUGUGACCCGCCCGCUCUCCU");
fastawrite("hsa-mir-5002","hsa-mir-5002","UCUUCCUCUCUGUCCUCUGGAAUUUGGUUUCUGAGGCACUUAGUAGGUGAUAGCAUGACUGACUGCCUCACUGACCACUUCCAGAUGAGGGUUACUC");
fastawrite("hsa-mir-5003","hsa-mir-5003","AUGAGUUUGCUUUGUGUCAUCCUCACAACAACCUUGCAGGGUAGAGAUGAUUUUUCCUACUUUUCUAGGUUGUUGGGGGCUGGGGCAGGGGGAACAGAG");
fastawrite("hsa-mir-5004","hsa-mir-5004","GGCACUUGCUUGGGGGUUAGUGAGGACAGGGCAAAUUCACGAGAUUGGGUUGUGCAGAGGCUGACACUUGGAUUUUCCUGGGCCUCAGGACUUCCUUUCAGACAUGG");
fastawrite("hsa-mir-548ao","hsa-mir-548ao","AACUAUUCUUAGGUUGAUGCAGAAGUAACUACGGUUUUUGCAGUUGAAAGUAAUGGCAAAGACCGUGACUACUUUUGCAACAGCCUAAUAGUUUCU");
fastawrite("hsa-mir-5006","hsa-mir-5006","AACCAUUAGGGGGCUGUGGUUUGCCAGGGCAGGAGGUGGAAGGGAGCCCCAUUUACAGUGGUAACUUCCUUUCCCUUUCCAUCCUGGCAGGCUUCAGAGAACUUUACCAG");
fastawrite("hsa-mir-5007","hsa-mir-5007","GGUAAACCUUGGUGACUAAUUAGAGUCUGGCUGAUAUGGUUUGACACAGAGCUAAAUCAUAUGAACCAAACUCUAAUUAGUCAAUAAUUUCUGUU");
fastawrite("hsa-mir-548ap","hsa-mir-548ap","ACCAAUUCCUAGGUUGGUGCAAAAGUAAUUGCGGUCUUUGUCAUUAAAACCAAUAACAAAAACCACAAUUACUUUUUACUGACCUAAAGAUUAAUU");
fastawrite("hsa-mir-5008","hsa-mir-5008","GGGCUGACCCCUAGGGUCAGGUGAGGCCCUUGGGGCACAGUGGUGCCAUCUCCCCUGUGCUCCCAGGGCCUCGCCUGUCCCUUGAGGUCGGCCC");
fastawrite("hsa-mir-5009","hsa-mir-5009","GACCAGAAGUGUUUUGGAUUUUGGACUUUUUCAGAUUUGGGGAUAUUUGCAUUAUACUUAUCCUAAAUCUGAAAGUCCAAAACCUGAAAUGACCAAUAAG");
fastawrite("hsa-mir-5010","hsa-mir-5010","GAUCCAGGGAACCCUAGAGCAGGGGGAUGGCAGAGCAAAAUUCAUGGCCUACAGCUGCCUCUUGCCAAACUGCACUGGAUUUUGUGUCUCCCAUUCCCCAGAGCUGUCUGAGGUGCUUUG");
fastawrite("hsa-mir-5011","hsa-mir-5011","AGAUGGUAUUGAGUGGAUGCUGUUAUAUAUACAGCCAUGCACUCUGUAGUUUGGGUACACAGUGCAUGGCUGUAUAUAUAACACUAUCCAUUCAUCUUUCAGC");
fastawrite("hsa-mir-5047","hsa-mir-5047","GAAGCGCUUGCCUAGACGAGACACAGUGCAUAAAAACAACUUUUGGGGGACAGGUAUGUUUUCUUGCAGCUGCGGUUGUAAGGUCUUGGCAAGACAAGCA");
fastawrite("hsa-mir-5087","hsa-mir-5087","AGCUUUCUACGGGUUUGUAGCUUUGCUGGCAUGUUAAGUGUUGUCCUACAGUCGCAAGCAUAAGAAAGAGAAAGUA");
fastawrite("hsa-mir-5088","hsa-mir-5088","CCCAUCAGGGCUCAGGGAUUGGAUGGAGGUGAUGGGGGCAGGGGAUGGGUCUCACCCUCCCUUCUUCCUGGGCCCUCAG");
fastawrite("hsa-mir-5089","hsa-mir-5089","AAGGACUUCAGUGGGAUUUCUGAGUAGCAUCCUUGGAAUCUGCACUCAAGGGAUGCUACUCGGAAAUCCCACUGAAGUCCUUUU");
fastawrite("hsa-mir-5090","hsa-mir-5090","UCUGAGGUACCCGGGGCAGAUUGGUGUAGGGUGCAAAGCCUGCCCGCCCCCUAAGCCUUCUGCCCCCAACUCCAGCCUGUCAGGA");
fastawrite("hsa-mir-5091","hsa-mir-5091","GACUGUGGCGACGGAGACGACAAGACUGUGCUGGUCGCGGGUUGUGGGGUUUAGGUCACCGGCAGGGGUCUGGAGUCCCUGGAGGUUAGGGCU");
fastawrite("hsa-mir-5092","hsa-mir-5092","AUCCCAGAUCAGAUGCCAAAGCCAGUGGGGACUGGACAACAUGAUGAGCCCAAACCAAUCCACGCUGAGCUUGGCAUCUGAUUUGGGA");
fastawrite("hsa-mir-5093","hsa-mir-5093","CCCGCCAGGUCCACAUGCCAGAGUGUCAACGUGACCCAGCCAGCCUCCUUCCUGAGCUAGGAGGAUUAGGAAAUGAGGCUGGCUAGGAGCACAGCCAGGG");
fastawrite("hsa-mir-5094","hsa-mir-5094","AAAAGAAAAAAAUCAGUGAAUGCCUUGAACCUAACACACUGCCUUUUAUGUGGUAGGUACAGUGGGCUCACUGAAACAUUCAACU");
fastawrite("hsa-mir-5186","hsa-mir-5186","UCAGCCAGCUUAUGACUUGACCCUCUCACCUGAUUUCUACCAACCUUUCCUCAGCUGAUUUCUUUCUGGGGAGAGAUUGGUAGAAAUCAGGUGAGAGGGUCAUGCCAUAAGCUGGCUAAC");
fastawrite("hsa-mir-5187","hsa-mir-5187","GACUAAGGGUGGGAUGAGGGAUUGAAGUGGAGCAGGAAUGCGCUUUUCUCCACUGAAUCCUCUUUUCCUCAGGUGG");
fastawrite("hsa-mir-5188","hsa-mir-5188","GGGAGGCAUGGAAAUUUCUCUGGUUUCAAUGGGUACGAUUAUUGUAAGCAGGAUCCAUUCAAUAAUCGGACCCAUUUAAACCGGAGAUUUUAAAAGACAGGAAUAGAAUCCCA");
fastawrite("hsa-mir-5189","hsa-mir-5189","GGCCCGCCUUUUAGGGGCCUCGCUGUCUGGGCACAGGCGGAUGGACAGGCUGGCCUCUGGAUGACCUGCCAACCGUCAGAGCCCAGACCCACGUGGCCUCAGUUGGGGACCAGG");
fastawrite("hsa-mir-5190","hsa-mir-5190","GGUCAUACCCUGGCUCCAGCCCUGUCACAUGGUUAAUGUUCCACAGCCAGUGACUGAGCUGGAGCCAGGGCCACUGCCCC");
fastawrite("hsa-mir-5191","hsa-mir-5191","AGUUGGCCAGGACCCCAAGCCCCCAGCACUUCAUUCUUGCUGUCCUCUCCUGGUCUGGGAGGAUAGAAGAGAGGAUAGGAAGAAUGAAGUGCUGGGCGCUUAGGGGGAUCCUGGCCAACU");
fastawrite("hsa-mir-5192","hsa-mir-5192","UUAGUUCCAGCCUCCUGGCUCACCUGGAACCAUUUCUCCUGGGAAGCAUGGUAGCCAGGAGAGUGGAUUCCAGGUGGUGAGGGCUUGGUACU");
fastawrite("hsa-mir-5193","hsa-mir-5193","CCUAGGAAAGGCUGCUGGUAACUGGGAUGGGGGUUGGGGGGAGGUAAGAAGUCUCUGACUCCUCCUCUACCUCAUCCCAGUUCCAUCACCUGAAGUGGACCUCUUGGGA");
fastawrite("hsa-mir-5194","hsa-mir-5194","AUUUCUUUGGGUUAACUUAAACUCAGCCCUUCUAGGCCCAUUCUUUUCACUCAGGAAUUGGAUAAGCUUUUCUGAGGGGUUUGGAAUGGGAUGGCAGGGAGAGUCACCAGACACCAUGAA");
fastawrite("hsa-mir-5195","hsa-mir-5195","GAGCAAAAACCAGAGAACAACAUGGGAGCGUUCCUAACCCCUAAGGCAACUGGAUGGGAGACCUGACCCAUCCAGUUCUCUGAGGGGGCUCUUGUGUGUUCUACAAGGUUGUUCA");
fastawrite("hsa-mir-5196","hsa-mir-5196","UCUGAGGAGACCUGGGCUGUCAGAGGCCAGGGAAGGGGACGAGGGUUGGGGAACAGGUGGUUAGCACUUCAUCCUCGUCUCCCUCCCAGGUUAGAAGGGCCCCCCUCUCUGAAGG");
fastawrite("hsa-mir-5197","hsa-mir-5197","UAUGGGAUUCCACAGACAAUGAGUAUCAAUGGCACAAACUCAUUCUUGAAUUUUUGCCAGUUCAAGAAGAGACUGAGUCAUCGAAUGCUCUAAAUGUCACUUCACCUCAUGU");
fastawrite("hsa-mir-4436b-2","hsa-mir-4436b-2","GUGUCCUCACUUGUCCACUUCUGCCUGCCCUGCCCAAAUGGUGGAGCAGAUUCGAGGGGCAGGGCAGGAAGAAGUGGACAAGUGAGGCCAU");
fastawrite("hsa-mir-4444-2","hsa-mir-4444-2","GUGACGACUGGCCCCGCCUCUUCCUCUCGGUCCCAUAUUGAACUCGAGUUGGAAGAGGCGAGUCCGGUCUCAAA");
fastawrite("hsa-mir-3670-2","hsa-mir-3670-2","UCUAGACUGGUAUAGCUGCUUUUGGAGCCUCACCUGCUGAGAGCUCACAGCUGUCCUUCUCUAGA");
fastawrite("hsa-mir-3680-2","hsa-mir-3680-2","AAAUUUAAGGAGGGACUCACUCACAGGAUUGUGCAAAUGCAAAGUUGGCUUUUGCAUGACCCUGGGAGUAGGUGCCUCCUUAAAUUU");
fastawrite("hsa-mir-4524b","hsa-mir-4524b","UAGCUGGGUGGAUGUGUUCUUUUGAAGGAUAGCAGCAUAAGCCUGUCUCAAAAUAAUUCUGCAGUGAGACAGGUUCAUGCUGCUAUCGUUCCAAAGAGGAAGGGUAAUCACUGUC");
fastawrite("hsa-mir-5571","hsa-mir-5571","AUCUGACACAAAAUGUGAACCAAGCAAUUCUCAAAGGAGCCUCCCAGGAAAUUCACUUUAGGAAGUCCUAGGAGGCUCCUCUGAGAGUUGCUAAAACAAAACAUUGAGAGUCC");
fastawrite("hsa-mir-5100","hsa-mir-5100","CCAUGAGGAGCUGGCAGUGGGAUGGCCUGGGGGUAGGAGCGUGGCUUCUGGAGCUAGACCACAUGGGUUCAGAUCCCAGCGGUGCCUCUAACUGGCCACAGGACCUUGGGCAGUCAGCU");
fastawrite("hsa-mir-5572","hsa-mir-5572","AGCCAGACAAGAGGGUCAUGGGGAGUCACUGUCAACCCAGAGCAGGCACUGCCCCUGCGACCAGCCUGGGGCAUCGGUUGGGGUGCAGGGGUCUGCUGGUGAUGCUUUCCAUCUCUUUGCUUUGUCCUGAUUGUAGC");
fastawrite("hsa-mir-548aq","hsa-mir-548aq","GAAAGUAAUUGCUGUUUUUGCCAUUACUUUCAGUGGCAAAAACUGCAAUUACUUUUGC");
fastawrite("hsa-mir-548ar","hsa-mir-548ar","AAAAGUAAUUGCAGUUUUUGCUGUUGAACGUAGUGGUAAAACUGCAGUUAUUUUUGC");
fastawrite("hsa-mir-548as","hsa-mir-548as","AAAAGUAAUUGCGGGUUUUGCCGUUGCUUUUAAUGGUAAAACCCACAAUUAUGUUUGU");
fastawrite("hsa-mir-5579","hsa-mir-5579","UAUGGUACUCCUUAAGCUAACAGGCCCCUGUCACCAUUAGCUUAAGGAGUACCAGAUC");
fastawrite("hsa-mir-664b","hsa-mir-664b","UGGGCUAAGGGAGAUGAUUGGGUAGAAAGUAUUAUUCUAUUCAUUUGCCUCCCAGCCUACA");
fastawrite("hsa-mir-5580","hsa-mir-5580","UGCUGGCUCAUUUCAUAUGUGUGCUGAGAAAAUUCACACAUAUGAAGUGAGCCAGCAC");
fastawrite("hsa-mir-5581","hsa-mir-5581","AGCCUUCCAGGAGAAAUGGAGACCCUAUACAUACCUGUUUCCAUGCCUCCUAGAAGUUCC");
fastawrite("hsa-mir-548at","hsa-mir-548at","AAAAGUUAUUGCGGUUUUGGCUGCCAAAAGAAAUGGCCAAAACCGCAGUAACUUUUGU");
fastawrite("hsa-mir-5582","hsa-mir-5582","UAGGCACACUUAAAGUUAUAGCUACAUCAGUUAUAACUAUAUCAGUUAAAACUUUAAGUGUGCCUAGG");
fastawrite("hsa-mir-5583-1","hsa-mir-5583-1","AAACUAAUAUACCCAUAUUCUGGCUAGGUGAUCAUCAGAAUAUGGGUAUAUUAGUUUGG");
fastawrite("hsa-mir-5583-2","hsa-mir-5583-2","AAACUAAUAUACCCAUAUUCUGAUGAUCACCUAGCCAGAAUAUGGGUAUAUUAGUUUGG");
fastawrite("hsa-mir-5584","hsa-mir-5584","CAGGGAAAUGGGAAGAACUAGAUUUGAAUCCAGACCUUUAGUUCUUCCCUUUGCCCAAUU");
fastawrite("hsa-mir-5585","hsa-mir-5585","UGAAGUACCAGCUACUCGAGAGGUCAGAGGAUUGCUCCUGAAUAGCUGGGACUACAGGU");
fastawrite("hsa-mir-5586","hsa-mir-5586","UAUCCAGCUUGUUACUAUAUGCUUUUUAAAUGGGGCACAGAGUGACAAGCUGGUUAAAG");
fastawrite("hsa-mir-5587","hsa-mir-5587","AUGGUCACCUCCGGGACUCAGCCCUGUGCUGAGCCCCGGGCAGUGUGAUCAUC");
fastawrite("hsa-mir-548au","hsa-mir-548au","AAAAGUAAUUGCGGUUUUUGCUAUUGGUUUUAAUGGCAGUUACUUUUGCACCAG");
fastawrite("hsa-mir-1295b","hsa-mir-1295b","CACCCAGAUCUGCGGCCUAAUCACAGGCCACAUUUCUGAAUAGGCCACGGAUCUGGGCAA");
fastawrite("hsa-mir-5588","hsa-mir-5588","ACUGGCAUUAGUGGGACUUUUUUUUUUUUUUUUUUUAAUGUUAAAAGUCCCACUAAUGCCAGC");
fastawrite("hsa-mir-5589","hsa-mir-5589","GGCUGGGUGCUCUUGUGCAGUGAGCAACCUACACAACUGCACAUGGCAACCUAGCUCCCA");
fastawrite("hsa-mir-4536-2","hsa-mir-4536-2","AUGUGGUAGAUAUAUGCACGAUAUAGGUAUGUAUGUAUGUAUGUAUAAAAGCAGGGCAGUAUAUAUAUCGUGCAUAUAUCUACCACAU");
fastawrite("hsa-mir-5590","hsa-mir-5590","UUGCCAUACAUAGACUUUAUUGUGUUGAUCAACAAUAAAGUUCAUGUAUGGCAA");
fastawrite("hsa-mir-5591","hsa-mir-5591","UGGGAGCUAAGCUAUGGGUAUACUGAGCUUAUGUAUGCAUCUGCAUACCCAUAGCUUAGCUCCCA");
fastawrite("hsa-mir-548av","hsa-mir-548av","AAAAGUACUUGCGGAUUUGCCAUCACCUUUACCUUUAAUGGCAAAACUGCAGUUACUUUUGC");
fastawrite("hsa-mir-5680","hsa-mir-5680","GCAUUGGGUUAGCAGGUUAGCCCAGCAUUUCCCUUCCUGGACACACAGGAGGAGAAAUGCUGGACUAAUCUGCUAAUCCAAUGC");
fastawrite("hsa-mir-5681a","hsa-mir-5681a","AGUUUUUGAAGAGUAUUGCCACCCUUUCUAGUCCCUAUUAGACUAGAAAGGGUGGCAAUACCUCUUCCAAAAACU");
fastawrite("hsa-mir-5682","hsa-mir-5682","GGCCCAUGGGUCUUAUCCUGCAAGGUGCUGCAGAGACGAGGCCUGUAGCACCUUGCAGGAUAAGGUCUACUGGGCC");
fastawrite("hsa-mir-548aw","hsa-mir-548aw","UAGGUCGGUGCAAAAGUCAUCACGGUUUUUACCAUUAAAACCGCGAUGACUUUUGCAUCAACCUA");
fastawrite("hsa-mir-5683","hsa-mir-5683","GGAGCUUGUUACAGAUGCAGAUUCUCUGACUUCUUACUGCACCAGUGAAGUCAGGAUCUGCAUUUGAAUAAGACCC");
fastawrite("hsa-mir-5684","hsa-mir-5684","GCUGAACUCUAGCCUGAGCAACAGAGUGAGAUGGUCUUGUUUUGUUGCCCAGGCUGGAGUCCAGU");
fastawrite("hsa-mir-548ax","hsa-mir-548ax","GAUUGGUGCAGAAGUAAUUGCGGUUUUGCCAUGGAAAGUAAUGGCAAAAACCGUAAUUACUUUUGUACCAACC");
fastawrite("hsa-mir-5685","hsa-mir-5685","CUCUACAUCACAGCCCAGCAGUUAUCACGGGCCCCUCCCCUCAAUGGGCCCGUGAUAACUGCAGGGCUGUGAUGUAGAG");
fastawrite("hsa-mir-5692c-1","hsa-mir-5692c-1","UAUAACAUUGUAUAUACCCACUGUGAUAUUAAGAGUAAUAGCUCUCUAGGUUAUUAUGAAUAAUAUCACAGUAGGUGUACACAAUGUUGUA");
fastawrite("hsa-mir-5692c-2","hsa-mir-5692c-2","UGUGUACACCAACUGUGAUAUUAGGAGUCCUAUUUAUUUUUAGGAUAUUAGGAAUAAUAUCACAGUAGGUGUACACA");
fastawrite("hsa-mir-5687","hsa-mir-5687","CCUCACUUAUCUGACUCUGAAAUCUUCUAAAUGGUACCCACUUUAUUUAGAACGUUUUAGGGUCAAAUAAGUACAGG");
fastawrite("hsa-mir-5688","hsa-mir-5688","GAAACACUUUGCCUUUUUACAGGAGUUUAUUAUGUUUUGGACAUAGAAACAUAACAAACACCUGUAAAACAGCAAAGUGUUUC");
fastawrite("hsa-mir-5681b","hsa-mir-5681b","GAAGAGGUAUUGCCACCCUUUCUAGUCUAAUAGGGACUAGAAAGGGUGGCAAUACUCUUC");
fastawrite("hsa-mir-5689","hsa-mir-5689","AGCGUGGUAGCAUACACCUGUAGUCCUAGAUACUCAGGAGGGUGAGUAUCUAGGACUACAGGUGUGUGCUACCACGCU");
fastawrite("hsa-mir-5690","hsa-mir-5690","CUUUUAAUUUCAGCUACUACCUCUAUUAGGAUUUGGGAGUUAUACUAAUAGAGGUAAUAGUUGAAAUUAAGAG");
fastawrite("hsa-mir-5691","hsa-mir-5691","GGACAAGCUUGCUCUGAGCUCCGAGAAAGCUGACAGACAGCUGCUUGGUGUUCAGAGCUUGUCUGUCC");
fastawrite("hsa-mir-5692a-1","hsa-mir-5692a-1","GACAGUACAAAUAAUACCACAGUGGGUGUACCUCAUGUGUGUACACCCUGUGAUAUUAUUUGUAAUAUC");
fastawrite("hsa-mir-5692a-2","hsa-mir-5692a-2","UACAAAUAAUACCACAGUGGGUGUACCUCAUGUGUGUACACCCUGUGAUAUUAUUUGUA");
fastawrite("hsa-mir-4666b","hsa-mir-4666b","UGUCUAAAUUGCAUGUCAGAUUGUAAUUCCCAGGCCCUUCCUCCAAUACUGGGAAUUACAAUUUGACAUGCAAUUUAGACA");
fastawrite("hsa-mir-5693","hsa-mir-5693","CUGGGAAGUUAGUUCAUUUCAGUCUGUGCUGUGAGCUAGCCAGCAGUGGCUCUGAAAUGAACUCAAACUCUAG");
fastawrite("hsa-mir-5694","hsa-mir-5694","GCCAACUGCAGAUCAUGGGACUGUCUCAGCCCCAUAUGUAUCUGAAGGCUGAGAAGUCCCAUGAUCCGCACUUGGC");
fastawrite("hsa-mir-5695","hsa-mir-5695","CAAGGCCUAUCUAUCUAGAUUCUUCUUGGCCUCUCUGAGCAUGCAUUCCUGAGACUCCAAGAAGAAUCUAGACAGAUAGGCCUUG");
fastawrite("hsa-mir-5696","hsa-mir-5696","GUGCUCAUUUAAGUAGUCUGAUGCCUACUACUGAUGACAUACAAUGUAAGUGCUCAUUUAGGCGUCAGACUACCUAAAUGAGCAC");
fastawrite("hsa-mir-5697","hsa-mir-5697","AGCAUAUUCUCAAGUAGUUUCAUGAUAAAGGGUGUAUGAGAGAUCAACCCUUUAUCAUGAAACGCUUGAGGAUACGCU");
fastawrite("hsa-mir-5698","hsa-mir-5698","CUGUGCACCUGGGGGAGUGCAGUGAUUGUGGAAUGCAAAGUCCCACAAUCACUGUACUCCCCAGGUGCACAG");
fastawrite("hsa-mir-5699","hsa-mir-5699","CUGUACCCCUGCCCCAACAAGGAAGGACAAGAGGUGUGAGCCACACACACGCCUGGCCUCCUGUCUUUCCUUGUUGGAGCAGGGAUGUAG");
fastawrite("hsa-mir-5700","hsa-mir-5700","UUAAUUAAUGCAUUAAAUUAUUGAAGGCCCUUGGGCACCCCAGGCCUUCAAUAAUUUAAUGCAUUUAUUGA");
fastawrite("hsa-mir-5701-1","hsa-mir-5701-1","GAUUGGACUUUAUUGUCACGUUCUGAUUGGUUAGCCUAAGACUUGUUCUGAUCCAAUCAGAACAUGAAAAUAACGUCCAAUC");
fastawrite("hsa-mir-5702","hsa-mir-5702","GCCUCAACUCCUGGGAUAUGUUGCUGAUCCAACCUGAAAUCCUUCUGUAGGUUGAGUCAGCAACAUAUCCCAUGACUUUUGGGU");
fastawrite("hsa-mir-5703","hsa-mir-5703","UUGCCGUCCCCUUCCUCGUCUUUUCCCCUCAGGAGAAGUCGGGAAGGUGGCGGCGG");
fastawrite("hsa-mir-5692b","hsa-mir-5692b","GAUAUUAUGAAUAAUAUCACAGUAGGUGUUCACACAUAAUGUGUACACCAUGUGUGUACACCCAUGUGAUAUUUGAAGUAGUAUGUC");
fastawrite("hsa-mir-5704","hsa-mir-5704","UGAUCUUGUUUAGGCCAUCAUCCCAUUAUGCUAAGUCCAUGGGCAAACAUAACAGGAUGAUGGCCUAAACAAGACCA");
fastawrite("hsa-mir-5705","hsa-mir-5705","UCCCCAUUUACACAGGCCAUGAGCCCCGAAACACCCAUCCCAGGAUUGCUGAUGGGUGUUUCGGGGCUCAUGGCCUGUGUAAAUGGGGA");
fastawrite("hsa-mir-5706","hsa-mir-5706","AGCUAGGUCUUCUGGAUAACAUGCUGAAGCUUCUACGUCAUUCAGCACUUGCUUCAGCAUGUUUUCCAGAGGAUCUAGCU");
fastawrite("hsa-mir-5707","hsa-mir-5707","UGUAAGAACACGUUUGAAUGCUGUACAAGGCACAUAUGUGAACAUUGUACCACAUGUACAGCUUUCAAACAUGCUCUUAUA");
fastawrite("hsa-mir-5708","hsa-mir-5708","AUUACAGACAUGAGCGACUGUGCCUGACCAAAAGUCAACAUUAAACAACAAAUCUUGGCCAGGCACAGUGGCUCAUGCCUGUAAU");
fastawrite("hsa-mir-5739","hsa-mir-5739","GGUUGGCUAUAACUAUCAUUUCCAAGGUUGUGCUUUUAGGAAAUGUUGGCUGUCCUGCGGAGAGAGAAUGGGGAGCCAGG");
fastawrite("hsa-mir-5701-2","hsa-mir-5701-2","GAUUGGACUUUAUUGUCACGUUCUGAUUGGUUAGCCUAAGACUUGUUCUGAUCCAAUCAGAACAUGAAAAUAACGUCCAAUC");
fastawrite("hsa-mir-5787","hsa-mir-5787","GGGGGCUGGGGCGCGGGGAGGUGCUAGGUCGGCCUCGGCUCCCGCGCCGCACCCC");
fastawrite("hsa-mir-1199","hsa-mir-1199","AGCCUGCGCCGGAGCCGGGGCCUGAGCCCGGGCCGCGCAGGCCGUGAACUCGUCGAGCUGCGCGUGCGGCCGGUGCUCAACCUGCCGGGUCCUGGCCCCGCGCUCCCGCGCGCCCUGGA");
fastawrite("hsa-mir-6068","hsa-mir-6068","CCUGCGAGUCUCCGGCGGUGGCUUGUGGCUGAGUGUCACGCUGCUGGCGCAGGCUCGGCC");
fastawrite("hsa-mir-6069","hsa-mir-6069","UGGUGACCCCUGGGCUAGGGCCUGCUGCCCCCUGCCCAGUGCAGGAGGGUGGAGGGUCACUCCUUAGGUGGUCCCAGUG");
fastawrite("hsa-mir-6070","hsa-mir-6070","GGGUCACUUCUAGCCUCUCCGGUUCCAGUCCCUGGAGCUCUGUGCCUUUGGGUCCUGGUGAGCUCUUGUUGAUUGCAGUGGGAGAUGGGGAGAAUUGCCUUCA");
fastawrite("hsa-mir-6071","hsa-mir-6071","GUUUCUGCUGCCGGCCAAGGCUCUGGGUCCGGCUUACUCCCUAGCUUACUGUCCUCAGAACCCCCGCCACCACAGAAG");
fastawrite("hsa-mir-6072","hsa-mir-6072","GGGUGGGGGCUGGUGCAGGGAUGGGCUUUGCUACUGCUCCUCAUCACACUGCACCUUAGCUGCUGCCUGGA");
fastawrite("hsa-mir-6073","hsa-mir-6073","UAGAUGUUGGUCCAAACUGAAAGUUGAUGAGUCACUGUGCCUCUCGGGGUAGUGAGUUAUCAGCUACAGUGAGAGAGCAGUGUUUGGCC");
fastawrite("hsa-mir-6074","hsa-mir-6074","UACCAACCCCAUGGAAUUUUUACUCACCUUCAGUCAACUGAUUUGCUCUUUGGUGGAGAUAUUCAGAGGCUAGGUGGAGAUAGAGGUAGCCUUGAGGGUGGGUGUGG");
fastawrite("hsa-mir-6075","hsa-mir-6075","GACACCACAUGCUCCUCCAGGCCUGCCUGCCCUCCAGGUCAUGUUCCAGUGUCCCACAGAUGCAGCACCACGGCCCAGGCGGCAUUGGUGUCACC");
fastawrite("hsa-mir-6076","hsa-mir-6076","AGCAUGACAGAGGAGAGGUGGAGGUAGGCGAGAGUAAUAUAAUUUCUCCAGGAGAACAUCUGAGAGGGGAAGUUGCUUUCCUGCCCUGGCCCUUUCACCCUCCUGAGUUUGGG");
fastawrite("hsa-mir-6077","hsa-mir-6077","CCUGCGUAGAAAGGGAAGAGCUGUACGGCCUUCGCGCUAGUUUGUUUGUGUUAAGGCUGACGCUCCCUAUUUCUCCUCAGUG");
fastawrite("hsa-mir-6078","hsa-mir-6078","GCAGAGGAGAAAGAGCCACCGCCUGAGCUAGCUGUGGACAGAGGCAAAACUCUAACUUCAGCUGGUUUUGAGUGAGAAGUGGGUCUCUGUUAAAAUGCUA");
fastawrite("hsa-mir-6079","hsa-mir-6079","UCCUAGACCUAGUAUCAGUGGCCAAAGAAACUUUUUUGGAAGCUUGGACCAACUAGCUGGCU");
fastawrite("hsa-mir-6080","hsa-mir-6080","GCCUGCGGCUCUGGGAAUGCCGGUCUGGGGCUGGUUGUCUAGUGCGGGCGUUCCCGUUCGCGGGGA");
fastawrite("hsa-mir-6081","hsa-mir-6081","CCACCACGGUGCUGGCACCAGGGCCUCUGCCCCGUAGGACACCGAGGCUUAUGAAUAGGAGCAGUGCCGGCCAAGGCGCCGGCACCAUCUUGGUGAU");
fastawrite("hsa-mir-6082","hsa-mir-6082","UUGAAGAAUACGUCUGGUUGAUCCAGUCCACUUAAUUCUGAGAAAGUCCACAGACUGGAUCGGGUCUUGGAUUUUAGCUGGAUUCAUUGACUGGGCUAUAUUUGUCAUA");
fastawrite("hsa-mir-6083","hsa-mir-6083","GUAAAAAGAGUCCAGAGUCUGGGAAGGUGGAAAGGGAGCAGGAGCAUCGUCUUUAAGAGGGUCAGGUACCUUUGCUCUUAUAUCAGAGGCUGUGGGCUUCCUACAG");
fastawrite("hsa-mir-6084","hsa-mir-6084","AGCGUCCAGGCUGGGCCGCAGGACCGGGCGCGGAGCCUCGCAGGGUCGGGCUCGGGCUCCCUAACCGUCUCCGCUUCUUCCGCCAGUCGGUGGCCGGGCUGGCGGCGCGG");
fastawrite("hsa-mir-6085","hsa-mir-6085","GUCUACCAGGUGUGGGCCCAGCUUUACAUAGUUCAUGCUGAGGCCGGGAUUUCAUGCAGAAAACUGGUUGCAAAAGGUGCUGAAGGGGCUGGGGGAGCACAAGGGAGAAG");
fastawrite("hsa-mir-6086","hsa-mir-6086","AGGAGGUUGGGAAGGGCAGAGAUGAGCAUAAAGUUUUUGCCUUGUUUUUCUUUUU");
fastawrite("hsa-mir-6088","hsa-mir-6088","AGAGAUGAAGCGGGGGGGCGGGGUCUUGCUCUAUUGCCUACGCUGAUCUCA");
fastawrite("hsa-mir-6089-1","hsa-mir-6089-1","CCCCGGGCCCGGCGUUCCCUCCCCUUCCGUGCGCCAGUGGAGGCCGGGGUGGGGCGGGGCGGGG");
fastawrite("hsa-mir-6090","hsa-mir-6090","CGCUGGGUCCGCGCGCCCUGGGCCGGGCGAUGUCCGCUUGGGGGAGCGAGGGGCGGGGCG");
fastawrite("hsa-mir-6124","hsa-mir-6124","GGGGAGGUAGGGAAAAGGAAGGGGGAGGAGAAGGUGAGACCAAUGUCCUGGGUGCCACUCCUGCCCAGUGCCUCCCUUCCUCGUU");
fastawrite("hsa-mir-6125","hsa-mir-6125","GCUCUGGGGCGUGCCGCCGCCGUCGCUGCCACCUCCCCUACCGCUAGUGGAAGAAGAUGGCGGAAGGCGGAGCGGCGGAUCUGGACACCCAGCGGU");
fastawrite("hsa-mir-6126","hsa-mir-6126","AGCCUGUGGGAAAGAGAAGAGCAGGGCAGGGUGAAGGCCCGGCGGAGACACUCUGCCCACCCCACACCCUGCCUAUGGGCCACACAGCU");
fastawrite("hsa-mir-6127","hsa-mir-6127","ACUUUCUCCAUCUACCAAGAUGAGGGAGUGGGUGGGAGGUGGGAAGGCUGCCCCAAAUGGCCUCUAACAUCCCUUCCAGUCUCCUCCUCCUCCUCCUCCUUCUUCUUCU");
fastawrite("hsa-mir-6128","hsa-mir-6128","AAGAAGCUUGUAGAUUUUUCUCCCUUACUAUCUAGAAUUAUAGGACUUCAGUCCAUGAUUUGGAAAAAUUACUGGAAUUGGAGUCAAAAAUAAUUUGAAAAUUAGGAAU");
fastawrite("hsa-mir-378j","hsa-mir-378j","AUGCAGUGAGUCGGGGAGGAACUGGAUUUGGAGCCAGAAGAACUGGUUCUAAUAUCUACUUCCCUGUGUAGAGUUGGGAUUUGGGAUUAUAUGAGUUAAUAUACACCAA");
fastawrite("hsa-mir-6129","hsa-mir-6129","GUUCCUUCUAAGGAUUCCAGUGAGGGAGUUGGGUGUAUAGGAAGGAAAUCUUAUUGUCCAAGUUUCCCUUUGAAACCUCUUAGAAUGGAAUAAAACUGCCCAAAUCAUA");
fastawrite("hsa-mir-6130","hsa-mir-6130","CAAUGAAUGUGGAAAUGCAGGCAUCCCUUCUAUAUACUGAUGUAAUUUUCCUUGGAUUUAUAUGCAGUACUGAGGGAGUGGAUUGUAUGGUAGUUCUAUUUUUACAUUU");
fastawrite("hsa-mir-6131","hsa-mir-6131","UCCCGCAUUCCCUCUGCUUUGGUCAGGUGGUGCCCUCCUUCCAUGGGUAGAGCCAGAGAUGGUGGGUUCUGGCUGGUCAGAUGGGAGUGGACAGAGACCCGGGGUCCUC");
fastawrite("hsa-mir-6132","hsa-mir-6132","UGCUAUUGUCUUACUGCUACAGCAGGGCUGGGGAUUGCAGUAUCCGCUGUUGCUGCUGCUCCCAGUCCUGCCCCUGCUGCUACCUAGUCCAGCCUCACCGCAUCCCAGA");
fastawrite("hsa-mir-6133","hsa-mir-6133","GGAAUGUCACCUGUGUGUUUUCUCUGCAUGCCCUCUUCAUUGUUCUGCUGAAGACUGGUCUCUUCAUGUGUGAGGGAGGAGGUUGGGUAUUGAGGGAAAACAGGGGGC");
fastawrite("hsa-mir-6134","hsa-mir-6134","UGGGCCUUGAUGUCAGUAGGGCUCAGUAGGGAACUGACCCUCUAUUUCCACCUGCAUAAAUGAAGCUGAAUGAGGUGGUAGGAUGUAGAGCUGGUUGACACUCUGCUUU");
fastawrite("hsa-mir-6165","hsa-mir-6165","CAGCAGGUCAGCAGGAGGUGAGGGGAGAGGAUCCACCUGUCCUGUCCUGUCCUCUCCUGCCCUGUCCUGGCUCCAGCCCCUCCC");
fastawrite("hsa-mir-6499","hsa-mir-6499","UCAGUCGGGCGCAAGAGCACUGCAGUUCUGUUGGGUGACAGCAGUGUUUGUUUUGCCCACAG");
fastawrite("hsa-mir-548ay","hsa-mir-548ay","AGAAGAUGCUUACUACUAGGUUGGUGCAAAAGUAAUUGUGGUUUUUGCAUUUAAAGUAAUGGCCAAAACCGCGAUUACUCUUGCACGAACCUAACGGUAACACUUCU");
fastawrite("hsa-mir-6500","hsa-mir-6500","CCUGCCUGCAGAAAGGAGCUAUCCACUCCAGGUGUCCUUUCUUCUGAGAGCUGGACACUUGUUGGGAUGACCUGCCUGCAGGUAGG");
fastawrite("hsa-mir-548az","hsa-mir-548az","AGAUUGUAUUAGGUUGGUGCAAAAGUGAUUGUGGUUUUUGCUGUUACUUUUAAUGGCAAAAACUGCAAUCACUUUUGCACCAACCUAAUAAAUUU");
fastawrite("hsa-mir-6501","hsa-mir-6501","GGAGUUGCCAGGGCUGCCUUUGGUGACAGCAGCAGUAGAGUUGCCAGAGCAGCCUGCGGUAACAGUA");
fastawrite("hsa-mir-6502","hsa-mir-6502","CAGAGUGGGAGCUCUAGAAAGAUUGUUGACCAAUCAUCUUAUUGACUAGACCAUCUUUCUAGAGUAUAACUAUUUU");
fastawrite("hsa-mir-6503","hsa-mir-6503","AAUGGUCCCCCCAGGGAGGUCUGCAUUCAAAUCCCCAGAAGCUGAGGAUUAGGGGACUAGGAUGCAGACCUCCCUGGGGGACCAUU");
fastawrite("hsa-mir-6504","hsa-mir-6504","GCAGUCUGGCUGUGCUGUAAUGCAGUCUGCACCCUGCUGCAUUACAGCACAGCCAUUCUCU");
fastawrite("hsa-mir-6505","hsa-mir-6505","GCAUUGGAAUAGGGGAUAUCUCAGCAUGUUGAGCCCUGUCUCUGGGGAGCUGACUUCUACCUCUUCCAAAG");
fastawrite("hsa-mir-6506","hsa-mir-6506","GACUGGGAUGUCACUGAAUAUGGUGUUUGUGAGUUGAUUGACAUCGUAUCAGAGAUUCCAGACACA");
fastawrite("hsa-mir-6507","hsa-mir-6507","GGAGGGAAGAAUAGGAGGGACUUUGUAUUGUGGUUCAGUACCAUGCAAAGUCCUUCCUAUUUUUCCCUCC");
fastawrite("hsa-mir-6508","hsa-mir-6508","UUCCUCUAGAAAUGCAUGACCCACCCUGAGUUUUGGUGGGCCAUGCAUUUCUAGAACUCC");
fastawrite("hsa-mir-6509","hsa-mir-6509","UUUUUGUGUGUGAAAUUAGGUAGUGGCAGUGGAACACUAUAUUAAUCAGGUUUCCACUGCCACUACCUAAUUUCUCAGAUGGAAA");
fastawrite("hsa-mir-6510","hsa-mir-6510","AGCAGCAGGGGAGAGAGAGGAGUCCUCUAGACACCGACUCUGUCUCCUGCAGAU");
fastawrite("hsa-mir-6511a-1","hsa-mir-6511a-1","CCUGCAGGCAGAAGUGGGGCUGACAGGGCAGAGGGUUGCGCCCCCUCACCAUCCCUUCUGCCUGCAG");
fastawrite("hsa-mir-6512","hsa-mir-6512","UAUGCUCUUACCAUUAGAAGAGCUGGAAGAAGGCUGAGGGAGAUGCCUUCUUCCAGCCCUUCUAAUGGUAGGAGCAU");
fastawrite("hsa-mir-6513","hsa-mir-6513","GCUUUGGGAUUGACGCCACAUGUCUCAGGUCCCCAGCUGAGUCAAGUGUCAUCUGUCCCUAGGC");
fastawrite("hsa-mir-6514","hsa-mir-6514","UAUGGAGUGGACUUUCAGCUGGCAUUUACGAGUCAGAGUUCUUACAGAGCUGCCUGUUCUUCCACUCCAG");
fastawrite("hsa-mir-6515","hsa-mir-6515","CAUUGGAGGGUGUGGAAGACAUCUGGGCCAACUCUGAUCUCUUCAUCUACCCCCCAG");
fastawrite("hsa-mir-6715a","hsa-mir-6715a","UGGGCUGCGUCCACAGGCACAGCCGGUUUGAGCAUUUUUACUGAAUUGCCAAACCAGUCGUGCCUGUGGGCACAACCUU");
fastawrite("hsa-mir-6715b","hsa-mir-6715b","GGUUGUGCCCACAGGCACGACUGGUUUGGCAAUUCAGUAAAAAUGCUCAAACCGGCUGUGCCUGUGGACGCAGCCCA");
fastawrite("hsa-mir-6716","hsa-mir-6716","GAGAGGCCAAGACCUUGGGAAUGGGGGUAAGGGCCUUCUGAGCCCAGGUCCGAACUCUCCAUUCCUCUGCAGAGCGCUCU");
fastawrite("hsa-mir-6717","hsa-mir-6717","CUGGUGUUUGAGGCGAUGUGGGGAUGUAGAGACAACUUCCCAGUCUCAUUUCCUCAUCCUGCCAGGCCACCAU");
fastawrite("hsa-mir-6511b-1","hsa-mir-6511b-1","GGGACGGGGCCUGCAGGCAGAAGUGGGGCUGACAGGGCAGAGGGUUGCGCCCCCUCACCACCCCUUCUGCCUGCAGCGGUGGGCU");
fastawrite("hsa-mir-6718","hsa-mir-6718","AGUGAAUCCCUAGUGGUCAGAGGGCUUAUGAUAUAUUGUGAGAGCCAUGUCAUAAGCCUUUUGGCCACUAGGGAUUCAAU");
fastawrite("hsa-mir-6719","hsa-mir-6719","GCCCUACUCUCAGGAGGAGGCUGAUGUCUUCAGAGCAGGGUUUGGUCUGUGCUUCUCUGACAUCAGUGAUUCUCCUGCUGCUUUUAU");
fastawrite("hsa-mir-6720","hsa-mir-6720","UUGAGCGAGAGAUUGUGGCGCACCGAGUUCUUCCAGCCCUGGUAGGCGCCGCGGAAGAAGGGGAAGCGCGCCUGCAGGAACUGGUAGAUCUCGCUGAG");
fastawrite("hsa-mir-6721","hsa-mir-6721","CCCUCAUCUCUGGGCAGGGGCUUAUUGUAGGAGUCUCUGAAGAGAGCUGUGGACUGACCUGCUUUAACCCUUCCCCAGGUUCCCAUU");
fastawrite("hsa-mir-6722","hsa-mir-6722","GGCCUCAGGCAGGCGCACCCGACCACAUGCAUGGCUGGUGGCGGCGUGCAGGGGUCGGGUGGGCCAGGCUGUGGGGCG");
fastawrite("hsa-mir-6724-1","hsa-mir-6724-1","CGCUGCGCUUCUGGGCCCGCGGCGGGCGUGGGGCUGCCCGGGCCGGUCGACCAGCGCGCCGUAGCUCCCGAGGCCCGAGCCGCGACCCGCGG");
fastawrite("hsa-mir-892c","hsa-mir-892c","GGCAGUGCCCUAUUCAGAAAGGUGCCAGUCACUUAGAUUACAUGUCACUGUUUCCUUUCUGAGUGGAGUAGGGCUUA");
fastawrite("hsa-mir-6726","hsa-mir-6726","GGGGGCGGGAGCUGGGGUCUGCAGGUUCGCACUGAUGCCUGCUCGCCCUGUCUCCCGCUAG");
fastawrite("hsa-mir-6727","hsa-mir-6727","GGGUGCUCGGGGCAGGCGGCUGGGAGCGGCCCUCACAUUGAUGGCUCCUGCCACCUCCUCCGCAG");
fastawrite("hsa-mir-6728","hsa-mir-6728","CUAGAUUGGGAUGGUAGGACCAGAGGGGCUUACUGCCCUGUGGGGCUCUCUGGACCCAGUGCCAUGCUUCUCUGCUCUGCUCUCCCCAG");
fastawrite("hsa-mir-6729","hsa-mir-6729","GAGGGUGGGCGAGGGCGGCUGAGCGGCUCCAUCCCCCGGCCUGCUCAUCCCCCUCGCCCUCUCAG");
fastawrite("hsa-mir-6730","hsa-mir-6730","CCGAAAGAAAGGUGGAGGGGUUGUCAGAGCUGCAGCUGCUCCACCCUGACACCCCAUCUGCCCUCAG");
fastawrite("hsa-mir-6731","hsa-mir-6731","ACAGGUGGGAGAGCAGGGUAUUGUGGAAGCUCCAGGUGCCAACCACCUGCCUCUAUUCCCCACUCUCCCCAG");
fastawrite("hsa-mir-6732","hsa-mir-6732","AGGCCUAGGGGGUGGCAGGCUGGCCAUCAGUGUGGGCUAACCCUGUCCUCUCCCUCCCAG");
fastawrite("hsa-mir-6733","hsa-mir-6733","GUGCUUGGGAAAGACAAACUCAGAGUUCCCUUCUUGUGAGCUCAGUGUCUGGAUUUCCUAG");
fastawrite("hsa-mir-6734","hsa-mir-6734","AGAACUUGAGGGGAGAAUGAGGUGGAGAAGCCCAGGUUCUGAAUCCCCUUCCCUCACUCUUCUCUCAG");
fastawrite("hsa-mir-6735","hsa-mir-6735","GCAGCCAGGGCAGAGGGCACAGGAAUCUGAGGUGACUGGCACAGAAGACUCAGGCCUGUGGCUCCUCCCUCAG");
fastawrite("hsa-mir-6736","hsa-mir-6736","CUGAGCUGGGUGAGGGCAUCUGUGGUUUGCUGGCUGCCUCAGCUCCUCUCUACCCACAG");
fastawrite("hsa-mir-6737","hsa-mir-6737","UUGGGUUGGGGUGGUCGGCCCUGGAGGGGGUUUGUUUGCUUAUUCCCCUCUGUGCUUCACCCCUACCCAG");
fastawrite("hsa-mir-6738","hsa-mir-6738","GAAGGCGAGGGGUAGAAGAGCACAGGGGUUCUGAUAAACCCUUCUGCCUGCAUUCUACUCCCAG");
fastawrite("hsa-mir-6739","hsa-mir-6739","GAAUGUGGGAAAGAGAAAGAACAAGUAAAAGGAAUUUUCAUUUUCCAGCCCCUAAUUGUUCUGUCUUUCUCCCAG");
fastawrite("hsa-mir-6740","hsa-mir-6740","GAAAGAGUUUGGGAUGGAGAGAGGAGAAACUUGAGGUCUCUGGGAGUUGCUUAAACCAGUUGACCGUAACCUGGCCAGAGAAUUCUGAUAGUGUCUUCUCUCCUCCCAAACAG");
fastawrite("hsa-mir-6741","hsa-mir-6741","AAUGGGUGGGUGCUGGUGGGAGCCGUGCCCUGGCCACUCAUUCGGCUCUCUCCCUCACCCUAG");
fastawrite("hsa-mir-6742","hsa-mir-6742","GAGGGAGUGGGGUGGGACCCAGCUGUUGGCCAUGGCGACAACACCUGGGUUGUCCCCUCUAG");
fastawrite("hsa-mir-6743","hsa-mir-6743","GGGUAAAGGGGCAGGGACGGGUGGCCCCAGGAAGAAGGGCCUGGUGGAGCCGCUCUUCUCCCUGCCCACAG");
fastawrite("hsa-mir-6744","hsa-mir-6744","UCACGUGGAUGACAGUGGAGGCCUCCUGGAUCUCUAGGUCUCAGGGCCUCUCUUGUCAUCCUGCAG");
fastawrite("hsa-mir-6745","hsa-mir-6745","GGUCCUUGAGGGCAGGAGCUGGGUCUUGGGACUGAUUGCCCCUAGUGGCUAGCCCUGGGUCUAGCAGCCUAUGGCAGUGUCUGGUAAACACUGGUGGAGUCCUGGGUGGAAGAAGGUCUGGUUCUCA");
fastawrite("hsa-mir-6746","hsa-mir-6746","CUUGCCCGGGAGAAGGAGGUGGCCUGGAGAGCUGCUGUCUCCAGCCGCCGCCUGUCUCCACAG");
fastawrite("hsa-mir-6747","hsa-mir-6747","UUUGGAGGGGUGUGGAAAGAGGCAGAACAUUCGUUCACUUUCCUGCCUUCCUCUGCACCAG");
fastawrite("hsa-mir-6748","hsa-mir-6748","UGGUGUGUGGGUGGGAAGGACUGGAUUUGAAAUGGUCCCACUCCUGACGAUCCUGUCCCUGUCUCCUACAG");
fastawrite("hsa-mir-6749","hsa-mir-6749","GGCCCUCGGGCCUGGGGUUGGGGGAGCUCUGUCCUGUCUCACUCAUUGCUCCUCCCCUGCCUGGCCCAG");
fastawrite("hsa-mir-6750","hsa-mir-6750","GCUGUCAGGGAACAGCUGGGUGAGCUGCUGCCCCAGAGGCCCAGCAGGUGUCCAGAACUCACCCUCUGCUCCCAG");
fastawrite("hsa-mir-6751","hsa-mir-6751","UCUUCUUGGGGGUGAGGUUGGUGUCUGGCCCCAGCAGCCCAGACUGAGCCUCUCUCUCUCCAG");
fastawrite("hsa-mir-6752","hsa-mir-6752","AUGGAGGGGGGUGUGGAGCCAGGGGGCCCAGGUCUACAGCUUCUCCCCGCUCCCUGCCCCCAUACUCCCAG");
fastawrite("hsa-mir-6753","hsa-mir-6753","CACCAGGGCAGAGCAGGGCUGAUCAUCUCACGUCAGAGAGAGGGGAAGGGGCUGCCCAGUGAGCCCCCACAGGGCUCUACAUCUCCAGCUGGGCCUGGCUGGAGAUCCCAGGGUCCCUGAAGGCCCCCGCCACCGUUCUGGUCUGUCUCUGCCCUGGCACCCAG");
fastawrite("hsa-mir-6754","hsa-mir-6754","GGCUGCCAGGGAGGCUGGUUUGGAGGAGUCUGGUGGCCUGUUCUCUUCACCUGCCUCUGCCUGCAG");
fastawrite("hsa-mir-6755","hsa-mir-6755","UGUUUUAGGGUAGACACUGACAACGUUAUGUGUGGUCUUUAACCUGUUGUCAUGUUUUUUCCCUAG");
fastawrite("hsa-mir-6756","hsa-mir-6756","ACCCUAGGGUGGGGCUGGAGGUGGGGCUGAGGCUGAGUCUUCCUCCCCUUCCUCCCUGCCCAG");
fastawrite("hsa-mir-6757","hsa-mir-6757","GGGCUUAGGGAUGGGAGGCCAGGAUGAAGAUUAAUCCCUAAUCCCCAACACUGGCCUUGCUAUCCCCAG");
fastawrite("hsa-mir-6758","hsa-mir-6758","UGGGCUAGAGAGGGGAAGGAUGUGAUGUGAGCAGAUGGUUCUCACUCAUUCUCCUCUGUCCAG");
fastawrite("hsa-mir-6759","hsa-mir-6759","UAUUGUUGUGGGUGGGCAGAAGUCUGUUUUCUUCAUGGUUUUCUGACCUUUGCCUCUCCCCUCAG");
fastawrite("hsa-mir-6760","hsa-mir-6760","CAGUGCAGGGAGAAGGUGGAAGUGCAGAGUGGGCUCACCUCUCGCCCACACUGUCCCCUUCUCCCCAG");
fastawrite("hsa-mir-6761","hsa-mir-6761","UCUGCUCUGAGAGAGCUCGAUGGCAGGUGCCUCCGUGUUGCCGAACCCUCCUACGCUGCUCUCUCACUCCAG");
fastawrite("hsa-mir-6762","hsa-mir-6762","AGAGCCGGGGCCAUGGAGCAGCCUGUGUAGACGGGGACCUGCCCUGCAUGGGCACCCCCUCACUGGCUGCUUCCCUUGGUCUCCAG");
fastawrite("hsa-mir-6763","hsa-mir-6763","UUCUCCUGGGGAGUGGCUGGGGAGCAGACAGACCCAACCUCAUGCUCCCCGGCCUCUGCCCCCAG");
fastawrite("hsa-mir-6764","hsa-mir-6764","CUGACUCCCAGGGUCUGGUCAGAGUUGCUGAGUGGGUUGAUCUCUGGUCUUUCCUUGACAG");
fastawrite("hsa-mir-6765","hsa-mir-6765","GUGAGGCGGGGCCAGGAGGGUGUGUGGCGUGGGUGCUGCGGGGCCGUCAGGGUGCCUGCGGGACGCUCACCUGGCUGGCCCGCCCAG");
fastawrite("hsa-mir-6766","hsa-mir-6766","AUGAGCGGGUGGGAGCAGAUCUUAUUGAGAGUUCCUUCUCCUGCUCCUGAUUGUCUUCCCCCACCCUCACAG");
fastawrite("hsa-mir-6767","hsa-mir-6767","UGAAAUCGCAGACAGGGACACAUGGAGAACGCCCCCACCAGUUCCCACGUGCUUCUCUUUCCGCAG");
fastawrite("hsa-mir-6768","hsa-mir-6768","CCAGGCACACAGGAAAAGCGGGGCCCUGGGUUCGGCUGCUACCCCAAAGGCCACAUUCUCCUGUGCACACAG");
fastawrite("hsa-mir-6769a","hsa-mir-6769a","AGGCCAGGUGGGUAUGGAGGAGCCCUCAUAUGGCAGUUGGCGAGGGCCCAGUGAGCCCCUCUCUGCUCUCCAG");
fastawrite("hsa-mir-6770-1","hsa-mir-6770-1","UAUCCUGAGAAGGCACAGCUUGCACGUGACCUCCUGGGCCUGGCGGCUGUGUCUUCACAG");
fastawrite("hsa-mir-6771","hsa-mir-6771","GGUGCCUCGGGAGGGCAUGGGCCAGGCCACAUAAUGAGCCAAACCCCUGUCUACCCGCAG");
fastawrite("hsa-mir-6772","hsa-mir-6772","AGGCCUGGGUGUAGGCUGGAGCUGAGGACUGAGGCUCACCUUGCUCCUGACUCUGUGCCCACAG");
fastawrite("hsa-mir-6773","hsa-mir-6773","GGGAGUUGGGCCCAGGAGUAAACAGGAUUAGUGCUUAUGCUAAGAUGUCUUCACUGUCACUUCUCUGCCCAUAG");
fastawrite("hsa-mir-6774","hsa-mir-6774","UGUGCACUUGGGCAGGAGGGACCCUGUAUGUCUCCCCGCAGCACCGUCAUCGUGUCCCUCUUGUCCACAG");
fastawrite("hsa-mir-6775","hsa-mir-6775","GAACCUCGGGGCAUGGGGGAGGGAGGCUGGACAGGAGAGGGCUCACCCAGGCCCUGUCCUCUGCCCCAG");
fastawrite("hsa-mir-6776","hsa-mir-6776","CGGGCUCUGGGUGCAGUGGGGGUUCCCACGCCGCGGCAACCACCACUGUCUCUCCCCAG");
fastawrite("hsa-mir-6777","hsa-mir-6777","UCAAGACGGGGAGUCAGGCAGUGGUGGAGAUGGAGAGCCCUGAGCCUCCACUCUCCUGGCCCCCAG");
fastawrite("hsa-mir-6778","hsa-mir-6778","GUUCAAGUGGGAGGACAGGAGGCAGGUGUGGUUGGAGGAAGCAGCCUGAACCUGCCUCCCUGACAUUCCACAG");
fastawrite("hsa-mir-6779","hsa-mir-6779","GAGCUCUGGGAGGGGCUGGGUUUGGCAGGACAGUUUCCAAGCCCUGUCUCCUCCCAUCUUCCAG");
fastawrite("hsa-mir-6780a","hsa-mir-6780a","GACACUUGGGAGGGAAGACAGCUGGAGAGUAUGGUCACAGCAGCAUCCUCCUCUGUUUUCUUUCCUAG");
fastawrite("hsa-mir-6781","hsa-mir-6781","AACCCCGGGCCGGAGGUCAAGGGCGUCGCUUCUCCCUAAUGUUGCCUCUUUUCCACGGCCUCAG");
fastawrite("hsa-mir-6782","hsa-mir-6782","UGGGGUAGGGGUGGGGGAAUUCAGGGGUGUCGAACUCAUGGCUGCCACCUUUGUGUCCCCAUCCUGCAG");
fastawrite("hsa-mir-6783","hsa-mir-6783","CCUGUUAGGGGAAAAGUCCUGAUCCGGGAACCCACAGCCCCGUUCCUGGGCUUCUCCUCUGUAG");
fastawrite("hsa-mir-6784","hsa-mir-6784","UACAGGCCGGGGCUUUGGGUGAGGGACCCCCGGAGUCUGUCACGGUCUCACCCCAACUCUGCCCCAG");
fastawrite("hsa-mir-6785","hsa-mir-6785","CUCCCUGGGAGGGCGUGGAUGAUGGUGGGAGAGGAGCCCCACUGUGGAAGUCUGACCCCCACAUCGCCCCACCUUCCCCAG");
fastawrite("hsa-mir-6786","hsa-mir-6786","GCCGGGUGGGGCGGGGCGGCCUCAGGAGGGGCCCAGCUCCCCUGGAUGUGCUGCGGUGGGGCCGGAGGGGCGUCACGUGCACCCAAGUGACGCCCCUUCUGAUUCUGCCUCAG");
fastawrite("hsa-mir-6787","hsa-mir-6787","UCGGCUGGCGGGGGUAGAGCUGGCUGCAGGCCCGGCCCCUCUCAGCUGCUGCCCUCUCCAG");
fastawrite("hsa-mir-6788","hsa-mir-6788","GACGGCUGGGAGAAGAGUGGUGAAGAAGAGUAUUGAUUGUGCUGUUCGCCACUUCCCUCCCUGCAG");
fastawrite("hsa-mir-6789","hsa-mir-6789","CGAGGUAGGGGCGUCCCGGGCGCGCGGGCGGGUCCCAGGCUGGGCCCCUCGGAGGCCGGGUGCUCACUGCCCCGUCCCGGCGCCCGUGUCUCCUCCAG");
fastawrite("hsa-mir-6790","hsa-mir-6790","GUGAGUGUGGAUUUGGCGGGGUUCGGGGGUUCCGACGGCGACCUCGGCGACCCCUCACUCACC");
fastawrite("hsa-mir-6791","hsa-mir-6791","CCAGACCCCUGGGGCUGGGCAGGCGGAAAGAGGUCUGAACUGCCUCUGCCUCCUUGGUCUCCGGCAG");
fastawrite("hsa-mir-6792","hsa-mir-6792","GUAAGCAGGGGCUCUGGGUGAUGUGAGGAGCAACAGGCACCCUCCUCCACAGCCCCUGCUCAUUCCU");
fastawrite("hsa-mir-6793","hsa-mir-6793","GUCACUGUGGGUUCUGGGUUGGGGUGAUACACAAGCCUGACCCUCCCCAACCCCUGCCCGCAG");
fastawrite("hsa-mir-6794","hsa-mir-6794","GGGCGCAGGGGGACUGGGGGUGAGCAGGCCCAGAACCCAGCUCGUGCUCACUCUCAGUCCCUCCCUAG");
fastawrite("hsa-mir-6795","hsa-mir-6795","AGGGUUGGGGGGACAGGAUGAGAGGCUGUCUUCAUUCCCUCUUGACCACCCCUCGUUUCUUCCCCCAG");
fastawrite("hsa-mir-6796","hsa-mir-6796","UUACCUUGUGGGGUUGGAGAGCUGGCUGGUCCAGCCCCUCAGAAGCUCUCCCCUCCCCGCAG");
fastawrite("hsa-mir-6797","hsa-mir-6797","CAGCCAGGAGGGAAGGGGCUGAGAACAGGACCUGUGCUCACUGGGGCCUGCAUGACCCUUCCCUCCCCACAG");
fastawrite("hsa-mir-6798","hsa-mir-6798","GGCAGCCAGGGGGAUGGGCGAGCUUGGGCCCAUUCCUUUCCUUACCCUACCCCCCAUCCCCCUGUAG");
fastawrite("hsa-mir-6799","hsa-mir-6799","GAGGAGGGGAGGUGUGCAGGGCUGGGGUCACUGACUCUGCUUCCCCUGCCCUGCAUGGUGUCCCCACAG");
fastawrite("hsa-mir-6800","hsa-mir-6800","ACCUGUAGGUGACAGUCAGGGGCGGGGUGUGGUGGGGCUGGGGCUGGCCCCCUCCUCACACCUCUCCUGGCAUCGCCCCCAG");
fastawrite("hsa-mir-6801","hsa-mir-6801","UGGCCUGGUCAGAGGCAGCAGGAAAUGAGAGUUAGCCAGGAGCUUUGCAUACUCACCCCUGCCACUCACUGGCCCCCAG");
fastawrite("hsa-mir-6802","hsa-mir-6802","GAGGGCUAGGUGGGGGGCUUGAAGCCCCGAGAUGCCUCACGUCUUCACCCCUCUCACCUAAGCAG");
fastawrite("hsa-mir-6803","hsa-mir-6803","CUCCUCUGGGGGUGGGGGGCUGGGCGUGGUGGACAGCGAUGCAUCCCUCGCCUUCUCACCCUCAG");
fastawrite("hsa-mir-6804","hsa-mir-6804","GGAUGUGAGGGUGUCAGCAGGUGACGGUGGGGGCCACGCUGACAGCCGCACCUGCCUCUCACCCACAG");
fastawrite("hsa-mir-6805","hsa-mir-6805","UGGCCUAGGGGGCGGCUUGUGGAGUGUAUGGGCUGAGCCUUGCUCUGCUCCCCCGCCCCCAG");
fastawrite("hsa-mir-6806","hsa-mir-6806","UGCUCUGUAGGCAUGAGGCAGGGCCCAGGUUCCAUGUGAUGCUGAAGCUCUGACAUUCCUGCAG");
fastawrite("hsa-mir-6807","hsa-mir-6807","GUGAGCCAGUGGAAUGGAGAGGCUGUGGGCAGGGGGAGAUGUGAAGGAAAGAACUAGGACCCAUUCAUCCACUGCAUUCCUGCUUGGCCCAG");
fastawrite("hsa-mir-6808","hsa-mir-6808","GGGGCCAGGCAGGGAGGUGGGACCAUGGGGGCCUUGCUGUGUGACCACCGUUCCUGCAG");
fastawrite("hsa-mir-6809","hsa-mir-6809","AAUGUUGGCAAGGAAAGAAGAGGAUCAUGUUUGCCCCCGUGGACAGCUCUCUGGUGUGCUCCUCCUGCCAUCCUGCCCACCCCUGCAUAAUGCUGCUUCUCUUCUCUCCUUCCCAG");
fastawrite("hsa-mir-6810","hsa-mir-6810","CUGGGAUGGGGACAGGGAUCAGCAUGGCACAGAUCCAAUACCUUCUGUCCCCUGCUCCCUUGUUCCCCAG");
fastawrite("hsa-mir-6811","hsa-mir-6811","UAUGCAGGCCUGUGUACAGCACUCAGGCAGUGCCAUGAGCCUGUGCUUGUCCCUGCAG");
fastawrite("hsa-mir-6812","hsa-mir-6812","UGAGGAUGGGGUGAGAUGGGGAGGAGCAGCCAGUCCUGUCUCACCGCUCUUCCCCUGACCCCAG");
fastawrite("hsa-mir-6813","hsa-mir-6813","GUAGGCAGGGGCUGGGGUUUCAGGUUCUCAGUCAGAACCUUGGCCCCUCUCCCCAG");
fastawrite("hsa-mir-6814","hsa-mir-6814","UUUCCUCCCAAGGGUGAGAUGCUGCCACCCAGCCCUGCAGAGCCCCUGACUCGCAUCCUUCCCUUGGCAG");
fastawrite("hsa-mir-6815","hsa-mir-6815","CACUGUAGGUGGCGCCGGAGGAGUCAUUUCCCAUCACUAAUGGCUUCUCUUGCACACCCAG");
fastawrite("hsa-mir-6816","hsa-mir-6816","CCGAGUGGGGCGGGGCAGGUCCCUGCAGGGACUGUGACACUGAAGGACCUGCACCUUCGCCCACAG");
fastawrite("hsa-mir-6817","hsa-mir-6817","AGGAUUCUGCCAUAGGAAGCUUGGAGUGGAACUGACCUGCCCCCUUUCUCUCUGACUCCAUGGCAG");
fastawrite("hsa-mir-6818","hsa-mir-6818","CUAUUUUGUGUGAGUACAGAGAGCAUCUGAAUGGGUACAGUUGUUGUCUCUUGUUCCUCACACAG");
fastawrite("hsa-mir-6819","hsa-mir-6819","GAGGGUUGGGGUGGAGGGCCAAGGAGCUGGGUGGGGUGCCAAGCCUCUGUCCCCACCCCAG");
fastawrite("hsa-mir-6820","hsa-mir-6820","CCUUCUGCGGCAGAGCUGGGGUCACCAGCCCUCAUGUACUUGUGACUUCUCCCCUGCCACAG");
fastawrite("hsa-mir-6821","hsa-mir-6821","GUGCGUGGUGGCUCGAGGCGGGGGUGGGGGCCUCGCCCUGCUUGGGCCCUCCCUGACCUCUCCGCUCCGCACAG");
fastawrite("hsa-mir-6822","hsa-mir-6822","UGGCCCAGGGAACCAGUUGGGGCUUCCGCUCUGCAGAGGCUCUAACUGGCUUUCCCUGCAG");
fastawrite("hsa-mir-6823","hsa-mir-6823","CAAGGUCAGGGUUGGUAGGGGUUGCUGUUGCUGUGAAAGCUGAGCCUCUCCUUCCCUCCAG");
fastawrite("hsa-mir-6824","hsa-mir-6824","GAGGUGUAGGGGAGGUUGGGCCAGGGAUGCCUUCACUGUGUCUCUCUGGUCUUGCCACCCCAG");
fastawrite("hsa-mir-6825","hsa-mir-6825","GGGCAUGGGGAGGUGUGGAGUCAGCAUGGGGCUAGGAGGCCCCGCGCUGACCCGCCUUCUCCGCAG");
fastawrite("hsa-mir-6826","hsa-mir-6826","CUUGGUCAAUAGGAAAGAGGUGGGACCUCCUGGCUUUUCCUCUGCAGCAUGGCUCGGACCUAGUGCAAUGUUUAAGCUCCCCUCUCUUUCCUGUUCAG");
fastawrite("hsa-mir-6827","hsa-mir-6827","UCUGGUGGGAGCCAUGAGGGUCUGUGCUGUCUCUGAGCACCGUCUCUUCUGUUCCCCAG");
fastawrite("hsa-mir-6828","hsa-mir-6828","GGCUCAGGAAGCAAGAGAACCCUGUGGUCUAACCUUUCCCAUCUGCUCUCUUGUUCCCAG");
fastawrite("hsa-mir-6829","hsa-mir-6829","CAGCGUGGGCUGCUGAGAAGGGGCAGGGUCCUCCAGCUCAUUCCUCCUGCCUCCUCCGUGGCCUCAG");
fastawrite("hsa-mir-6830","hsa-mir-6830","GUGCCCCAAGGAAGGAGGCUGGACAUCCCUCAUCUGUUUCUCACUGGUGUCUUUCUUCUCUCCCUUGCAG");
fastawrite("hsa-mir-6831","hsa-mir-6831","GUAGGUAGAGUGUGAGGAGGAGGUCUGAGCCCAUGUGUGGACCUAGGUCUGCUGUUAAACUGACUAACUCCCACUCUACAG");
fastawrite("hsa-mir-6832","hsa-mir-6832","GGUGGAGUAGAGAGGAAAAGUUAGGGUCAGUGGCAGAGCCAGGCAGAUGCUGACCCUUUUUCUCUUUCCCAG");
fastawrite("hsa-mir-6833","hsa-mir-6833","AAACGGUGUGGAAGAUGGGAGGAGAAAAAUCCCUGUUAACUUUCUCUCUCCACUUCCUCAG");
fastawrite("hsa-mir-6834","hsa-mir-6834","GUGAGGGACUGGGAUUUGUGGGGCGAGGAGGGACCUGUACUAGCCAUGGUUCUGAUCACAUAUGUCCCAUCCCUCCAUCAG");
fastawrite("hsa-mir-6835","hsa-mir-6835","UGAUGAGGGGGUAGAAAGUGGCUGAAGCGAGAUGUUUGUCUAAAAGCACUUUUCUGUCUCCCAG");
fastawrite("hsa-mir-6780b","hsa-mir-6780b","CAGCCUGGGGAAGGCUUGGCAGGGAAGACACAUGAGCAGUGCCUCCACUUCACGCCUCUCCCUUGUCUCCUUUCCCUAG");
fastawrite("hsa-mir-6836","hsa-mir-6836","GGCUCCGCAGGGCCCUGGCGCAGGCAUCCAGACAGCGGGCGAAUGCCUCCCCCGGCCCCGCAG");
fastawrite("hsa-mir-6837","hsa-mir-6837","GUGGGACCAGGGCCAGCAGGGAAUGUCAGGGCCACCCCUGACCUUCACUGUGACUCUGCUGCAG");
fastawrite("hsa-mir-6838","hsa-mir-6838","CAGGGAAGCAGCAGUGGCAAGACUCCUAGGUCACGGAAGUCCUGCUUCUGUUGCAG");
fastawrite("hsa-mir-6839","hsa-mir-6839","UGUAGUCUGGAUUGAAGAGACGACCCAAGCAGGCUUUGUGUGAGCAGUGAGGCUAUUUAUUCACUUGGGUGCGAGCUCACACGAAGCCUGCUUGGGUUUUCUCUUCAAUCCAG");
fastawrite("hsa-mir-6840","hsa-mir-6840","UGACCACCCCCGGGCAAAGACCUGCAGAUCCCCUGUUAGAGACGGGCCCAGGACUUUGUGCGGGGUGCCCA");
fastawrite("hsa-mir-6841","hsa-mir-6841","GUGUUUAGGGUACUCAGAGCAAGUUGUGAAACACAGGUGUUUUUUAACCUCACCUUGCAUCUGCAUCCCCAG");
fastawrite("hsa-mir-6842","hsa-mir-6842","AGCCCUGGGGGUGGUCUCUAGCCAAGGCUCUGGGGUCUCACCCUUGGCUGGUCUCUGCUCCGCAG");
fastawrite("hsa-mir-6843","hsa-mir-6843","CCCCCAUUUCCUCAGGAAUAAAAGUGCAGCAGUGCCUGCUGUGGGGACAGCUGAGGGCAGUGAGGCCCUGGGGAGCUGCUGCAGGCAGCAGGUGGGCGGGACGCCAGCAGGCUGUCUAGCUGUUCCCAUGAUGGUCUCCUGUUCUCUGCAG");
fastawrite("hsa-mir-6844","hsa-mir-6844","GAACUUAAGAAUUUUGUAGAAAUCAAGCUAUUUGCUAAAAGUUCUUUGUUUUUAAUUCACAG");
fastawrite("hsa-mir-6845","hsa-mir-6845","AACUGCGGGGCCAGAGCAGAGAGCCCUUGCACACCACCAGCCUCUCCUCCCUGUGCCCCAG");
fastawrite("hsa-mir-6846","hsa-mir-6846","CAGGCUGGGGGCUGGAUGGGGUAGAGUAGGAGAGCCCACUGACCCCUUCUGUCUCCCUAG");
fastawrite("hsa-mir-6847","hsa-mir-6847","GACCCACAGAGGACAGUGGAGUGUGAGCUGGAAGGAGUGGGCCUGGCUCAUGUGUCUGUCCUCUUCCAG");
fastawrite("hsa-mir-6848","hsa-mir-6848","GUCCCUGGGGGCUGGGAUGGGCCAUGGUGUGCUCUGAUCCCCCUGUGGUCUCUUGGCCCCCAGGAACUCC");
fastawrite("hsa-mir-6849","hsa-mir-6849","CCUGGGAGUGGAUAGGGGAGUGUGUGGAGAGAGCACUGAGCCUGCCCACCAGCCUGUGUCCACCUCCAG");
fastawrite("hsa-mir-6850","hsa-mir-6850","GUGCGGAACGCUGGCCGGGGCGGGAGGGGAAGGGACGCCCGGCCGGAACGCCGCACUCACG");
fastawrite("hsa-mir-6851","hsa-mir-6851","CAGGGAGGAGGUGGUACUAGGGGCCAGCAACCUGAUUACCCCUCUUUGGCCCUUUGUACCCCUCCAG");
fastawrite("hsa-mir-6852","hsa-mir-6852","UGCUGCCCUGGGGUUCUGAGGACAUGCUCUGACUCCCCUGAUGUCCUCUGUUCCUCAGGUGCUGGG");
fastawrite("hsa-mir-6853","hsa-mir-6853","GGGAAAGCGUGGGAUGUCCAUGAAGUCAGGUGAUGGUGAUAAGGUCAAGGCCUGUUCAUUGGAACCCUGCGCAG");
fastawrite("hsa-mir-6854","hsa-mir-6854","AAAGCAAGCUCAGGUUUGAGAACUGCUGAUGUCAUCAGUCAUAACUUCUGCGUUUCUCCUCUUGAGCAG");
fastawrite("hsa-mir-6855","hsa-mir-6855","GCUGCUUGGGGUUUGGGGUGCAGACAUUGCCAGAGGAUGGGCAGCAGACUGACCUUCAACCCCACAG");
fastawrite("hsa-mir-6856","hsa-mir-6856","UGGAAAAGAGAGGAGCAGUGGUGCUGUGGCAGUGGCAGAGGUCGCUACAGCCCUGUGAUCUUUCCAG");
fastawrite("hsa-mir-6857","hsa-mir-6857","GCUUGUUGGGGAUUGGGUCAGGCCAGUGUUCAAGGGCCCCUCCUCUAGUACUCCCUGUUUGUGUUCUGCCACUGACUGAGCUUCUCCCCACAG");
fastawrite("hsa-mir-6858","hsa-mir-6858","GUGAGGAGGGGCUGGCAGGGACCCCUCCAAGUUGGGGACGGCAGCCAGCCCCUGCUCACCCCUCGCC");
fastawrite("hsa-mir-6859-1","hsa-mir-6859-1","UGUGGGAGAGGAACAUGGGCUCAGGACAGCGGGUGUCAGCUUGCCUGACCCCCAUGUCGCCUCUGUAG");
fastawrite("hsa-mir-6769b","hsa-mir-6769b","CUUCCUGGUGGGUGGGGAGGAGAAGUGCCGUCCUCAUGAGCCCCUCUCUGUCCCACCCAUAG");
fastawrite("hsa-mir-6860","hsa-mir-6860","GUUAAGCAUUGGGGAGUUUGGAGUCGGUGGGUGGAGCCAAACUGGGCAGGGCUGUGGUGAGUGAGU");
fastawrite("hsa-mir-6861","hsa-mir-6861","GAGGCACUGGGUAGGUGGGGCUCCAGGGCUCCUGACACCUGGACCUCUCCUCCCCAGGCCCACA");
fastawrite("hsa-mir-6862-1","hsa-mir-6862-1","CGAAGCGGGCAUGCUGGGAGAGACUUUGUGAUUUGUCUCCAAAGCCUCACCCAGCUCUCUGGCCCUCUAG");
fastawrite("hsa-mir-6863","hsa-mir-6863","AUUUAUGAGGCAGCAGAGUCUACAAGUAAAUCAUGAAUCCAGUUGAAAAUGUUAAUGAGGCCAUAGACGUGGUGAAGGAUUGAGUGACCU");
fastawrite("hsa-mir-6864","hsa-mir-6864","GAAAGUUGAAGGGACAAGUCAGAUAUGCCAUUAUGUGGGUCAUGAGGUGGUGAGACUUCUCUCCCUUCAG");
fastawrite("hsa-mir-6865","hsa-mir-6865","AUCCAUAGGUGGCAGAGGAGGGACUUCAGAUGCUUCAUGACACCCUCUUUCCCUACCGCCUACAG");
fastawrite("hsa-mir-6866","hsa-mir-6866","CCAUUUUAGAGGCUGGAAUAGAGAUUCUUGAGGCUUGGAAGAGUAAGGAUCCCUUUAUCUGUCCUCUAG");
fastawrite("hsa-mir-6867","hsa-mir-6867","CCCGGUGUGUGUGUAGAGGAAGAAGGGAAGCUGGGAACCUGACUGCCUCUCCCUCUUUACCCACUAG");
fastawrite("hsa-mir-6868","hsa-mir-6868","CCAGGACUGGCAGAACACUGAAGCAGCAGGCACCUGCUUCCUUCUGUUGUCUGUGCAG");
fastawrite("hsa-mir-6869","hsa-mir-6869","GUGAGUAGUGGCGCGCGGCGGCUCGGAGUACCUCUGCCGCCGCGCGCAUCGGCUCAGCAUGC");
fastawrite("hsa-mir-6870","hsa-mir-6870","CAAGGUGGGGGAGAUGGGGGUUGAACUUCAUUUCUCAUGCUCAUCCCCAUCUCCUUUCAG");
fastawrite("hsa-mir-6871","hsa-mir-6871","CUCCUCAUGGGAGUUCGGGGUGGUUGCUGGAGGUCAGCACCCUGUGGCUCCCACAG");
fastawrite("hsa-mir-6872","hsa-mir-6872","GUGGGUCUCGCAUCAGGAGGCAAGGCCAGGACCCGCUGACCCAUGCCUCCUGCCGCGGUCAG");
fastawrite("hsa-mir-6873","hsa-mir-6873","CCCAGCAGAGGGAAUACAGAGGGCAAUCAGGACUGGGUCAUUCUCUCUGUCUUUCUCUCUCAG");
fastawrite("hsa-mir-6874","hsa-mir-6874","GCCACAUGGAGCUGGAACCAGAUCAGGCUUUAAUGUUUGAAGUAAUGUCAGUUCUGCUGUUCUGACUCUAG");
fastawrite("hsa-mir-6875","hsa-mir-6875","GAGUCUGAGGGACCCAGGACAGGAGAAGGCCUAUGGUGAUUUGCAUUCUUCCUGCCCUGGCUCCAUCCUCAG");
fastawrite("hsa-mir-6876","hsa-mir-6876","AGUUGCAGGAAGGAGACAGGCAGUUCAGGAGGUGGCACUGCUGUGUGUGAGCUGUCUGUGUUUUCCUUCUCAG");
fastawrite("hsa-mir-6877","hsa-mir-6877","AGUUCAGGGCCGAAGGGUGGAAGCUGCUGGUGCUCAUCUCAGCCUCUGCCCUUGGCCUCCCCAG");
fastawrite("hsa-mir-6878","hsa-mir-6878","AUGAGAGGGAGAAAGCUAGAAGCUGAAGAUUCUGAAAAUCACUAACUGGCCUCUUCUUUCUCCUAG");
fastawrite("hsa-mir-6879","hsa-mir-6879","CAGAGCAGGGCAGGGAAGGUGGGAGAGGGGCCCAGCUGACCCUCCUGUCACCCGCUCCUUGCCCAG");
fastawrite("hsa-mir-6880","hsa-mir-6880","GAGGGUGGUGGAGGAAGAGGGCAGCUCCCAUGACUGCCUGACCGCCUUCUCUCCUCCCCCAG");
fastawrite("hsa-mir-6881","hsa-mir-6881","UGCACUGGGGUAAGGAUAGGAGGGUCAGGUCUGCAGCCUUGUAUCUGCUGAUCCUCUUUCGUCCUUCCCACUCCAG");
fastawrite("hsa-mir-6882","hsa-mir-6882","GGCUUUACAAGUCAGGAGCUGAAGCAGCUGGAAUUCAAGCCCUGCUGCCUCUCCUCUUGCCUGCAG");
fastawrite("hsa-mir-6883","hsa-mir-6883","CAGACAGGGAGGGUGUGGUAUGGAUGUGUUGACCCCUGAAGUGGUUCUGAUGACCUUUCCCUAUCUCACUCUCCUCAG");
fastawrite("hsa-mir-6884","hsa-mir-6884","CCCGCAGAGGCUGAGAAGGUGAUGUUGGCUCAAGAAAGGGAGAUAGAUGGUAGCCCAUCACCUUUCCGUCUCCCCUAG");
fastawrite("hsa-mir-6885","hsa-mir-6885","CCUGGAGGGGGGCACUGCGCAAGCAAAGCCAGGGACCCUGAGAGGCUUUGCUUCCUGCUCCCCUAG");
fastawrite("hsa-mir-6886","hsa-mir-6886","CUUGGCCCGCAGGUGAGAUGAGGGCUCCUGGCGCUGAUGCCCUUCUCUCCUCCUGCCUCAG");
fastawrite("hsa-mir-6887","hsa-mir-6887","GAGAAUGGGGGGACAGAUGGAGAGGACACAGGCUGGCACUGAGGUCCCCUCCACUUUCCUCCUAG");
fastawrite("hsa-mir-6888","hsa-mir-6888","GUGGGAAGGAGAUGCUCAGGCAGAUCUGUCUCUGAUUGUUUCCAAGAUCUGUCUCGAUUGUUUCCAG");
fastawrite("hsa-mir-6889","hsa-mir-6889","CUGUGUCGGGGAGUCUGGGGUCCGGAAUUCUCCAGAGCCUCUGUGCCCCUACUUCCCAG");
fastawrite("hsa-mir-6890","hsa-mir-6890","UGGGCCAUGGGGUAGGGCAGAGUAGGGCUGGAUGGUAGGGCCCACUGCCUAUGCCCCACAG");
fastawrite("hsa-mir-6891","hsa-mir-6891","GUAAGGAGGGGGAUGAGGGGUCAUAUCUCUUCUCAGGGAAAGCAGGAGCCCUUCAGCAGGGUCAGGGCCCCUCAUCUUCCCCUCCUUUCCCAG");
fastawrite("hsa-mir-6892","hsa-mir-6892","GUAAGGGACCGGAGAGUAGGAAAAGCAGGGCUCAGGGCCAGAGAGACUGGGCAUAGAACUAAGGAGGAUGGUGUCCUCCUGACUGCAUCUCUCUUCCCUCUCCCACCCCUUGCAG");
fastawrite("hsa-mir-6893","hsa-mir-6893","CCGGGCAGGCAGGUGUAGGGUGGAGCCCACUGUGGCUCCUGACUCAGCCCUGCUGCCUUCACCUGCCAG");
fastawrite("hsa-mir-6894","hsa-mir-6894","CAAGAAGGAGGAUGGAGAGCUGGGCCAGACAUGCUCUUGCCUGCCCUCUUCCUCCAG");
fastawrite("hsa-mir-6895","hsa-mir-6895","CAGCUCAGGGCCAGGCACAGAGUAAGCAUCAAUAGCAUUGGCAAGUUGAACUGAGCUGUCUCUCGCCCUUGGCCUUAG");
fastawrite("hsa-mir-7106","hsa-mir-7106","GCUUCUGGGAGGAGGGGAUCUUGGGAGUGAUCCCAACAGCUGAGCUCCCUGAAUCCCUGUCCCAG");
fastawrite("hsa-mir-7107","hsa-mir-7107","UGCCGUCGGCCUGGGGAGGAGGAAGGGCAAGUCCAAAGGUAUACAGUUGGUCUGUUCAUUCUCUCUUUUUGGCCUACAAG");
fastawrite("hsa-mir-7108","hsa-mir-7108","GUGUGGCCGGCAGGCGGGUGGGCGGGGGCGGCCGGUGGGAACCCCGCCCCGCCCCGCGCCCGCACUCACCCGCCCGUCUCCCCACAG");
fastawrite("hsa-mir-7109","hsa-mir-7109","GUCUCCUGGGGGGAGGAGACCCUGCUCUCCCUGGCAGCAAGCCUCUCCUGCCCUUCCAGAUUAGC");
fastawrite("hsa-mir-7110","hsa-mir-7110","GGGGCUGGGGGUGUGGGGAGAGAGAGUGCACAGCCAGCUCAGGGAUUAAAGCUCUUUCUCUCUCUCUCUCUCCCACUUCCCUGCAG");
fastawrite("hsa-mir-7111","hsa-mir-7111","CUGGGGGAGGAAGGACAGGCCAUCUGCUAUUCGUCCACCAACCUGACUUGAUCCUCUCUUCCCUCCUCCCAG");
fastawrite("hsa-mir-7112","hsa-mir-7112","ACGGGCAGGGCAGUGCACCCUGCAGGUGAGAGCGGGAACACCUGCAUCACAGCCUUUGGCCCUAG");
fastawrite("hsa-mir-7113","hsa-mir-7113","CUCCAGGGAGACAGUGUGUGAGGCCUCUUGCCAUGGCCUCCCUGCCCGCCUCUCUGCAG");
fastawrite("hsa-mir-7114","hsa-mir-7114","UCCGCUCUGUGGAGUGGGGUGCCUGUCCCCUGCCACUGGGUGACCCACCCCUCUCCACCAG");
fastawrite("hsa-mir-6511b-2","hsa-mir-6511b-2","GGGGCCUGCAGGCAGAAGUGGGGCUGACAGGGCAGAGGGUUGCGCCCCCUCACCACCCCUUCUGCCUGCAG");
fastawrite("hsa-mir-3690-2","hsa-mir-3690-2","CCCAUCUCCACCUGGACCCAGCGUAGACAAAGAGGUGUUUCUACUCCAUAUCUACCUGGACCCAGUGUAGAUGGG");
fastawrite("hsa-mir-6089-2","hsa-mir-6089-2","CCCCGGGCCCGGCGUUCCCUCCCCUUCCGUGCGCCAGUGGAGGCCGGGGUGGGGCGGGGCGGGG");
fastawrite("hsa-mir-6511a-2","hsa-mir-6511a-2","CCUGCAGGCAGAAGUGGGGCUGACAGGGCAGAGGGUUGCGCCCCCUCACCAUCCCUUCUGCCUGCAG");
fastawrite("hsa-mir-6511a-3","hsa-mir-6511a-3","CCUGCAGGCAGAAGUGGGGCUGACAGGGCAGAGGGUUGCGCCCCCUCACCAUCCCUUCUGCCUGCAG");
fastawrite("hsa-mir-6511a-4","hsa-mir-6511a-4","CCUGCAGGCAGAAGUGGGGCUGACAGGGCAGAGGGUUGCGCCCCCUCACCAUCCCUUCUGCCUGCAG");
fastawrite("hsa-mir-7150","hsa-mir-7150","CACGGUGUCCCCUGGUGGAACCUGGCAGGGGGAGAGGUAAGGUCUUUCAGCCUCUCCAAAGCCCAUGGUCAGGUACUCAGGUGGGGGAGCCCUG");
fastawrite("hsa-mir-7151","hsa-mir-7151","GAUCCAUCUCUGCCUGUAUUGGCUUGGAUUCUGCAAAGCCUACAGGCUGGAAUGGGCUCA");
fastawrite("hsa-mir-7152","hsa-mir-7152","UUUCCUGUCCUCCAACCAGACCAUGCCACAUCCGUCUGGUCCUGGACAGGAGGC");
fastawrite("hsa-mir-7153","hsa-mir-7153","UGAGAACUGACAAAUGUGGUAGGUGGUCGAAGUCAUCCACACCAUGGACGGUUUACC");
fastawrite("hsa-mir-7154","hsa-mir-7154","UUCAUGAACUGGGUCUAGCUUGGAGCCUUGGUAGGGAAGCAAGCUGAGGAGAUAGGAGGACAAGUUGUGGGAU");
fastawrite("hsa-mir-7155","hsa-mir-7155","UCUGGGGUCUUGGGCCAUCUGGUUGUGACAUCACUGAUGGCCCAAGACCUCAGACC");
fastawrite("hsa-mir-7156","hsa-mir-7156","UUGUUCUCAAACUGGCUGUCAGAGUGUGCAUGGCAGGCUGCAGCCACUUGGGGAACUGGU");
fastawrite("hsa-mir-7157","hsa-mir-7157","UCAGCAUUCAUUGGCACCAGAGAUGAAAUUGGGACUCCUCUGUGCUACUGGAUGAAGAGU");
fastawrite("hsa-mir-7158","hsa-mir-7158","GGCUCAAUCUCUGGUCCUGCAGCCUUCUGCCUUUGGCUUUCUGAAGCGAGCUGAACUAGAGAUUGGGCCCA");
fastawrite("hsa-mir-7161","hsa-mir-7161","UAAAGACUGUAGAGGCAACUGGUGUUCUCACGCAAAGUGGCCAGGGUGUGGGAGACUAGAUCUUUGACUCUGGCAGUCUCCAGG");
fastawrite("hsa-mir-7159","hsa-mir-7159","UUCAACAAGGGUGUAGGAUGGCCAGGGAAGUAUGCCGGGCCUUGGCAUUUCUAUGUUAGUUGGAAG");
fastawrite("hsa-mir-7160","hsa-mir-7160","UGCUGAGGUCCGGGCUGUGCCCCGUACCGGACAGGGCCCUGGCUUUAGCAGA");
fastawrite("hsa-mir-486-2","hsa-mir-486-2","UCCUGUACUGAGCUGCCCCGAGCUGGGCAGCAUGAAGGGCCUCGGGGCAGCUCAGUACAGGAUG");
fastawrite("hsa-mir-7162","hsa-mir-7162","UGCUUCCUUUCUCAGCUGAACCCCUGCCCCUGGAGCCCCCAGCAGGGCCCUCUGAGGUGGAACAGCAGC");
fastawrite("hsa-mir-7515","hsa-mir-7515","CUUUUAUCAUUUCAUUUAUGCCUGUUAGCAUGAAAAAAGAGGCUGAGAAGGGAAGAUGGUGACAAGG");
fastawrite("hsa-mir-7702","hsa-mir-7702","CUUAGACUGCCAGACUCCCUGAGGACAUGCAGUUUCAGGGAGUCUGGUAGUCUAAGUGU");
fastawrite("hsa-mir-7703","hsa-mir-7703","UUAGGGGAGGUGGAUGAGUGGGGGCAGGCAGGGGAUUGGCUAAGAACCUGACUCUUGCACUCUGGCCUUCUCCCAGG");
fastawrite("hsa-mir-7704","hsa-mir-7704","CGGGGUCGGCGGCGACGUGCUCAGCUUGGCACCCAAGUUCUGCCGCUCCGACGCCCGGC");
fastawrite("hsa-mir-7705","hsa-mir-7705","AAUAGCUCAGAAUGUCAGUUCUGUUUUAAGUAACAGAAUUGAUAACUGAGCAAGGAA");
fastawrite("hsa-mir-7706","hsa-mir-7706","UGGAGCUGUGUGCAGGGCCAGCGCGGAGCCCGAGCAGCCGCGGUGAAGCGCCUGUGCUCUGCCGAGA");
fastawrite("hsa-mir-7843","hsa-mir-7843","GUAGACAGGAUGAGGGCAGAGCCAGCUUCCUGAUCUGAUGGAAGUCAUGAAGCCUUCUCUGCCUUACGCUUGGCUCUGC");
fastawrite("hsa-mir-4433b","hsa-mir-4433b","UGUGUUCCCUAUCCUCCUUAUGUCCCACCCCCACUCCUGUUUGAAUAUUUCACCAGAAACAGGAGUGGGGGGUGGGACGUAAGGAGGAUGGGGGAAAGAACA");
fastawrite("hsa-mir-1273h","hsa-mir-1273h","UACUUGGGUGACUAAGGCAGGAUUGCUUGAGCCUGGGAGGUCAAGGCUGCAGUGUCGUGGUCACAGCUUGCUGCAGACUCGACCUCCCAGGCUUAAGCAAUCCUCCUGCUCGAGUG");
fastawrite("hsa-mir-6516","hsa-mir-6516","UGGGUUUUGAAUUUGCAGUAACAGGUGUGAGCAUUCUAGCAGCAGUUUGAUGAUCAUGUAUGAUACUGCAAACAGGACCUA");
fastawrite("hsa-mir-7844","hsa-mir-7844","UGAUUGUGCGGACUCGUGUGUAAGAAAAACUAGGACUGUGUGGUGUAAAUAACUACAAUUCUCUUAACUCCGUAGCAGUUGCCAACUCAGUCCUUGUACUUCGUUAACACGAAUCUGUUUCA");
fastawrite("hsa-mir-7845","hsa-mir-7845","GCAAGGGACAGGGAGGGUCGUGGCGACACUCGCGCCAGCUCCCGGGACGGCUGGGCUCGGGCUGGUCGCCGACCUCCGACCCUCCACUAGAUGCCUGGC");
fastawrite("hsa-mir-7846","hsa-mir-7846","GCCCCGCCGCCUGGCCUCUGGCCCGCUGGGGCGCGGGCUUUCGCUUUCAGUCGAGGGCUAGCGAGCGCAGCGGAGCCUGGAGAGAAGGCGCUGGGC");
fastawrite("hsa-mir-7847","hsa-mir-7847","GUGUCGGCUGUGGCGUGACUGUCCCUCUGUGUCCCCCACUAGGCCCACUGCUCAGUGGAGCGUGGAGGACGAGGAGGAGGCCGUCCACGAGCAAUGCCAGCAU");
fastawrite("hsa-mir-7848","hsa-mir-7848","GCUGGGGCUGGGUGGGUGUGGCAGGCCCACCUUGGGUAUGCAAAGCUCUGACAGUGUUUCACUUGCUACCCUCGGUCUGCUUACCACACUCCCAGUUCUGC");
fastawrite("hsa-mir-7849","hsa-mir-7849","GACUUUAUAUUGUUGAACAUCAGACUCAAGGCCAACAACUGACUACUUCGAAAAUGGGAAGUAGACAAUUGUUGAUCUUGGGCCUGAUGUUCAACAAUAUAAAGUU");
fastawrite("hsa-mir-7850","hsa-mir-7850","GGUCAGAAGUUUGGACAUAGUGUGGCUGGGUCCUCUGUGCAGGGUCUUACCCAGCCACACUACAUCCAAACUUCUGACC");
fastawrite("hsa-mir-7851","hsa-mir-7851","UGGCUCACUGCAGCCUCCCCGCCCCCUCAGGUGAUCCUCCCACCUCAUCCUCCCAAGUAGCUGGGAAUACAGGUGUGUGCCACCAUGCCUCUACAAGCUACCUGGGAGACUGAGGUUGGAAGAUUGCUUGAGCCUAGGAGGUCGAGGCGACAGUGAGCCA");
fastawrite("hsa-mir-7852","hsa-mir-7852","UAAAUGCCUUUGACUACUACAUACAUAUGCCUACUACUACUUUCAUAUGUAGGCAUAUGUAUGUAGUAGUCAAAGGCAUUUA");
fastawrite("hsa-mir-7853","hsa-mir-7853","UCUCACACUUCAAUAGGCAUUGUCUGGGGUCUUAUUCAAAUGCAGAUCCUGACUUCACUGGUGCAGUAAGAAGUCAGAGAAUCUGCAUCUGUAACAAGCUCCCAGGUGAUGAUGGUGCUGCUGGUGUGCAGA");
fastawrite("hsa-mir-7854","hsa-mir-7854","UUCCUUCCAUCUCCAUCACCUUGAGCAUCUUCUGGGCAGCUGAGGUGACCGCAGAUGGGAAGGAA");
fastawrite("hsa-mir-7855","hsa-mir-7855","GCUUGGUGAGGACCCCAAGCUCGGCACUAUUGUGACUGUGCUUUUGGCUUCCUUUCCAGGC");
fastawrite("hsa-mir-7856","hsa-mir-7856","UGUUUUAAGGACACUGAGGGAUCCUUUGUUCUGGAUCCCUCAGUGUCCUUAAAACA");
fastawrite("hsa-mir-548ba","hsa-mir-548ba","AAAGGUAACUGUGAUUUUUGCUAUUAGAAAGUAAUGGCAAAAACUGCAAUUACUUU");
fastawrite("hsa-mir-7973-1","hsa-mir-7973-1","UGUGACCCUAGAAUAAUUACCCAACGUCUCUGAGUCUCGGUUUUGAGAGGGUGAGUAAUUAUUCUAGGGUCACACA");
fastawrite("hsa-mir-7973-2","hsa-mir-7973-2","UGUGACCCUAGAAUAAUUACUCACCCUCUCAAAACCGAGACUCAGAGACGUUGGGUAAUUAUUCUAGGGUCACACA");
fastawrite("hsa-mir-7974","hsa-mir-7974","GCUCGGCCCCCACAGCGAAACGGCCGCCUAAACCACCCAGGCCUUAUGGCUUCAUAGGCUGUGAUGCUCUCCUGAGCCC");
fastawrite("hsa-mir-7975","hsa-mir-7975","GUGCAAAGAGCAGGAGGACAGGGGAUUUAUCUCCCAAGGGAGGUCCCCUGAUCCUAGUCACGGCACCA");
fastawrite("hsa-mir-7976","hsa-mir-7976","UGCCCUGAGACUUUUGCUCUAAUAAUUUAUUCUAAUAAUAAUUUAGAUCAAAAGCCUCAGGGCAGA");
fastawrite("hsa-mir-7977","hsa-mir-7977","UUCCCAGCCAACGCACCAAAAAUGAUAUGGGUCUGUUGUCUGGAGAAAC");
fastawrite("hsa-mir-7978","hsa-mir-7978","UCUGGUGUAUAGCGUUGCUCAAGUCCUCUAUUUCUUUGAACAACAGUAUACACCAAAUA");
fastawrite("hsa-mir-8052","hsa-mir-8052","UGGAGGGCUGCGGGACUGUAGAGGGCAUGAGCUCAGGAGCUCAGGCCAGCUCAUGGUGCAAGGCCUCUG");
fastawrite("hsa-mir-8053","hsa-mir-8053","GCUUUUCCACUGGCGAUUUUGGAACUCAAUGGCAGAAAUGUCAAGAAGAGUUUUAUCCUUUGCCGAAAGAGAAAA");
fastawrite("hsa-mir-8054","hsa-mir-8054","CAGCAAUGCAGAAAGUACAGAUCGGAUGGGUUCAAUAGAUUGCUUUAGCUGAAGCAAGCCUUCCCAUUGUACAUAUCUCAUUGUCU");
fastawrite("hsa-mir-8055","hsa-mir-8055","UUACGGUCACACUGUGCUCACUUUGUCAAAUAAAAGAUGGAGUCGUUUGACGUCUUUUAACACCCUUUGAGCACAUGAGCAGACGGAGUGAUCAUGA");
fastawrite("hsa-mir-8056","hsa-mir-8056","CUUCUCUGAGCAUCCAGCCUCUAGGAGCUGUGCCUCCUGGCCUAUUCCUGUUCGUGGAUUGUCUGGAUGCAUCCUUGAGACU");
fastawrite("hsa-mir-8057","hsa-mir-8057","AAUUUGGGAUGUGGCUCUGUAGUAAGAUGGACUUGCGGUUCAAUCCCAGCUCAGGGCCUUUUUAAAUUA");
fastawrite("hsa-mir-8058","hsa-mir-8058","UGGUCACUGCCAGUGCUGAGACAUUAAAGAUCCAGGCCCCACGGAGAACCAGGGCACCUGGACUUUGAUCUUGCCAUAAUGGUAUGCCU");
fastawrite("hsa-mir-8059","hsa-mir-8059","UACAGGUGCAGGGGAACUGUAGAUGAAAAGGCUUGGCACUUGAGGGAAAGCCUCAGUUCAUUCUCAUUUUGCUCACCUGUU");
fastawrite("hsa-mir-8060","hsa-mir-8060","UUUAAAUCCUGUUUUUCCCACUUACUAUUCUGGUCAGAUAUCCCAUGAAGCAGUGGGUAGGAGGACAGGAAAAAGC");
fastawrite("hsa-mir-8061","hsa-mir-8061","GAGAGGAUGCCUUAGAUUAGAGGAUAUUGUUCAGUGGGAUUUGGAGAGGACGCCUUAGAUUAGAGGUAUUGUUCA");
fastawrite("hsa-mir-8062","hsa-mir-8062","CUUAUGCAUGCAGUGAUUUGAGGAUUAUUGCUCACGGUAAGAAAAACAUGAGUAAUAUAUUGUCUUCAAAGAACCUAUGCUCUAA");
fastawrite("hsa-mir-8063","hsa-mir-8063","UAGAGGCAGUUUCAACAGAUGUGUAGACUUUUGAUAUGAGAAAUUGGUUUCAAAAUCAGGAGUCGGGGCUUUACUGCUUUU");
fastawrite("hsa-mir-8064","hsa-mir-8064","AGAUGGAGUGAGCACACUGAGCGAGCGGACAUCCUUCCAUAGUAAAUAAGCGGUGCCGCGCGCUCCGCUGGCUCCCAAACACUCCAGUCC");
fastawrite("hsa-mir-8065","hsa-mir-8065","CAGUACAUGAGAGCCAUCAUUUUUGUUGUUGUUGUAUUUUUCAGCAAGGCAAGGGCUUUGAUGUCUUGUAGGAACAGUUGAAUUUUGGCUUCAUGUAAUU");
fastawrite("hsa-mir-8066","hsa-mir-8066","CAUCUUGCUUACAUUCCUGUGGAACAUAUUGUUGCCUCUGCAUGUUACAAUGUGAUCUUUUGGAUGUAGGGCAAAUCU");
fastawrite("hsa-mir-8067","hsa-mir-8067","UUCUGUGUUUCCUAGAAACUGUAAACUUAGUCAUAAAGAUGAUCCUGAGUGCACAGUCUUUCUUGAGACUUUCAGCC");
fastawrite("hsa-mir-8068","hsa-mir-8068","GGCUAACUCAUGUUUGUUGUAAGGAUCGUUGUGGCAAUACAGUUAUCCUUACAACAAAUACUUUGCCA");
fastawrite("hsa-mir-8069-1","hsa-mir-8069-1","CGCCUGAGCGUGCAGCAGGACAUCUUCCUGACCUGGUAAUAAUUAGGUGAGAAGGAUGGUUGGGGGCGGUCGGCGUAACUCAGGGA");
fastawrite("hsa-mir-8070","hsa-mir-8070","ACUUGAUCCCAUGUGAUUGACGGCUGACUCCAUGUGAGUGAAGCCUGAUCAUCAUGUGAGUGAAGCCUGAUCAUCAUGUGAGUGAAGC");
fastawrite("hsa-mir-8071-1","hsa-mir-8071-1","CGGCCACAUGGCCCAGGCUCUUCUCCGAGUGAUCUCGGUGGACUGGAGUGGGUGGUAGGUGGCAG");
fastawrite("hsa-mir-8072","hsa-mir-8072","GCGUCAAGAUGGCGGCGGGGAGGUAGGCAGAGCAGGACGCCGCUGCUGCCGCCGCCACCGCCGCCUCCGCUCCAGUCGCC");
fastawrite("hsa-mir-8073","hsa-mir-8073","GAUUUCAGUGACCUGGCAGCAGGGAGCGUCGUCAGUGUUUGACUGUUUAUGGUAUGUCAGGGAGCUGGUUCC");
fastawrite("hsa-mir-8074","hsa-mir-8074","CCAGUUCCUGAGUUUAUGCAAGAUGCCCAUGGGAGCCCAGAGACGUCCUAUGGCGAGACUGGCAUGUACUCACACAACUGA");
fastawrite("hsa-mir-8075","hsa-mir-8075","CCUUGCUGAUGGCAGAUGUCGGAUCUGCCUCGCUUAUACGUGCCCUUGCUGAUGGCAGAUGUCGGGUCUGCCUCGCUUAU");
fastawrite("hsa-mir-8076","hsa-mir-8076","CCUAUCCACACGUCUGGUCUAGAGUUCUCCUGUGAGAGCUACUAAGUCUUAUAUGGACUUUUCUGAUACAAUGUAGUGGAAAG");
fastawrite("hsa-mir-8077","hsa-mir-8077","GUGGGGCAGGGGGUGGGAUGGGCACUGGGAGUCCAAAGGAAAGGGCUGAGUGGGGUUCUGACUCCUCUGCCCAAC");
fastawrite("hsa-mir-8078","hsa-mir-8078","UCCGCCCCGCCCCCUCCACCGGGCUGACCGGCCUGGGAUUCCUGCCUUCUAGGUCUAGGCCCGGUGAGAGACUCCACACAGCGG");
fastawrite("hsa-mir-8079","hsa-mir-8079","UGCCUGGGUUCAGUGAUCGUCUCUGCUGGCUGUAGGGCAGCAGUCAGAGGGGACAUCACAGGCCUCCAGAGG");
fastawrite("hsa-mir-8080","hsa-mir-8080","AUGGCUCUAAGAAGGACACUGGUGUCAACGGCUGAGCCCUUUGAUAAGGGGGAGGUUUGGAAGACACUUAUGUCCUGGAUUGGGAAAUG");
fastawrite("hsa-mir-8081","hsa-mir-8081","UUAUUGUCUUUAUUUUCUGAGUCUUGCCUCUAUGGCCCCCCUCCUCUCUGAAAGCAAGGCCACUUGAGUCGUGCCUUUCUGAAUGAAGUCAAUGU");
fastawrite("hsa-mir-8082","hsa-mir-8082","GCCUGUGUGAUGAUGGAGCUGGGAAUACUCUGGGGAGAGAGUCCUCUUUUCAGCUGUAUUUUGCUUCCUUCCCACACAGAC");
fastawrite("hsa-mir-8083","hsa-mir-8083","CGAGGGGGUGCAGGACUUGACGGCUGCAACUGUGCGGCCGGCCACACCGUCACACCGGGUGCAGCGUCUGUCAUUCUGUACCCUCAUCU");
fastawrite("hsa-mir-8084","hsa-mir-8084","CAGAUAAAUAGAAUACUAAGUAAAAAAUCAGUAUGGAUUAAAUUUAUAUUUUCCUCGAUACUGAGUAUUUUUUCUUAGGUUUAGUUUGG");
fastawrite("hsa-mir-8085","hsa-mir-8085","CUAGGAGGGAUGGGAGAGAGGACUGUGAGGCAUGGGUGGCUCUAUGGUCACGCCCAUCUUCCUAC");
fastawrite("hsa-mir-8086","hsa-mir-8086","UCCACUAGUCUGCUAGUCUGGACUGAUAUGGUUAGCUUUUUUUUUUUUUUGAGAUGGAGUCUGGCUCUGUUGCCCAGGCUGGAGUACAGUGGC");
fastawrite("hsa-mir-8087","hsa-mir-8087","UCUAAGAAGUGAAGACUUCUUGGAUUACAGGGGCCCUACUUUAAGGGCCCUUUCAGUUGGAAGUUUUCCUUUCUGCCU");
fastawrite("hsa-mir-8088","hsa-mir-8088","GGGAGGAGGGCCUCGGUACUGGAAAGGGGUAUGGAUUCUGUUGUUUUGGCAACAUUCUUCUUAUCGGCACUGGGUCACUCAGCUCA");
fastawrite("hsa-mir-8089","hsa-mir-8089","AAGGAGCACUCACUCCAAUUUCCCUGGACUGGGGGCAGGCUGCCACCUCCUGGGGACAGGGGAUUGGGGCAGGAUGUUCCAG");
fastawrite("hsa-mir-6862-2","hsa-mir-6862-2","CGAAGCGGGCAUGCUGGGAGAGACUUUGUGAUUUGUCUCCAAAGCCUCACCCAGCUCUCUGGCCCUCUAG");
fastawrite("hsa-mir-8071-2","hsa-mir-8071-2","CGGCCACAUGGCCCAGGCUCUUCUCCGAGUGAUCUCGGUGGACUGGAGUGGGUGGUAGGUGGCAG");
fastawrite("hsa-mir-6770-2","hsa-mir-6770-2","UAUCCUGAGAAGGCACAGCUUGCACGUGACCUCCUGGGCCUGGCGGCUGUGUCUUCACAG");
fastawrite("hsa-mir-6770-3","hsa-mir-6770-3","UAUCCUGAGAAGGCACAGCUUGCACGUGACCUCCUGGGCCUGGCGGCUGUGUCUUCACAG");
fastawrite("hsa-mir-6859-2","hsa-mir-6859-2","UGUGGGAGAGGAACAUGGGCUCAGGACAGCGGGUGUCAGCUUGCCUGACCCCCAUGUCGCCUCUGUAG");
fastawrite("hsa-mir-6859-3","hsa-mir-6859-3","UGUGGGAGAGGAACAUGGGCUCAGGACAGCGGGUGUCAGCUUGCCUGACCCCCAUGUCGCCUCUGUAG");
fastawrite("hsa-mir-8485","hsa-mir-8485","UCUGUGAUAUACGUGUGUGUGUGUGUGUAUAUAGCAUAUGUGUAUACAUACACACACACACACACACACACACACACACACACACACGUAU");
fastawrite("hsa-mir-9500","hsa-mir-9500","AAAAGGGAAGAUGGUGACCACAUAGGAGGGACAGCGGCCUUUCCAACAGGGGACCCUUGCCAGCC");
fastawrite("hsa-mir-548bb","hsa-mir-548bb","UUAGAUUGGUGCAAAAGUAACUAUGGUUUUUGCCCAAAAACCAUAGUUACUUUUGCACCAAGCUAA");
fastawrite("hsa-mir-9718","hsa-mir-9718","GCCCGGUCUCUUUGCCUCCGGUUCUUAAACCAGUUGCUGACCUGGGUGGUGGUGAGGCCGGUGG");
fastawrite("hsa-mir-3179-4","hsa-mir-3179-4","CAGGAUCACAGACGUUUAAAUUACACUCCUUCUGCUGUGCCUUACAGCAGUAGAAGGGGUGAAAUUUAAACGUCUGUGAUCCUG");
fastawrite("hsa-mir-1244-4","hsa-mir-1244-4","AUCUUAUUCCGAGCAUUCCAGUAACUUUUUUGUGUAUGUACUUAGCUGUACUAUAAGUAGUUGGUUUGUAUGAGAUGGUUAAAAA");
fastawrite("hsa-mir-3648-2","hsa-mir-3648-2","CGCGACUGCGGCGGCGGUGGUGGGGGGAGCCGCGGGGAUCGCCGAGGGCCGGUCGGCCGCCCCGGGUGCCGCGCGGUGCCGCCGGCGGCGGUGAGGCCCCGCGCGUGUGUCCCGGCUGCGGUCGGCCGCGCUCGAGGGGUCCCCGUGGCGUCCCCUUCCCCGCCGGCCGCCUUUCUCGCG");
fastawrite("hsa-mir-3670-3","hsa-mir-3670-3","UCUAGACUGGUAUAGCUGCUUUUGGAGCCUCACCUGCUGAGAGCUCACAGCUGUCCUUCUCUAGA");
fastawrite("hsa-mir-3670-4","hsa-mir-3670-4","UCUAGACUGGUAUAGCUGCUUUUGGAGCCUCACCUGCUGAGAGCUCACAGCUGUCCUUCUCUAGA");
fastawrite("hsa-mir-6724-2","hsa-mir-6724-2","CGCUGCGCUUCUGGGCCCGCGGCGGGCGUGGGGCUGCCCGGGCCGGUCGACCAGCGCGCCGUAGCUCCCGAGGCCCGAGCCGCGACCCGCGG");
fastawrite("hsa-mir-6724-3","hsa-mir-6724-3","CGCUGCGCUUCUGGGCCCGCGGCGGGCGUGGGGCUGCCCGGGCCGGUCGACCAGCGCGCCGUAGCUCCCGAGGCCCGAGCCGCGACCCGCGG");
fastawrite("hsa-mir-6724-4","hsa-mir-6724-4","CGCUGCGCUUCUGGGCCCGCGGCGGGCGUGGGGCUGCCCGGGCCGGUCGACCAGCGCGCCGUAGCUCCCGAGGCCCGAGCCGCGACCCGCGG");
fastawrite("hsa-mir-8069-2","hsa-mir-8069-2","CGCCUGAGCGUGCAGCAGGACAUCUUCCUGACCUGGUAAUAAUUAGGUGAGAAGGAUGGUUGGGGGCGGUCGGCGUAACUCAGGGA");
fastawrite("hsa-mir-941-5","hsa-mir-941-5","UGUGCACAUGUGCCCAGGGCCCGGGACAGCGCCACGGAAGAGGACGCACCCGGCUGUGUGCACAUGUGCCCA");
fastawrite("hsa-mir-6859-4","hsa-mir-6859-4","UGUGGGAGAGGAACAUGGGCUCAGGACAGCGGGUGUCAGCUUGCCUGACCCCCAUGUCGCCUCUGUAG");
fastawrite("hsa-mir-5701-3","hsa-mir-5701-3","GAUUGGACUUUAUUGUCACGUUCUGAUUGGUUAGCCUAAGACUUGUUCUGAUCCAAUCAGAACAUGAAAAUAACGUCCAAUC");
fastawrite("hsa-mir-9898","hsa-mir-9898","GGGGAGGACCCUGAGGGAGGGUGGGAGCACGGGAGAAGAGAAGGCAUACCCAACCUGACCUACUUACCUGUCCCCUACCCCACAGAGGGCUUCCCU");
fastawrite("hsa-mir-9899","hsa-mir-9899","GUCUGCAAACUCCGGCCAGCGGGAGCCGACCGCCCGGCGCAGGUGGGGCACCCGGGCGCCGCGCUCCCGCCCGCAGGGUGAGCGGAACUGGAGAGA");
fastawrite("hsa-mir-9900","hsa-mir-9900","AUCUGAAAGGCAGGAUGUGGCCUCUAAGAACCCGCUCUUACUUCUAAAAGGACAGGUCCUAAGAGACUGCAUCAAGCCUUCAGCUCACAAAGA");
fastawrite("hsa-mir-9901","hsa-mir-9901","GGAGAGGGUGGGGGAGCCCGUCCCGGUCGCCGCGGUUCGCCGCCGCCCCUGGUGGCGGUCCGGCGACCGGCCCACCAUCGCUCCAGCGCCCCUCCU");
fastawrite("hsa-mir-9902-1","hsa-mir-9902-1","GCAGGGAAAGGGAACCCAGAAAUCUGGUAUGCCAGCAAAGAGAGUAAGAACUUCUGACAAGCCAGGCUUCUGGUCUCUCUCUCUCUGUCUCUC");
fastawrite("hsa-mir-9903","hsa-mir-9903","CCAGCUCUGGUUCCCCAGCCUACUGGAGGAUAAGAGGAUAUAAAGGUCUCUUAUCCUCCAGUAGACUAGGGAGCCAGAGCUGGUAAUAAAAGUC");
fastawrite("hsa-mir-9985","hsa-mir-9985","CCCAUGUUCAUUGAGCUUUAUUCACAGUGGCUAAGCUAUGGAAUCCAUCCAAGUGUUCACUGAUGGAUAAAUGGAUACAGAAAAUGUUUAUAUAUAUAUAUAUAAUAUU");
fastawrite("hsa-mir-1843","hsa-mir-1843","GCAGCGAUCCUACAUAAAUAUAUGGAGGUCUCUGUCUGGCUUAGGACAGCUGGCUAAGUCUGAUCGUUCCCCUCCGUACAGCCUUUAAAACUGCCACUCUAAAUACUUGG");
fastawrite("hsa-mir-548bc","hsa-mir-548bc","UCUUUUGUUACAGGUUGGUGAGAAGUAAUCGCGGUUUUUGCCAUUACUGCUCAUGGCAAAAACUGUGAUUACUUUUGCACCAACCUAAUAUAAUAUUUGGUCUUCAAUUA");
fastawrite("hsa-mir-9986","hsa-mir-9986","AAGAAGUAUUUUGCAAAAAGUGUGAGGUUGUCAUGCCUGCUAUUACUACAGCUAUGCCAGCAGGCAUGACAACCUCAUACUUUUUGCAGAAUAGUUUUUUAUAUUGUAUU");
fastawrite("hsa-mir-10226","hsa-mir-10226","GAGGGAACUUCCAUGUGUCUGGGCUGGGAAACUGGAGUUCUCCACUGGGAGACAUUGAGUGUAUCCUUCU");
fastawrite("hsa-mir-10392","hsa-mir-10392","GCGCUUCGACGGGCUGGGCUGUGCGCCUGCGCAGUGUGGGUCGCUCCCGAUUCCCUGCCCCGGCCGGCCCCGCCUCGGCUCCGCACC");
fastawrite("hsa-mir-10393","hsa-mir-10393","AGAAUUCUCUUAUCCAACAUCAACAUCUUGGUCAGAUUUGAACUCUUCAA");
fastawrite("hsa-mir-10394","hsa-mir-10394","UCUGCAGGUCCUGGUGAACGCCAUCAUCAACAGUGGUCCCCGGGAGGACUCCACACGCAUUGGGCGCGCCGGGACUGUGAGAC");
fastawrite("hsa-mir-10395","hsa-mir-10395","GUGAUGGAGAGCAAUACCCGGGGAUGACUGUGACCACAUUGGGAUGUAUUCGUACUGUCUGAUG");
fastawrite("hsa-mir-10396a","hsa-mir-10396a","GGCGGGGCUCGGAGCCGGGCUUCGGCCGGGCCCCGGGCCCUCGACCGGG");
fastawrite("hsa-mir-10397","hsa-mir-10397","UCCUUGACCUGAUGCUGUAGGGCUUGGCAACUCUUGUGAAAUUUCAUAGAUCUCGUCGCUUACUGGGA");
fastawrite("hsa-mir-10398","hsa-mir-10398","UGGCUCCCUUCUCUCCGUCUGCCUCCUGGCCGCGGGGCCCGGAGAGCUGGGAGCCAG");
fastawrite("hsa-mir-10399","hsa-mir-10399","AAUUACAGAUUGUCUCAGAGAAAACAAAUGAGUUACUCUCUCGGACAAGCUGUAGGUC");
fastawrite("hsa-mir-10400","hsa-mir-10400","CGGCGGCGGCGGCUCUGGGCGAGGCGGCGGGGCCUGGGCUCCCGGACGAGGCGGG");
fastawrite("hsa-mir-10401","hsa-mir-10401","CGUGUGGGAAGGCGUGGGGUGCGGACCCCGGCCCGACCUCGCCGUCCCGCCCGCCG");
fastawrite("hsa-mir-10396b","hsa-mir-10396b","CGGCGGGGCUCGGAGCCGGGCUUCGGCCGGGCCCCGGGCCCUCGACCGGAC");
fastawrite("hsa-mir-10522","hsa-mir-10522","AGAAGAAUUGGCCUACUCAGGUGUCAGCAAAGCCUUCCUCUCUGAAUAGGUCAAUUCCCCUCA");
fastawrite("hsa-mir-10523","hsa-mir-10523","GACAAUGAUGAGAAGACCUGAGGAUUUGCAGCCCCCAGCCCUGGGUUCAAGUCCCAGCUCUACCCCUUCUUGGCCC");
fastawrite("hsa-mir-9983","hsa-mir-9983","GGAAAUGUUCUAGCCAAAAAAGUUUGCCAAGAACCAUUGUGUCUUUUUUUUUGCUGGAACAUUUCUGG");
fastawrite("hsa-mir-10524","hsa-mir-10524","CCAGGAUGCCAGCAUAGUGAGUUCUGGUGAGGGCUGUUUUCCUGGUU");
fastawrite("hsa-mir-10525","hsa-mir-10525","AAGGUGUAUGAUGGGACUUGGGAGAAAGUACUCCCGGGUGACUAUGAUGUGCACCUGAU");
fastawrite("hsa-mir-10526","hsa-mir-10526","UCCCCUUAGUUUCCUUUAAGAGUGAUAAAAAUGGAAAAGGGGGCUGAGGUGGAG");
fastawrite("hsa-mir-10527","hsa-mir-10527","AAAGCAAAUGUUGGGUGAACGGCUGUUUCCUCUUAUUCAAGCCAUGCACCUUACUCUUGCUGGUA");
fastawrite("hsa-mir-11181","hsa-mir-11181","GUCUGACCAACCUCCUCCCGCAAACUGUUUUGGCCUCUGAAGGAGGAGGAGGUCAGGCAUGGU");
fastawrite("hsa-mir-11399","hsa-mir-11399","UCAGUGCUCUUUCAGGUCUGGGGCUGAAACCUGUCUUGUUUCCCCAUCAGAGGCAGUCCCAGGCCCGAAAGAGGAGAGAU");
fastawrite("hsa-mir-11400","hsa-mir-11400","CAAGGGCGACUCGGCUGUGUAUCUCUGUGUCAGAAGCUUAGCCACAGUGUGGCACAGUCGUGUCCUUCCUGCUCACA");
fastawrite("hsa-mir-11401","hsa-mir-11401","CUCGCGGCUGUCACGUCUGCGGCUGUCACGUCUGCUAGGGGGUUGGGGGGUCCAGGAAGGGCAGCGAGU");
fastawrite("hsa-mir-3059","hsa-mir-3059","AGGUGGUACACCCUUUCCUCUCUGCCCCAUAGGGUGUAGCUCUAACUACCCUCUAGGGAAGAGAAGGUUGGGUGAACAGCCU");
fastawrite("hsa-mir-3085","hsa-mir-3085","CCCUACUCUGGGAAGGUGCCAUUCUGAGGGCCAGGAGUUUGAUUAUGUGUCACUCUGGCUGCUAUGGCCCCCUCCCAGGGUCUGG");
fastawrite("hsa-mir-6529","hsa-mir-6529","AACCUGUUCUCUUGAGAGAUCAGAGGCGCAGAGUGCGUCAGUGUCAAUGAAGCCUGUGCCUUUUACUUCUUUAAGAGCGUACGGU");
fastawrite("hsa-mir-9851","hsa-mir-9851","GCGGUGAGCCUGGCGCUGGCAGUGUUGGUGACACUCACGUGGUGGUGGUGGCACCAGCACUGGCGGUGUCUGUACCAGCAG");
fastawrite("hsa-mir-12113","hsa-mir-12113","UUAGACCUCUGAACUCUAUGUGGGAUUAGCAGUUCAUUGCUGCUAAUCCCACAGAGAGUUCAGAGGUCUAA");
fastawrite("hsa-mir-12114","hsa-mir-12114","GUGCUGUCACUGACCAGGUGGAGGUGUGAGGUCCUGGGGCAUCAUGGCAGGACCUUGGACAUCCACUUUCUCAGGUCUGCAGC");
fastawrite("hsa-mir-12115","hsa-mir-12115","AAACUAGUGGAGCUGGGAGGCAGCUCGGACGCAGAUUCCCUUGCCUUUCCCUGAACUGCACCCAUGCCAAGCAC");
fastawrite("hsa-mir-12116","hsa-mir-12116","GCCUUUGGUUCUUCUUAGGCUUCCCCCUCCUCCUGCCCCCUGGCCUGCUUGCCUCCAGGCCAGGCGGCAGGAGGAGGGGGAAGCCUAAGAAGAACCCAGAGC");
fastawrite("hsa-mir-12117","hsa-mir-12117","GUCUCAGUGAAGUGGAGCACAUCAGUGAAAGGGUGAACUUAACCUUUCACUGGUGUGCUCCAUCUCACUCAGAC");
fastawrite("hsa-mir-12118","hsa-mir-12118","GGGUCAAGGAGGAGCGGGGAUUAGUUCUAGGGGCUGUAGGAGGGUGACAGUCCUGGACUGAAGGUCACCUGCUUGGCUCUGAUGAUUU");
fastawrite("hsa-mir-12119","hsa-mir-12119","GCGCCACGUUCGUUCUUCUGAGGGGACGGUAGAUUUGGGGGUUUUCCUCUAGGAUUCUCGCGCCGUUUCCUCUGGUAGGAACGUCUUCUGUGU");
fastawrite("hsa-mir-12120","hsa-mir-12120","CUGGCUGGGCGGUAAGGAACGCGGGGCCUUGGUAGAGCAAAGUGCGGACCAAAGACUUUGCGUCUGGUUGCUUUUACCUUGCCUAGUAGG");
fastawrite("hsa-mir-12121","hsa-mir-12121","UGGGCUCGGCCCGGGCUGCCACGAGCGUGCGGGCCUCGCCGGGCAUGUCCUAGGCGGCGGCCCCGCCCAGCGCUCGGCCGGGCGGGCGGGCGGGCGCG");
fastawrite("hsa-mir-12122","hsa-mir-12122","GAGCAGUUUGUGUCACAGAUGGCCGGAAGAGACUCUUUUGCCUGGUUACAGGCAUGUUUUUCUGCCAUCCUGUUGAAUUUUCCCAUCAACUCCUU");
fastawrite("hsa-mir-12123","hsa-mir-12123","AAUACAUUCGCUUAUUUAUUCAUUCACAAAAGCUUUAUUUAUAUACUCAGUAAAGCUUUUGUGAAUGAGUAAACAAGUGAAUGUAUU");
fastawrite("hsa-mir-12124","hsa-mir-12124","GGCCUCGCUUUCUUUCCCCAUGCUCUGCACUCUGCCACGCACCCCUUCCUCGGCCAGGCGGACAGAGGAAAUGCAGAUGCUGGAGGCAGGAGCACUGGACU");
fastawrite("hsa-mir-12125","hsa-mir-12125","CAGUUAAUUCAGAGUUGCUUAUGUCAGGUGAGAGGGGUAGACACCAAUUCUCUCUCACCUGGCAUAAGCAAUUCACAAUUAACUG");
fastawrite("hsa-mir-12126","hsa-mir-12126","AGGAAGGGGACUGGGCAGGCUGGCCUAGGGUUGAGCUCAGGAAGGAUUCUGCCAGGGGUUUCAAGACUUGGGGACCAGACCUUUUCUUGUCUCUACAAUUUC");
fastawrite("hsa-mir-12127","hsa-mir-12127","UCAAGUCCUGAGCUCUGCUCUGCCGCCUGCUGGUGCCUUGUAAAGGUAUACUCGUUACAGGCCCUAGAGGUUCUAAUGGUCCAGGGUUAAGUGAGAGGAGAC");
fastawrite("hsa-mir-12128","hsa-mir-12128","CCACUCCCGGUCACCACGCGCCGUGCUGGGUGCUGGGGAUGUGACGAACAAACCCACAGAGGCUUUCAGGGAUGGCGCAUGAAGAGGAGACCGGCUCUGG");
fastawrite("hsa-mir-12129","hsa-mir-12129","ACAGUAUCUGGCCCAGUUCAGUACAUCCCCACAAAAUGUUACUAGGGGGAUGUACUGAACUGGGUCAGACACUGAG");
fastawrite("hsa-mir-12130","hsa-mir-12130","UAUUCUUUAUAUCUUACAGGCAAAAAAGAUACAACCCAUGAGUGCUUACUUUUUCGGGUUGUACCUUUUUUGCCUGUAAGCCAUAAAGAGUA");
fastawrite("hsa-mir-12131","hsa-mir-12131","UCCCUGCCCUUUAUUUGGGAGUACACCUCUCCAAAUAUACAGUUAACUGAUGUUUUACUGUUUAUUUGGAGAGGUGUACUCCCAAAUAAAGGGCAUACCCUC");
fastawrite("hsa-mir-12132","hsa-mir-12132","UUAACAUCUUUUCCAUCAUAAUUCUCAUAGUAAUAAUAGUAAUGUUAAUAUAAUAAUAAUGUUAUUAUUACUGUGAGAAUUAUGAUGGAAAAGAAGUUAUUA");
fastawrite("hsa-mir-12133","hsa-mir-12133","GAAGUGUACUUUUUAAUGGUGCCAAACAGCAGUUGAUCUAUAAUAACUGCUGCUUGGCACCAUUAAAAAGUACAUAUC");
fastawrite("hsa-mir-12135","hsa-mir-12135","UGUGGAUAUUCUUUUUUGAUACUACAGCAAAACUCAGCAAGUUGUAGUUUUUUAAAGGUUUGUUUGUAAA");
fastawrite("hsa-mir-12136","hsa-mir-12136","GAAAAAGUCAUGGAGGCCAUGGGGUUGGCUUGAAACCAGCUUUGGGGGGUUCGAUUCCUUCCUUUUUUGUC");
fastawrite("hsa-mir-9902-2","hsa-mir-9902-2","GCAGGGAAAGGGAACCCAGAAAUCUGGUAUGCCAGCAAAGAGAGUAAGAACUUCUGACAAGCCAGGCUUCUGGUCUCUCUCUCUCUGUCUCUC");

a1=fastaread("hsa-let-7a-1");
a2=fastaread("hsa-let-7a-2");
a3=fastaread("hsa-let-7a-3");
a4=fastaread("hsa-let-7b");
a5=fastaread("hsa-let-7c");
a6=fastaread("hsa-let-7d");
a7=fastaread("hsa-let-7e");
a8=fastaread("hsa-let-7f-1");
a9=fastaread("hsa-let-7f-2");
a10=fastaread("hsa-mir-15a");
a11=fastaread("hsa-mir-16-1");
a12=fastaread("hsa-mir-17");
a13=fastaread("hsa-mir-18a");
a14=fastaread("hsa-mir-19a");
a15=fastaread("hsa-mir-19b-1");
a16=fastaread("hsa-mir-19b-2");
a17=fastaread("hsa-mir-20a");
a18=fastaread("hsa-mir-21");
a19=fastaread("hsa-mir-22");
a20=fastaread("hsa-mir-23a");
a21=fastaread("hsa-mir-24-1");
a22=fastaread("hsa-mir-24-2");
a23=fastaread("hsa-mir-25");
a24=fastaread("hsa-mir-26a-1");
a25=fastaread("hsa-mir-26b");
a26=fastaread("hsa-mir-27a");
a27=fastaread("hsa-mir-28");
a28=fastaread("hsa-mir-29a");
a29=fastaread("hsa-mir-30a");
a30=fastaread("hsa-mir-31");
a31=fastaread("hsa-mir-32");
a32=fastaread("hsa-mir-33a");
a33=fastaread("hsa-mir-92a-1");
a34=fastaread("hsa-mir-92a-2");
a35=fastaread("hsa-mir-93");
a36=fastaread("hsa-mir-95");
a37=fastaread("hsa-mir-96");
a38=fastaread("hsa-mir-98");
a39=fastaread("hsa-mir-99a");
a40=fastaread("hsa-mir-100");
a41=fastaread("hsa-mir-101-1");
a42=fastaread("hsa-mir-29b-1");
a43=fastaread("hsa-mir-29b-2");
a44=fastaread("hsa-mir-103a-2");
a45=fastaread("hsa-mir-103a-1");
a46=fastaread("hsa-mir-105-1");
a47=fastaread("hsa-mir-105-2");
a48=fastaread("hsa-mir-106a");
a49=fastaread("hsa-mir-107");
a50=fastaread("hsa-mir-16-2");
a51=fastaread("hsa-mir-192");
a52=fastaread("hsa-mir-196a-1");
a53=fastaread("hsa-mir-197");
a54=fastaread("hsa-mir-198");
a55=fastaread("hsa-mir-199a-1");
a56=fastaread("hsa-mir-208a");
a57=fastaread("hsa-mir-129-1");
a58=fastaread("hsa-mir-148a");
a59=fastaread("hsa-mir-30c-2");
a60=fastaread("hsa-mir-30d");
a61=fastaread("hsa-mir-139");
a62=fastaread("hsa-mir-147a");
a63=fastaread("hsa-mir-7-1");
a64=fastaread("hsa-mir-7-2");
a65=fastaread("hsa-mir-7-3");
a66=fastaread("hsa-mir-10a");
a67=fastaread("hsa-mir-10b");
a68=fastaread("hsa-mir-34a");
a69=fastaread("hsa-mir-181a-2");
a70=fastaread("hsa-mir-181b-1");
a71=fastaread("hsa-mir-181c");
a72=fastaread("hsa-mir-182");
a73=fastaread("hsa-mir-183");
a74=fastaread("hsa-mir-187");
a75=fastaread("hsa-mir-196a-2");
a76=fastaread("hsa-mir-199a-2");
a77=fastaread("hsa-mir-199b");
a78=fastaread("hsa-mir-203a");
a79=fastaread("hsa-mir-204");
a80=fastaread("hsa-mir-205");
a81=fastaread("hsa-mir-210");
a82=fastaread("hsa-mir-211");
a83=fastaread("hsa-mir-212");
a84=fastaread("hsa-mir-181a-1");
a85=fastaread("hsa-mir-214");
a86=fastaread("hsa-mir-215");
a87=fastaread("hsa-mir-216a");
a88=fastaread("hsa-mir-217");
a89=fastaread("hsa-mir-218-1");
a90=fastaread("hsa-mir-218-2");
a91=fastaread("hsa-mir-219a-1");
a92=fastaread("hsa-mir-221");
a93=fastaread("hsa-mir-222");
a94=fastaread("hsa-mir-223");
a95=fastaread("hsa-mir-224");
a96=fastaread("hsa-mir-200b");
a97=fastaread("hsa-let-7g");
a98=fastaread("hsa-let-7i");
a99=fastaread("hsa-mir-1-2");
a100=fastaread("hsa-mir-15b");
a101=fastaread("hsa-mir-23b");
a102=fastaread("hsa-mir-27b");
a103=fastaread("hsa-mir-30b");
a104=fastaread("hsa-mir-122");
a105=fastaread("hsa-mir-124-1");
a106=fastaread("hsa-mir-124-2");
a107=fastaread("hsa-mir-124-3");
a108=fastaread("hsa-mir-125b-1");
a109=fastaread("hsa-mir-128-1");
a110=fastaread("hsa-mir-130a");
a111=fastaread("hsa-mir-132");
a112=fastaread("hsa-mir-133a-1");
a113=fastaread("hsa-mir-133a-2");
a114=fastaread("hsa-mir-135a-1");
a115=fastaread("hsa-mir-135a-2");
a116=fastaread("hsa-mir-137");
a117=fastaread("hsa-mir-138-2");
a118=fastaread("hsa-mir-140");
a119=fastaread("hsa-mir-141");
a120=fastaread("hsa-mir-142");
a121=fastaread("hsa-mir-143");
a122=fastaread("hsa-mir-144");
a123=fastaread("hsa-mir-145");
a124=fastaread("hsa-mir-152");
a125=fastaread("hsa-mir-153-1");
a126=fastaread("hsa-mir-153-2");
a127=fastaread("hsa-mir-191");
a128=fastaread("hsa-mir-9-1");
a129=fastaread("hsa-mir-9-2");
a130=fastaread("hsa-mir-9-3");
a131=fastaread("hsa-mir-125a");
a132=fastaread("hsa-mir-125b-2");
a133=fastaread("hsa-mir-126");
a134=fastaread("hsa-mir-127");
a135=fastaread("hsa-mir-129-2");
a136=fastaread("hsa-mir-134");
a137=fastaread("hsa-mir-136");
a138=fastaread("hsa-mir-138-1");
a139=fastaread("hsa-mir-146a");
a140=fastaread("hsa-mir-149");
a141=fastaread("hsa-mir-150");
a142=fastaread("hsa-mir-154");
a143=fastaread("hsa-mir-184");
a144=fastaread("hsa-mir-185");
a145=fastaread("hsa-mir-186");
a146=fastaread("hsa-mir-188");
a147=fastaread("hsa-mir-190a");
a148=fastaread("hsa-mir-193a");
a149=fastaread("hsa-mir-194-1");
a150=fastaread("hsa-mir-195");
a151=fastaread("hsa-mir-206");
a152=fastaread("hsa-mir-320a");
a153=fastaread("hsa-mir-200c");
a154=fastaread("hsa-mir-1-1");
a155=fastaread("hsa-mir-155");
a156=fastaread("hsa-mir-181b-2");
a157=fastaread("hsa-mir-128-2");
a158=fastaread("hsa-mir-194-2");
a159=fastaread("hsa-mir-106b");
a160=fastaread("hsa-mir-29c");
a161=fastaread("hsa-mir-30c-1");
a162=fastaread("hsa-mir-200a");
a163=fastaread("hsa-mir-302a");
a164=fastaread("hsa-mir-101-2");
a165=fastaread("hsa-mir-219a-2");
a166=fastaread("hsa-mir-34b");
a167=fastaread("hsa-mir-34c");
a168=fastaread("hsa-mir-299");
a169=fastaread("hsa-mir-301a");
a170=fastaread("hsa-mir-99b");
a171=fastaread("hsa-mir-296");
a172=fastaread("hsa-mir-130b");
a173=fastaread("hsa-mir-30e");
a174=fastaread("hsa-mir-26a-2");
a175=fastaread("hsa-mir-361");
a176=fastaread("hsa-mir-362");
a177=fastaread("hsa-mir-363");
a178=fastaread("hsa-mir-365a");
a179=fastaread("hsa-mir-365b");
a180=fastaread("hsa-mir-302b");
a181=fastaread("hsa-mir-302c");
a182=fastaread("hsa-mir-302d");
a183=fastaread("hsa-mir-367");
a184=fastaread("hsa-mir-376c");
a185=fastaread("hsa-mir-369");
a186=fastaread("hsa-mir-370");
a187=fastaread("hsa-mir-371a");
a188=fastaread("hsa-mir-372");
a189=fastaread("hsa-mir-373");
a190=fastaread("hsa-mir-374a");
a191=fastaread("hsa-mir-375");
a192=fastaread("hsa-mir-376a-1");
a193=fastaread("hsa-mir-377");
a194=fastaread("hsa-mir-378a");
a195=fastaread("hsa-mir-379");
a196=fastaread("hsa-mir-380");
a197=fastaread("hsa-mir-381");
a198=fastaread("hsa-mir-382");
a199=fastaread("hsa-mir-383");
a200=fastaread("hsa-mir-340");
a201=fastaread("hsa-mir-330");
a202=fastaread("hsa-mir-328");
a203=fastaread("hsa-mir-342");
a204=fastaread("hsa-mir-337");
a205=fastaread("hsa-mir-323a");
a206=fastaread("hsa-mir-326");
a207=fastaread("hsa-mir-151a");
a208=fastaread("hsa-mir-135b");
a209=fastaread("hsa-mir-148b");
a210=fastaread("hsa-mir-331");
a211=fastaread("hsa-mir-324");
a212=fastaread("hsa-mir-338");
a213=fastaread("hsa-mir-339");
a214=fastaread("hsa-mir-335");
a215=fastaread("hsa-mir-133b");
a216=fastaread("hsa-mir-325");
a217=fastaread("hsa-mir-345");
a218=fastaread("hsa-mir-346");
a219=fastaread("hsa-mir-384");
a220=fastaread("hsa-mir-196b");
a221=fastaread("hsa-mir-422a");
a222=fastaread("hsa-mir-423");
a223=fastaread("hsa-mir-424");
a224=fastaread("hsa-mir-425");
a225=fastaread("hsa-mir-18b");
a226=fastaread("hsa-mir-20b");
a227=fastaread("hsa-mir-448");
a228=fastaread("hsa-mir-429");
a229=fastaread("hsa-mir-449a");
a230=fastaread("hsa-mir-450a-1");
a231=fastaread("hsa-mir-431");
a232=fastaread("hsa-mir-433");
a233=fastaread("hsa-mir-329-1");
a234=fastaread("hsa-mir-329-2");
a235=fastaread("hsa-mir-451a");
a236=fastaread("hsa-mir-452");
a237=fastaread("hsa-mir-409");
a238=fastaread("hsa-mir-412");
a239=fastaread("hsa-mir-410");
a240=fastaread("hsa-mir-376b");
a241=fastaread("hsa-mir-483");
a242=fastaread("hsa-mir-484");
a243=fastaread("hsa-mir-485");
a244=fastaread("hsa-mir-486-1");
a245=fastaread("hsa-mir-487a");
a246=fastaread("hsa-mir-488");
a247=fastaread("hsa-mir-489");
a248=fastaread("hsa-mir-490");
a249=fastaread("hsa-mir-491");
a250=fastaread("hsa-mir-511");
a251=fastaread("hsa-mir-146b");
a252=fastaread("hsa-mir-202");
a253=fastaread("hsa-mir-492");
a254=fastaread("hsa-mir-493");
a255=fastaread("hsa-mir-432");
a256=fastaread("hsa-mir-494");
a257=fastaread("hsa-mir-495");
a258=fastaread("hsa-mir-496");
a259=fastaread("hsa-mir-193b");
a260=fastaread("hsa-mir-497");
a261=fastaread("hsa-mir-181d");
a262=fastaread("hsa-mir-512-1");
a263=fastaread("hsa-mir-512-2");
a264=fastaread("hsa-mir-498");
a265=fastaread("hsa-mir-520e");
a266=fastaread("hsa-mir-515-1");
a267=fastaread("hsa-mir-519e");
a268=fastaread("hsa-mir-520f");
a269=fastaread("hsa-mir-515-2");
a270=fastaread("hsa-mir-519c");
a271=fastaread("hsa-mir-520a");
a272=fastaread("hsa-mir-526b");
a273=fastaread("hsa-mir-519b");
a274=fastaread("hsa-mir-525");
a275=fastaread("hsa-mir-523");
a276=fastaread("hsa-mir-518f");
a277=fastaread("hsa-mir-520b");
a278=fastaread("hsa-mir-518b");
a279=fastaread("hsa-mir-526a-1");
a280=fastaread("hsa-mir-520c");
a281=fastaread("hsa-mir-518c");
a282=fastaread("hsa-mir-524");
a283=fastaread("hsa-mir-517a");
a284=fastaread("hsa-mir-519d");
a285=fastaread("hsa-mir-521-2");
a286=fastaread("hsa-mir-520d");
a287=fastaread("hsa-mir-517b");
a288=fastaread("hsa-mir-520g");
a289=fastaread("hsa-mir-516b-2");
a290=fastaread("hsa-mir-526a-2");
a291=fastaread("hsa-mir-518e");
a292=fastaread("hsa-mir-518a-1");
a293=fastaread("hsa-mir-518d");
a294=fastaread("hsa-mir-516b-1");
a295=fastaread("hsa-mir-518a-2");
a296=fastaread("hsa-mir-517c");
a297=fastaread("hsa-mir-520h");
a298=fastaread("hsa-mir-521-1");
a299=fastaread("hsa-mir-522");
a300=fastaread("hsa-mir-519a-1");
a301=fastaread("hsa-mir-527");
a302=fastaread("hsa-mir-516a-1");
a303=fastaread("hsa-mir-516a-2");
a304=fastaread("hsa-mir-519a-2");
a305=fastaread("hsa-mir-499a");
a306=fastaread("hsa-mir-500a");
a307=fastaread("hsa-mir-501");
a308=fastaread("hsa-mir-502");
a309=fastaread("hsa-mir-450a-2");
a310=fastaread("hsa-mir-503");
a311=fastaread("hsa-mir-504");
a312=fastaread("hsa-mir-505");
a313=fastaread("hsa-mir-513a-1");
a314=fastaread("hsa-mir-513a-2");
a315=fastaread("hsa-mir-506");
a316=fastaread("hsa-mir-507");
a317=fastaread("hsa-mir-508");
a318=fastaread("hsa-mir-509-1");
a319=fastaread("hsa-mir-510");
a320=fastaread("hsa-mir-514a-1");
a321=fastaread("hsa-mir-514a-2");
a322=fastaread("hsa-mir-514a-3");
a323=fastaread("hsa-mir-532");
a324=fastaread("hsa-mir-455");
a325=fastaread("hsa-mir-539");
a326=fastaread("hsa-mir-544a");
a327=fastaread("hsa-mir-545");
a328=fastaread("hsa-mir-376a-2");
a329=fastaread("hsa-mir-487b");
a330=fastaread("hsa-mir-551a");
a331=fastaread("hsa-mir-552");
a332=fastaread("hsa-mir-553");
a333=fastaread("hsa-mir-554");
a334=fastaread("hsa-mir-92b");
a335=fastaread("hsa-mir-555");
a336=fastaread("hsa-mir-556");
a337=fastaread("hsa-mir-557");
a338=fastaread("hsa-mir-558");
a339=fastaread("hsa-mir-559");
a340=fastaread("hsa-mir-561");
a341=fastaread("hsa-mir-562");
a342=fastaread("hsa-mir-563");
a343=fastaread("hsa-mir-564");
a344=fastaread("hsa-mir-567");
a345=fastaread("hsa-mir-568");
a346=fastaread("hsa-mir-551b");
a347=fastaread("hsa-mir-569");
a348=fastaread("hsa-mir-570");
a349=fastaread("hsa-mir-571");
a350=fastaread("hsa-mir-572");
a351=fastaread("hsa-mir-573");
a352=fastaread("hsa-mir-574");
a353=fastaread("hsa-mir-575");
a354=fastaread("hsa-mir-576");
a355=fastaread("hsa-mir-577");
a356=fastaread("hsa-mir-578");
a357=fastaread("hsa-mir-579");
a358=fastaread("hsa-mir-580");
a359=fastaread("hsa-mir-581");
a360=fastaread("hsa-mir-582");
a361=fastaread("hsa-mir-583");
a362=fastaread("hsa-mir-584");
a363=fastaread("hsa-mir-585");
a364=fastaread("hsa-mir-548a-1");
a365=fastaread("hsa-mir-586");
a366=fastaread("hsa-mir-587");
a367=fastaread("hsa-mir-548b");
a368=fastaread("hsa-mir-588");
a369=fastaread("hsa-mir-548a-2");
a370=fastaread("hsa-mir-589");
a371=fastaread("hsa-mir-550a-1");
a372=fastaread("hsa-mir-550a-2");
a373=fastaread("hsa-mir-590");
a374=fastaread("hsa-mir-591");
a375=fastaread("hsa-mir-592");
a376=fastaread("hsa-mir-593");
a377=fastaread("hsa-mir-595");
a378=fastaread("hsa-mir-596");
a379=fastaread("hsa-mir-597");
a380=fastaread("hsa-mir-598");
a381=fastaread("hsa-mir-599");
a382=fastaread("hsa-mir-548a-3");
a383=fastaread("hsa-mir-600");
a384=fastaread("hsa-mir-601");
a385=fastaread("hsa-mir-602");
a386=fastaread("hsa-mir-603");
a387=fastaread("hsa-mir-604");
a388=fastaread("hsa-mir-605");
a389=fastaread("hsa-mir-606");
a390=fastaread("hsa-mir-607");
a391=fastaread("hsa-mir-608");
a392=fastaread("hsa-mir-609");
a393=fastaread("hsa-mir-610");
a394=fastaread("hsa-mir-611");
a395=fastaread("hsa-mir-612");
a396=fastaread("hsa-mir-613");
a397=fastaread("hsa-mir-614");
a398=fastaread("hsa-mir-615");
a399=fastaread("hsa-mir-616");
a400=fastaread("hsa-mir-548c");
a401=fastaread("hsa-mir-617");
a402=fastaread("hsa-mir-618");
a403=fastaread("hsa-mir-619");
a404=fastaread("hsa-mir-620");
a405=fastaread("hsa-mir-621");
a406=fastaread("hsa-mir-622");
a407=fastaread("hsa-mir-623");
a408=fastaread("hsa-mir-624");
a409=fastaread("hsa-mir-625");
a410=fastaread("hsa-mir-626");
a411=fastaread("hsa-mir-627");
a412=fastaread("hsa-mir-628");
a413=fastaread("hsa-mir-629");
a414=fastaread("hsa-mir-630");
a415=fastaread("hsa-mir-631");
a416=fastaread("hsa-mir-33b");
a417=fastaread("hsa-mir-632");
a418=fastaread("hsa-mir-633");
a419=fastaread("hsa-mir-634");
a420=fastaread("hsa-mir-635");
a421=fastaread("hsa-mir-636");
a422=fastaread("hsa-mir-637");
a423=fastaread("hsa-mir-638");
a424=fastaread("hsa-mir-639");
a425=fastaread("hsa-mir-640");
a426=fastaread("hsa-mir-641");
a427=fastaread("hsa-mir-642a");
a428=fastaread("hsa-mir-643");
a429=fastaread("hsa-mir-644a");
a430=fastaread("hsa-mir-645");
a431=fastaread("hsa-mir-646");
a432=fastaread("hsa-mir-647");
a433=fastaread("hsa-mir-648");
a434=fastaread("hsa-mir-649");
a435=fastaread("hsa-mir-650");
a436=fastaread("hsa-mir-651");
a437=fastaread("hsa-mir-652");
a438=fastaread("hsa-mir-548d-1");
a439=fastaread("hsa-mir-661");
a440=fastaread("hsa-mir-662");
a441=fastaread("hsa-mir-548d-2");
a442=fastaread("hsa-mir-663a");
a443=fastaread("hsa-mir-449b");
a444=fastaread("hsa-mir-653");
a445=fastaread("hsa-mir-411");
a446=fastaread("hsa-mir-654");
a447=fastaread("hsa-mir-655");
a448=fastaread("hsa-mir-656");
a449=fastaread("hsa-mir-549a");
a450=fastaread("hsa-mir-657");
a451=fastaread("hsa-mir-658");
a452=fastaread("hsa-mir-659");
a453=fastaread("hsa-mir-660");
a454=fastaread("hsa-mir-421");
a455=fastaread("hsa-mir-542");
a456=fastaread("hsa-mir-758");
a457=fastaread("hsa-mir-1264");
a458=fastaread("hsa-mir-671");
a459=fastaread("hsa-mir-668");
a460=fastaread("hsa-mir-550a-3");
a461=fastaread("hsa-mir-767");
a462=fastaread("hsa-mir-1224");
a463=fastaread("hsa-mir-151b");
a464=fastaread("hsa-mir-320b-1");
a465=fastaread("hsa-mir-320c-1");
a466=fastaread("hsa-mir-1296");
a467=fastaread("hsa-mir-1468");
a468=fastaread("hsa-mir-1323");
a469=fastaread("hsa-mir-1271");
a470=fastaread("hsa-mir-1301");
a471=fastaread("hsa-mir-454");
a472=fastaread("hsa-mir-1185-2");
a473=fastaread("hsa-mir-449c");
a474=fastaread("hsa-mir-1283-1");
a475=fastaread("hsa-mir-769");
a476=fastaread("hsa-mir-766");
a477=fastaread("hsa-mir-320b-2");
a478=fastaread("hsa-mir-378d-2");
a479=fastaread("hsa-mir-1185-1");
a480=fastaread("hsa-mir-762");
a481=fastaread("hsa-mir-802");
a482=fastaread("hsa-mir-670");
a483=fastaread("hsa-mir-1298");
a484=fastaread("hsa-mir-2113");
a485=fastaread("hsa-mir-761");
a486=fastaread("hsa-mir-764");
a487=fastaread("hsa-mir-759");
a488=fastaread("hsa-mir-765");
a489=fastaread("hsa-mir-770");
a490=fastaread("hsa-mir-675");
a491=fastaread("hsa-mir-298");
a492=fastaread("hsa-mir-891a");
a493=fastaread("hsa-mir-300");
a494=fastaread("hsa-mir-892a");
a495=fastaread("hsa-mir-509-2");
a496=fastaread("hsa-mir-450b");
a497=fastaread("hsa-mir-874");
a498=fastaread("hsa-mir-890");
a499=fastaread("hsa-mir-891b");
a500=fastaread("hsa-mir-888");
a501=fastaread("hsa-mir-892b");
a502=fastaread("hsa-mir-541");
a503=fastaread("hsa-mir-889");
a504=fastaread("hsa-mir-875");
a505=fastaread("hsa-mir-876");
a506=fastaread("hsa-mir-708");
a507=fastaread("hsa-mir-147b");
a508=fastaread("hsa-mir-190b");
a509=fastaread("hsa-mir-744");
a510=fastaread("hsa-mir-885");
a511=fastaread("hsa-mir-877");
a512=fastaread("hsa-mir-887");
a513=fastaread("hsa-mir-665");
a514=fastaread("hsa-mir-873");
a515=fastaread("hsa-mir-543");
a516=fastaread("hsa-mir-374b");
a517=fastaread("hsa-mir-760");
a518=fastaread("hsa-mir-301b");
a519=fastaread("hsa-mir-216b");
a520=fastaread("hsa-mir-208b");
a521=fastaread("hsa-mir-920");
a522=fastaread("hsa-mir-921");
a523=fastaread("hsa-mir-922");
a524=fastaread("hsa-mir-924");
a525=fastaread("hsa-mir-509-3");
a526=fastaread("hsa-mir-933");
a527=fastaread("hsa-mir-934");
a528=fastaread("hsa-mir-935");
a529=fastaread("hsa-mir-936");
a530=fastaread("hsa-mir-937");
a531=fastaread("hsa-mir-938");
a532=fastaread("hsa-mir-939");
a533=fastaread("hsa-mir-940");
a534=fastaread("hsa-mir-941-1");
a535=fastaread("hsa-mir-941-2");
a536=fastaread("hsa-mir-941-3");
a537=fastaread("hsa-mir-941-4");
a538=fastaread("hsa-mir-942");
a539=fastaread("hsa-mir-943");
a540=fastaread("hsa-mir-944");
a541=fastaread("hsa-mir-297");
a542=fastaread("hsa-mir-1178");
a543=fastaread("hsa-mir-1179");
a544=fastaread("hsa-mir-1180");
a545=fastaread("hsa-mir-1181");
a546=fastaread("hsa-mir-1182");
a547=fastaread("hsa-mir-1183");
a548=fastaread("hsa-mir-1184-1");
a549=fastaread("hsa-mir-1225");
a550=fastaread("hsa-mir-1226");
a551=fastaread("hsa-mir-1227");
a552=fastaread("hsa-mir-1228");
a553=fastaread("hsa-mir-1229");
a554=fastaread("hsa-mir-1231");
a555=fastaread("hsa-mir-1233-1");
a556=fastaread("hsa-mir-1234");
a557=fastaread("hsa-mir-1236");
a558=fastaread("hsa-mir-1237");
a559=fastaread("hsa-mir-1238");
a560=fastaread("hsa-mir-1200");
a561=fastaread("hsa-mir-1202");
a562=fastaread("hsa-mir-1203");
a563=fastaread("hsa-mir-663b");
a564=fastaread("hsa-mir-1204");
a565=fastaread("hsa-mir-1205");
a566=fastaread("hsa-mir-1206");
a567=fastaread("hsa-mir-1207");
a568=fastaread("hsa-mir-1208");
a569=fastaread("hsa-mir-548e");
a570=fastaread("hsa-mir-548j");
a571=fastaread("hsa-mir-1285-1");
a572=fastaread("hsa-mir-1285-2");
a573=fastaread("hsa-mir-1286");
a574=fastaread("hsa-mir-1287");
a575=fastaread("hsa-mir-1289-1");
a576=fastaread("hsa-mir-1289-2");
a577=fastaread("hsa-mir-1290");
a578=fastaread("hsa-mir-1291");
a579=fastaread("hsa-mir-548k");
a580=fastaread("hsa-mir-1293");
a581=fastaread("hsa-mir-1294");
a582=fastaread("hsa-mir-1295a");
a583=fastaread("hsa-mir-1297");
a584=fastaread("hsa-mir-1299");
a585=fastaread("hsa-mir-548l");
a586=fastaread("hsa-mir-1302-1");
a587=fastaread("hsa-mir-1302-2");
a588=fastaread("hsa-mir-1302-3");
a589=fastaread("hsa-mir-1302-4");
a590=fastaread("hsa-mir-1302-5");
a591=fastaread("hsa-mir-1302-6");
a592=fastaread("hsa-mir-1302-7");
a593=fastaread("hsa-mir-1302-8");
a594=fastaread("hsa-mir-1303");
a595=fastaread("hsa-mir-1304");
a596=fastaread("hsa-mir-1305");
a597=fastaread("hsa-mir-1243");
a598=fastaread("hsa-mir-548f-1");
a599=fastaread("hsa-mir-548f-2");
a600=fastaread("hsa-mir-548f-3");
a601=fastaread("hsa-mir-548f-4");
a602=fastaread("hsa-mir-548f-5");
a603=fastaread("hsa-mir-1244-1");
a604=fastaread("hsa-mir-1245a");
a605=fastaread("hsa-mir-1246");
a606=fastaread("hsa-mir-1247");
a607=fastaread("hsa-mir-1248");
a608=fastaread("hsa-mir-1249");
a609=fastaread("hsa-mir-1250");
a610=fastaread("hsa-mir-1251");
a611=fastaread("hsa-mir-1253");
a612=fastaread("hsa-mir-1255a");
a613=fastaread("hsa-mir-1256");
a614=fastaread("hsa-mir-1257");
a615=fastaread("hsa-mir-1258");
a616=fastaread("hsa-mir-1260a");
a617=fastaread("hsa-mir-548g");
a618=fastaread("hsa-mir-1261");
a619=fastaread("hsa-mir-1262");
a620=fastaread("hsa-mir-1263");
a621=fastaread("hsa-mir-548n");
a622=fastaread("hsa-mir-548m");
a623=fastaread("hsa-mir-1265");
a624=fastaread("hsa-mir-548o");
a625=fastaread("hsa-mir-1266");
a626=fastaread("hsa-mir-1267");
a627=fastaread("hsa-mir-1268a");
a628=fastaread("hsa-mir-1269a");
a629=fastaread("hsa-mir-1270");
a630=fastaread("hsa-mir-1272");
a631=fastaread("hsa-mir-548h-1");
a632=fastaread("hsa-mir-548h-2");
a633=fastaread("hsa-mir-548h-3");
a634=fastaread("hsa-mir-548h-4");
a635=fastaread("hsa-mir-1275");
a636=fastaread("hsa-mir-1276");
a637=fastaread("hsa-mir-302e");
a638=fastaread("hsa-mir-302f");
a639=fastaread("hsa-mir-1277");
a640=fastaread("hsa-mir-548p");
a641=fastaread("hsa-mir-548i-1");
a642=fastaread("hsa-mir-548i-2");
a643=fastaread("hsa-mir-548i-3");
a644=fastaread("hsa-mir-548i-4");
a645=fastaread("hsa-mir-1278");
a646=fastaread("hsa-mir-1279");
a647=fastaread("hsa-mir-1281");
a648=fastaread("hsa-mir-1282");
a649=fastaread("hsa-mir-1283-2");
a650=fastaread("hsa-mir-1284");
a651=fastaread("hsa-mir-1288");
a652=fastaread("hsa-mir-1292");
a653=fastaread("hsa-mir-1252");
a654=fastaread("hsa-mir-1255b-1");
a655=fastaread("hsa-mir-1255b-2");
a656=fastaread("hsa-mir-664a");
a657=fastaread("hsa-mir-1306");
a658=fastaread("hsa-mir-1307");
a659=fastaread("hsa-mir-513b");
a660=fastaread("hsa-mir-513c");
a661=fastaread("hsa-mir-1321");
a662=fastaread("hsa-mir-1322");
a663=fastaread("hsa-mir-1197");
a664=fastaread("hsa-mir-1324");
a665=fastaread("hsa-mir-1469");
a666=fastaread("hsa-mir-1470");
a667=fastaread("hsa-mir-1471");
a668=fastaread("hsa-mir-1537");
a669=fastaread("hsa-mir-1538");
a670=fastaread("hsa-mir-1539");
a671=fastaread("hsa-mir-103b-1");
a672=fastaread("hsa-mir-103b-2");
a673=fastaread("hsa-mir-320d-1");
a674=fastaread("hsa-mir-320c-2");
a675=fastaread("hsa-mir-320d-2");
a676=fastaread("hsa-mir-1825");
a677=fastaread("hsa-mir-1827");
a678=fastaread("hsa-mir-1908");
a679=fastaread("hsa-mir-1909");
a680=fastaread("hsa-mir-1910");
a681=fastaread("hsa-mir-1911");
a682=fastaread("hsa-mir-1912");
a683=fastaread("hsa-mir-1913");
a684=fastaread("hsa-mir-1914");
a685=fastaread("hsa-mir-1915");
a686=fastaread("hsa-mir-1972-1");
a687=fastaread("hsa-mir-1973");
a688=fastaread("hsa-mir-1976");
a689=fastaread("hsa-mir-2052");
a690=fastaread("hsa-mir-2053");
a691=fastaread("hsa-mir-2054");
a692=fastaread("hsa-mir-2110");
a693=fastaread("hsa-mir-2114");
a694=fastaread("hsa-mir-2115");
a695=fastaread("hsa-mir-2116");
a696=fastaread("hsa-mir-2117");
a697=fastaread("hsa-mir-548q");
a698=fastaread("hsa-mir-2276");
a699=fastaread("hsa-mir-2277");
a700=fastaread("hsa-mir-2278");
a701=fastaread("hsa-mir-2681");
a702=fastaread("hsa-mir-2682");
a703=fastaread("hsa-mir-711");
a704=fastaread("hsa-mir-718");
a705=fastaread("hsa-mir-2861");
a706=fastaread("hsa-mir-2909");
a707=fastaread("hsa-mir-3115");
a708=fastaread("hsa-mir-3116-1");
a709=fastaread("hsa-mir-3116-2");
a710=fastaread("hsa-mir-3117");
a711=fastaread("hsa-mir-3118-1");
a712=fastaread("hsa-mir-3118-2");
a713=fastaread("hsa-mir-3118-3");
a714=fastaread("hsa-mir-3119-1");
a715=fastaread("hsa-mir-3119-2");
a716=fastaread("hsa-mir-3120");
a717=fastaread("hsa-mir-3121");
a718=fastaread("hsa-mir-3122");
a719=fastaread("hsa-mir-3123");
a720=fastaread("hsa-mir-3124");
a721=fastaread("hsa-mir-548s");
a722=fastaread("hsa-mir-3125");
a723=fastaread("hsa-mir-3126");
a724=fastaread("hsa-mir-3127");
a725=fastaread("hsa-mir-3128");
a726=fastaread("hsa-mir-3129");
a727=fastaread("hsa-mir-3130-1");
a728=fastaread("hsa-mir-3130-2");
a729=fastaread("hsa-mir-3131");
a730=fastaread("hsa-mir-3132");
a731=fastaread("hsa-mir-3133");
a732=fastaread("hsa-mir-378b");
a733=fastaread("hsa-mir-3134");
a734=fastaread("hsa-mir-3135a");
a735=fastaread("hsa-mir-466");
a736=fastaread("hsa-mir-3136");
a737=fastaread("hsa-mir-544b");
a738=fastaread("hsa-mir-3137");
a739=fastaread("hsa-mir-3138");
a740=fastaread("hsa-mir-3139");
a741=fastaread("hsa-mir-3140");
a742=fastaread("hsa-mir-548t");
a743=fastaread("hsa-mir-3141");
a744=fastaread("hsa-mir-3142");
a745=fastaread("hsa-mir-3143");
a746=fastaread("hsa-mir-548u");
a747=fastaread("hsa-mir-3144");
a748=fastaread("hsa-mir-3145");
a749=fastaread("hsa-mir-1273c");
a750=fastaread("hsa-mir-3146");
a751=fastaread("hsa-mir-3147");
a752=fastaread("hsa-mir-548v");
a753=fastaread("hsa-mir-3148");
a754=fastaread("hsa-mir-3149");
a755=fastaread("hsa-mir-3150a");
a756=fastaread("hsa-mir-3151");
a757=fastaread("hsa-mir-3152");
a758=fastaread("hsa-mir-3153");
a759=fastaread("hsa-mir-3074");
a760=fastaread("hsa-mir-3154");
a761=fastaread("hsa-mir-3155a");
a762=fastaread("hsa-mir-3156-1");
a763=fastaread("hsa-mir-3157");
a764=fastaread("hsa-mir-3158-1");
a765=fastaread("hsa-mir-3158-2");
a766=fastaread("hsa-mir-3159");
a767=fastaread("hsa-mir-3160-1");
a768=fastaread("hsa-mir-3160-2");
a769=fastaread("hsa-mir-3161");
a770=fastaread("hsa-mir-3162");
a771=fastaread("hsa-mir-3163");
a772=fastaread("hsa-mir-3164");
a773=fastaread("hsa-mir-3165");
a774=fastaread("hsa-mir-3166");
a775=fastaread("hsa-mir-1260b");
a776=fastaread("hsa-mir-3167");
a777=fastaread("hsa-mir-3168");
a778=fastaread("hsa-mir-3169");
a779=fastaread("hsa-mir-3170");
a780=fastaread("hsa-mir-3171");
a781=fastaread("hsa-mir-3173");
a782=fastaread("hsa-mir-1193");
a783=fastaread("hsa-mir-323b");
a784=fastaread("hsa-mir-3118-4");
a785=fastaread("hsa-mir-3174");
a786=fastaread("hsa-mir-3175");
a787=fastaread("hsa-mir-3176");
a788=fastaread("hsa-mir-3177");
a789=fastaread("hsa-mir-3178");
a790=fastaread("hsa-mir-3179-1");
a791=fastaread("hsa-mir-3180-1");
a792=fastaread("hsa-mir-3180-2");
a793=fastaread("hsa-mir-3179-2");
a794=fastaread("hsa-mir-3180-3");
a795=fastaread("hsa-mir-3179-3");
a796=fastaread("hsa-mir-548w");
a797=fastaread("hsa-mir-3181");
a798=fastaread("hsa-mir-3182");
a799=fastaread("hsa-mir-3183");
a800=fastaread("hsa-mir-3184");
a801=fastaread("hsa-mir-3185");
a802=fastaread("hsa-mir-3065");
a803=fastaread("hsa-mir-3186");
a804=fastaread("hsa-mir-3156-2");
a805=fastaread("hsa-mir-3187");
a806=fastaread("hsa-mir-3188");
a807=fastaread("hsa-mir-3189");
a808=fastaread("hsa-mir-320e");
a809=fastaread("hsa-mir-3190");
a810=fastaread("hsa-mir-3191");
a811=fastaread("hsa-mir-3192");
a812=fastaread("hsa-mir-3193");
a813=fastaread("hsa-mir-3194");
a814=fastaread("hsa-mir-3195");
a815=fastaread("hsa-mir-3196");
a816=fastaread("hsa-mir-3156-3");
a817=fastaread("hsa-mir-548x");
a818=fastaread("hsa-mir-3197");
a819=fastaread("hsa-mir-3198-1");
a820=fastaread("hsa-mir-3199-1");
a821=fastaread("hsa-mir-3199-2");
a822=fastaread("hsa-mir-3200");
a823=fastaread("hsa-mir-3201");
a824=fastaread("hsa-mir-514b");
a825=fastaread("hsa-mir-3202-1");
a826=fastaread("hsa-mir-3202-2");
a827=fastaread("hsa-mir-4295");
a828=fastaread("hsa-mir-4296");
a829=fastaread("hsa-mir-4297");
a830=fastaread("hsa-mir-378c");
a831=fastaread("hsa-mir-4293");
a832=fastaread("hsa-mir-4294");
a833=fastaread("hsa-mir-4301");
a834=fastaread("hsa-mir-4299");
a835=fastaread("hsa-mir-4298");
a836=fastaread("hsa-mir-4300");
a837=fastaread("hsa-mir-4304");
a838=fastaread("hsa-mir-4302");
a839=fastaread("hsa-mir-4303");
a840=fastaread("hsa-mir-4305");
a841=fastaread("hsa-mir-4306");
a842=fastaread("hsa-mir-4309");
a843=fastaread("hsa-mir-4307");
a844=fastaread("hsa-mir-4308");
a845=fastaread("hsa-mir-4310");
a846=fastaread("hsa-mir-4311");
a847=fastaread("hsa-mir-4312");
a848=fastaread("hsa-mir-4313");
a849=fastaread("hsa-mir-4315-1");
a850=fastaread("hsa-mir-4316");
a851=fastaread("hsa-mir-4314");
a852=fastaread("hsa-mir-4318");
a853=fastaread("hsa-mir-4319");
a854=fastaread("hsa-mir-4320");
a855=fastaread("hsa-mir-4317");
a856=fastaread("hsa-mir-4322");
a857=fastaread("hsa-mir-4321");
a858=fastaread("hsa-mir-4323");
a859=fastaread("hsa-mir-4324");
a860=fastaread("hsa-mir-4256");
a861=fastaread("hsa-mir-4257");
a862=fastaread("hsa-mir-4258");
a863=fastaread("hsa-mir-4259");
a864=fastaread("hsa-mir-4260");
a865=fastaread("hsa-mir-4253");
a866=fastaread("hsa-mir-4251");
a867=fastaread("hsa-mir-4254");
a868=fastaread("hsa-mir-4255");
a869=fastaread("hsa-mir-4252");
a870=fastaread("hsa-mir-4325");
a871=fastaread("hsa-mir-4326");
a872=fastaread("hsa-mir-4327");
a873=fastaread("hsa-mir-4261");
a874=fastaread("hsa-mir-4265");
a875=fastaread("hsa-mir-4266");
a876=fastaread("hsa-mir-4267");
a877=fastaread("hsa-mir-4262");
a878=fastaread("hsa-mir-2355");
a879=fastaread("hsa-mir-4268");
a880=fastaread("hsa-mir-4269");
a881=fastaread("hsa-mir-4263");
a882=fastaread("hsa-mir-4264");
a883=fastaread("hsa-mir-4270");
a884=fastaread("hsa-mir-4271");
a885=fastaread("hsa-mir-4272");
a886=fastaread("hsa-mir-4273");
a887=fastaread("hsa-mir-4276");
a888=fastaread("hsa-mir-4275");
a889=fastaread("hsa-mir-4274");
a890=fastaread("hsa-mir-4281");
a891=fastaread("hsa-mir-4277");
a892=fastaread("hsa-mir-4279");
a893=fastaread("hsa-mir-4278");
a894=fastaread("hsa-mir-4280");
a895=fastaread("hsa-mir-4282");
a896=fastaread("hsa-mir-4285");
a897=fastaread("hsa-mir-4283-1");
a898=fastaread("hsa-mir-4284");
a899=fastaread("hsa-mir-4286");
a900=fastaread("hsa-mir-4287");
a901=fastaread("hsa-mir-4288");
a902=fastaread("hsa-mir-4292");
a903=fastaread("hsa-mir-4289");
a904=fastaread("hsa-mir-4290");
a905=fastaread("hsa-mir-4291");
a906=fastaread("hsa-mir-4329");
a907=fastaread("hsa-mir-4330");
a908=fastaread("hsa-mir-500b");
a909=fastaread("hsa-mir-4328");
a910=fastaread("hsa-mir-1184-2");
a911=fastaread("hsa-mir-1184-3");
a912=fastaread("hsa-mir-1233-2");
a913=fastaread("hsa-mir-1244-2");
a914=fastaread("hsa-mir-1244-3");
a915=fastaread("hsa-mir-1972-2");
a916=fastaread("hsa-mir-1302-9");
a917=fastaread("hsa-mir-1302-10");
a918=fastaread("hsa-mir-1302-11");
a919=fastaread("hsa-mir-4283-2");
a920=fastaread("hsa-mir-4315-2");
a921=fastaread("hsa-mir-3605");
a922=fastaread("hsa-mir-3606");
a923=fastaread("hsa-mir-3609");
a924=fastaread("hsa-mir-3610");
a925=fastaread("hsa-mir-3611");
a926=fastaread("hsa-mir-3612");
a927=fastaread("hsa-mir-3613");
a928=fastaread("hsa-mir-3614");
a929=fastaread("hsa-mir-3615");
a930=fastaread("hsa-mir-3616");
a931=fastaread("hsa-mir-3617");
a932=fastaread("hsa-mir-3618");
a933=fastaread("hsa-mir-3619");
a934=fastaread("hsa-mir-23c");
a935=fastaread("hsa-mir-3620");
a936=fastaread("hsa-mir-3621");
a937=fastaread("hsa-mir-3622a");
a938=fastaread("hsa-mir-3622b");
a939=fastaread("hsa-mir-3646");
a940=fastaread("hsa-mir-3648-1");
a941=fastaread("hsa-mir-3649");
a942=fastaread("hsa-mir-3650");
a943=fastaread("hsa-mir-3651");
a944=fastaread("hsa-mir-3652");
a945=fastaread("hsa-mir-3654");
a946=fastaread("hsa-mir-3655");
a947=fastaread("hsa-mir-3657");
a948=fastaread("hsa-mir-3658");
a949=fastaread("hsa-mir-3659");
a950=fastaread("hsa-mir-3660");
a951=fastaread("hsa-mir-3661");
a952=fastaread("hsa-mir-3662");
a953=fastaread("hsa-mir-3663");
a954=fastaread("hsa-mir-3664");
a955=fastaread("hsa-mir-3665");
a956=fastaread("hsa-mir-3666");
a957=fastaread("hsa-mir-3667");
a958=fastaread("hsa-mir-3668");
a959=fastaread("hsa-mir-3670-1");
a960=fastaread("hsa-mir-3671");
a961=fastaread("hsa-mir-3672");
a962=fastaread("hsa-mir-3674");
a963=fastaread("hsa-mir-3675");
a964=fastaread("hsa-mir-3677");
a965=fastaread("hsa-mir-3678");
a966=fastaread("hsa-mir-3679");
a967=fastaread("hsa-mir-3680-1");
a968=fastaread("hsa-mir-3681");
a969=fastaread("hsa-mir-3682");
a970=fastaread("hsa-mir-3683");
a971=fastaread("hsa-mir-3684");
a972=fastaread("hsa-mir-3685");
a973=fastaread("hsa-mir-3686");
a974=fastaread("hsa-mir-3688-1");
a975=fastaread("hsa-mir-3689a");
a976=fastaread("hsa-mir-3690-1");
a977=fastaread("hsa-mir-3691");
a978=fastaread("hsa-mir-3692");
a979=fastaread("hsa-mir-3713");
a980=fastaread("hsa-mir-3714");
a981=fastaread("hsa-mir-3180-4");
a982=fastaread("hsa-mir-3180-5");
a983=fastaread("hsa-mir-3907");
a984=fastaread("hsa-mir-3689b");
a985=fastaread("hsa-mir-3908");
a986=fastaread("hsa-mir-3909");
a987=fastaread("hsa-mir-3910-1");
a988=fastaread("hsa-mir-3911");
a989=fastaread("hsa-mir-3912");
a990=fastaread("hsa-mir-3913-1");
a991=fastaread("hsa-mir-3913-2");
a992=fastaread("hsa-mir-3914-1");
a993=fastaread("hsa-mir-3915");
a994=fastaread("hsa-mir-3914-2");
a995=fastaread("hsa-mir-3916");
a996=fastaread("hsa-mir-3917");
a997=fastaread("hsa-mir-3918");
a998=fastaread("hsa-mir-3919");
a999=fastaread("hsa-mir-3150b");
a1000=fastaread("hsa-mir-3920");
a1001=fastaread("hsa-mir-3921");
a1002=fastaread("hsa-mir-3922");
a1003=fastaread("hsa-mir-3923");
a1004=fastaread("hsa-mir-3910-2");
a1005=fastaread("hsa-mir-3924");
a1006=fastaread("hsa-mir-3925");
a1007=fastaread("hsa-mir-3926-1");
a1008=fastaread("hsa-mir-3927");
a1009=fastaread("hsa-mir-676");
a1010=fastaread("hsa-mir-3926-2");
a1011=fastaread("hsa-mir-3928");
a1012=fastaread("hsa-mir-3929");
a1013=fastaread("hsa-mir-3934");
a1014=fastaread("hsa-mir-3935");
a1015=fastaread("hsa-mir-3936");
a1016=fastaread("hsa-mir-3937");
a1017=fastaread("hsa-mir-3938");
a1018=fastaread("hsa-mir-548y");
a1019=fastaread("hsa-mir-3939");
a1020=fastaread("hsa-mir-3940");
a1021=fastaread("hsa-mir-3941");
a1022=fastaread("hsa-mir-3942");
a1023=fastaread("hsa-mir-3943");
a1024=fastaread("hsa-mir-3944");
a1025=fastaread("hsa-mir-3945");
a1026=fastaread("hsa-mir-374c");
a1027=fastaread("hsa-mir-642b");
a1028=fastaread("hsa-mir-550b-1");
a1029=fastaread("hsa-mir-550b-2");
a1030=fastaread("hsa-mir-548z");
a1031=fastaread("hsa-mir-548aa-1");
a1032=fastaread("hsa-mir-548aa-2");
a1033=fastaread("hsa-mir-548o-2");
a1034=fastaread("hsa-mir-1268b");
a1035=fastaread("hsa-mir-378d-1");
a1036=fastaread("hsa-mir-378e");
a1037=fastaread("hsa-mir-548h-5");
a1038=fastaread("hsa-mir-548ab");
a1039=fastaread("hsa-mir-4418");
a1040=fastaread("hsa-mir-378f");
a1041=fastaread("hsa-mir-4420");
a1042=fastaread("hsa-mir-4421");
a1043=fastaread("hsa-mir-4422");
a1044=fastaread("hsa-mir-4423");
a1045=fastaread("hsa-mir-378g");
a1046=fastaread("hsa-mir-548ac");
a1047=fastaread("hsa-mir-4424");
a1048=fastaread("hsa-mir-4425");
a1049=fastaread("hsa-mir-4426");
a1050=fastaread("hsa-mir-4427");
a1051=fastaread("hsa-mir-4428");
a1052=fastaread("hsa-mir-4429");
a1053=fastaread("hsa-mir-4430");
a1054=fastaread("hsa-mir-548ad");
a1055=fastaread("hsa-mir-4431");
a1056=fastaread("hsa-mir-4432");
a1057=fastaread("hsa-mir-4433a");
a1058=fastaread("hsa-mir-4434");
a1059=fastaread("hsa-mir-4435-1");
a1060=fastaread("hsa-mir-4436a");
a1061=fastaread("hsa-mir-4435-2");
a1062=fastaread("hsa-mir-4437");
a1063=fastaread("hsa-mir-548ae-1");
a1064=fastaread("hsa-mir-548ae-2");
a1065=fastaread("hsa-mir-4438");
a1066=fastaread("hsa-mir-4439");
a1067=fastaread("hsa-mir-4440");
a1068=fastaread("hsa-mir-4441");
a1069=fastaread("hsa-mir-4442");
a1070=fastaread("hsa-mir-4443");
a1071=fastaread("hsa-mir-4444-1");
a1072=fastaread("hsa-mir-4445");
a1073=fastaread("hsa-mir-4446");
a1074=fastaread("hsa-mir-4447");
a1075=fastaread("hsa-mir-4448");
a1076=fastaread("hsa-mir-4449");
a1077=fastaread("hsa-mir-548ag-1");
a1078=fastaread("hsa-mir-548ag-2");
a1079=fastaread("hsa-mir-4450");
a1080=fastaread("hsa-mir-548ah");
a1081=fastaread("hsa-mir-4451");
a1082=fastaread("hsa-mir-4452");
a1083=fastaread("hsa-mir-4453");
a1084=fastaread("hsa-mir-4454");
a1085=fastaread("hsa-mir-4455");
a1086=fastaread("hsa-mir-4456");
a1087=fastaread("hsa-mir-4457");
a1088=fastaread("hsa-mir-4458");
a1089=fastaread("hsa-mir-4460");
a1090=fastaread("hsa-mir-378h");
a1091=fastaread("hsa-mir-3135b");
a1092=fastaread("hsa-mir-4462");
a1093=fastaread("hsa-mir-4463");
a1094=fastaread("hsa-mir-4464");
a1095=fastaread("hsa-mir-548ai");
a1096=fastaread("hsa-mir-548aj-1");
a1097=fastaread("hsa-mir-548aj-2");
a1098=fastaread("hsa-mir-4465");
a1099=fastaread("hsa-mir-4466");
a1100=fastaread("hsa-mir-4467");
a1101=fastaread("hsa-mir-4468");
a1102=fastaread("hsa-mir-4469");
a1103=fastaread("hsa-mir-4470");
a1104=fastaread("hsa-mir-4471");
a1105=fastaread("hsa-mir-4472-1");
a1106=fastaread("hsa-mir-4472-2");
a1107=fastaread("hsa-mir-4473");
a1108=fastaread("hsa-mir-4474");
a1109=fastaread("hsa-mir-4475");
a1110=fastaread("hsa-mir-4476");
a1111=fastaread("hsa-mir-4477a");
a1112=fastaread("hsa-mir-4477b");
a1113=fastaread("hsa-mir-4478");
a1114=fastaread("hsa-mir-3689c");
a1115=fastaread("hsa-mir-548x-2");
a1116=fastaread("hsa-mir-3689d-1");
a1117=fastaread("hsa-mir-3689d-2");
a1118=fastaread("hsa-mir-3689e");
a1119=fastaread("hsa-mir-3689f");
a1120=fastaread("hsa-mir-4479");
a1121=fastaread("hsa-mir-3155b");
a1122=fastaread("hsa-mir-548ak");
a1123=fastaread("hsa-mir-4480");
a1124=fastaread("hsa-mir-4481");
a1125=fastaread("hsa-mir-4482");
a1126=fastaread("hsa-mir-4483");
a1127=fastaread("hsa-mir-4484");
a1128=fastaread("hsa-mir-4485");
a1129=fastaread("hsa-mir-4486");
a1130=fastaread("hsa-mir-4487");
a1131=fastaread("hsa-mir-4488");
a1132=fastaread("hsa-mir-4489");
a1133=fastaread("hsa-mir-548al");
a1134=fastaread("hsa-mir-4490");
a1135=fastaread("hsa-mir-4491");
a1136=fastaread("hsa-mir-4492");
a1137=fastaread("hsa-mir-4493");
a1138=fastaread("hsa-mir-4494");
a1139=fastaread("hsa-mir-4495");
a1140=fastaread("hsa-mir-4496");
a1141=fastaread("hsa-mir-4497");
a1142=fastaread("hsa-mir-4498");
a1143=fastaread("hsa-mir-4499");
a1144=fastaread("hsa-mir-4500");
a1145=fastaread("hsa-mir-4501");
a1146=fastaread("hsa-mir-4502");
a1147=fastaread("hsa-mir-4503");
a1148=fastaread("hsa-mir-4504");
a1149=fastaread("hsa-mir-4505");
a1150=fastaread("hsa-mir-4506");
a1151=fastaread("hsa-mir-2392");
a1152=fastaread("hsa-mir-4507");
a1153=fastaread("hsa-mir-4508");
a1154=fastaread("hsa-mir-4509-1");
a1155=fastaread("hsa-mir-4509-2");
a1156=fastaread("hsa-mir-4509-3");
a1157=fastaread("hsa-mir-4510");
a1158=fastaread("hsa-mir-4511");
a1159=fastaread("hsa-mir-4512");
a1160=fastaread("hsa-mir-4513");
a1161=fastaread("hsa-mir-4514");
a1162=fastaread("hsa-mir-4515");
a1163=fastaread("hsa-mir-4516");
a1164=fastaread("hsa-mir-4517");
a1165=fastaread("hsa-mir-4518");
a1166=fastaread("hsa-mir-4519");
a1167=fastaread("hsa-mir-4520-1");
a1168=fastaread("hsa-mir-4521");
a1169=fastaread("hsa-mir-1269b");
a1170=fastaread("hsa-mir-4522");
a1171=fastaread("hsa-mir-4523");
a1172=fastaread("hsa-mir-4524a");
a1173=fastaread("hsa-mir-4525");
a1174=fastaread("hsa-mir-4526");
a1175=fastaread("hsa-mir-4527");
a1176=fastaread("hsa-mir-4528");
a1177=fastaread("hsa-mir-4529");
a1178=fastaread("hsa-mir-4530");
a1179=fastaread("hsa-mir-4531");
a1180=fastaread("hsa-mir-4533");
a1181=fastaread("hsa-mir-4534");
a1182=fastaread("hsa-mir-378i");
a1183=fastaread("hsa-mir-4535");
a1184=fastaread("hsa-mir-548am");
a1185=fastaread("hsa-mir-1587");
a1186=fastaread("hsa-mir-4536-1");
a1187=fastaread("hsa-mir-548an");
a1188=fastaread("hsa-mir-4537");
a1189=fastaread("hsa-mir-4538");
a1190=fastaread("hsa-mir-4539");
a1191=fastaread("hsa-mir-4540");
a1192=fastaread("hsa-mir-3960");
a1193=fastaread("hsa-mir-3972");
a1194=fastaread("hsa-mir-3973");
a1195=fastaread("hsa-mir-3974");
a1196=fastaread("hsa-mir-3975");
a1197=fastaread("hsa-mir-3976");
a1198=fastaread("hsa-mir-3977");
a1199=fastaread("hsa-mir-3978");
a1200=fastaread("hsa-mir-4632");
a1201=fastaread("hsa-mir-4633");
a1202=fastaread("hsa-mir-4634");
a1203=fastaread("hsa-mir-4635");
a1204=fastaread("hsa-mir-4636");
a1205=fastaread("hsa-mir-4637");
a1206=fastaread("hsa-mir-4638");
a1207=fastaread("hsa-mir-4639");
a1208=fastaread("hsa-mir-4640");
a1209=fastaread("hsa-mir-4641");
a1210=fastaread("hsa-mir-4642");
a1211=fastaread("hsa-mir-4643");
a1212=fastaread("hsa-mir-4644");
a1213=fastaread("hsa-mir-4645");
a1214=fastaread("hsa-mir-4646");
a1215=fastaread("hsa-mir-4647");
a1216=fastaread("hsa-mir-4648");
a1217=fastaread("hsa-mir-4649");
a1218=fastaread("hsa-mir-4650-1");
a1219=fastaread("hsa-mir-4650-2");
a1220=fastaread("hsa-mir-4651");
a1221=fastaread("hsa-mir-4652");
a1222=fastaread("hsa-mir-4653");
a1223=fastaread("hsa-mir-4654");
a1224=fastaread("hsa-mir-4655");
a1225=fastaread("hsa-mir-4656");
a1226=fastaread("hsa-mir-4657");
a1227=fastaread("hsa-mir-4658");
a1228=fastaread("hsa-mir-4659a");
a1229=fastaread("hsa-mir-4660");
a1230=fastaread("hsa-mir-4661");
a1231=fastaread("hsa-mir-4662a");
a1232=fastaread("hsa-mir-4659b");
a1233=fastaread("hsa-mir-4663");
a1234=fastaread("hsa-mir-4662b");
a1235=fastaread("hsa-mir-4664");
a1236=fastaread("hsa-mir-4665");
a1237=fastaread("hsa-mir-4666a");
a1238=fastaread("hsa-mir-4667");
a1239=fastaread("hsa-mir-4668");
a1240=fastaread("hsa-mir-219b");
a1241=fastaread("hsa-mir-4669");
a1242=fastaread("hsa-mir-4670");
a1243=fastaread("hsa-mir-4671");
a1244=fastaread("hsa-mir-4672");
a1245=fastaread("hsa-mir-4673");
a1246=fastaread("hsa-mir-4674");
a1247=fastaread("hsa-mir-4675");
a1248=fastaread("hsa-mir-4676");
a1249=fastaread("hsa-mir-4677");
a1250=fastaread("hsa-mir-4678");
a1251=fastaread("hsa-mir-4679-1");
a1252=fastaread("hsa-mir-4679-2");
a1253=fastaread("hsa-mir-4680");
a1254=fastaread("hsa-mir-4681");
a1255=fastaread("hsa-mir-4682");
a1256=fastaread("hsa-mir-4683");
a1257=fastaread("hsa-mir-4684");
a1258=fastaread("hsa-mir-4685");
a1259=fastaread("hsa-mir-4686");
a1260=fastaread("hsa-mir-4687");
a1261=fastaread("hsa-mir-1343");
a1262=fastaread("hsa-mir-4688");
a1263=fastaread("hsa-mir-4689");
a1264=fastaread("hsa-mir-4690");
a1265=fastaread("hsa-mir-4691");
a1266=fastaread("hsa-mir-4692");
a1267=fastaread("hsa-mir-4693");
a1268=fastaread("hsa-mir-4694");
a1269=fastaread("hsa-mir-4695");
a1270=fastaread("hsa-mir-4696");
a1271=fastaread("hsa-mir-4697");
a1272=fastaread("hsa-mir-4698");
a1273=fastaread("hsa-mir-4699");
a1274=fastaread("hsa-mir-4700");
a1275=fastaread("hsa-mir-4701");
a1276=fastaread("hsa-mir-3198-2");
a1277=fastaread("hsa-mir-4703");
a1278=fastaread("hsa-mir-4704");
a1279=fastaread("hsa-mir-4705");
a1280=fastaread("hsa-mir-4706");
a1281=fastaread("hsa-mir-4707");
a1282=fastaread("hsa-mir-4708");
a1283=fastaread("hsa-mir-4709");
a1284=fastaread("hsa-mir-203b");
a1285=fastaread("hsa-mir-4710");
a1286=fastaread("hsa-mir-4711");
a1287=fastaread("hsa-mir-4712");
a1288=fastaread("hsa-mir-4713");
a1289=fastaread("hsa-mir-4714");
a1290=fastaread("hsa-mir-4715");
a1291=fastaread("hsa-mir-4716");
a1292=fastaread("hsa-mir-3529");
a1293=fastaread("hsa-mir-4717");
a1294=fastaread("hsa-mir-4718");
a1295=fastaread("hsa-mir-4719");
a1296=fastaread("hsa-mir-4720");
a1297=fastaread("hsa-mir-4721");
a1298=fastaread("hsa-mir-4722");
a1299=fastaread("hsa-mir-4520-2");
a1300=fastaread("hsa-mir-4723");
a1301=fastaread("hsa-mir-451b");
a1302=fastaread("hsa-mir-4724");
a1303=fastaread("hsa-mir-4725");
a1304=fastaread("hsa-mir-4726");
a1305=fastaread("hsa-mir-4727");
a1306=fastaread("hsa-mir-4728");
a1307=fastaread("hsa-mir-4729");
a1308=fastaread("hsa-mir-4730");
a1309=fastaread("hsa-mir-4731");
a1310=fastaread("hsa-mir-4732");
a1311=fastaread("hsa-mir-4733");
a1312=fastaread("hsa-mir-4734");
a1313=fastaread("hsa-mir-4735");
a1314=fastaread("hsa-mir-4736");
a1315=fastaread("hsa-mir-4737");
a1316=fastaread("hsa-mir-3064");
a1317=fastaread("hsa-mir-4738");
a1318=fastaread("hsa-mir-4739");
a1319=fastaread("hsa-mir-4740");
a1320=fastaread("hsa-mir-4741");
a1321=fastaread("hsa-mir-4742");
a1322=fastaread("hsa-mir-4743");
a1323=fastaread("hsa-mir-4744");
a1324=fastaread("hsa-mir-122b");
a1325=fastaread("hsa-mir-4745");
a1326=fastaread("hsa-mir-4746");
a1327=fastaread("hsa-mir-4747");
a1328=fastaread("hsa-mir-4748");
a1329=fastaread("hsa-mir-4749");
a1330=fastaread("hsa-mir-4750");
a1331=fastaread("hsa-mir-4751");
a1332=fastaread("hsa-mir-4752");
a1333=fastaread("hsa-mir-4753");
a1334=fastaread("hsa-mir-371b");
a1335=fastaread("hsa-mir-4754");
a1336=fastaread("hsa-mir-4755");
a1337=fastaread("hsa-mir-499b");
a1338=fastaread("hsa-mir-4756");
a1339=fastaread("hsa-mir-4757");
a1340=fastaread("hsa-mir-4758");
a1341=fastaread("hsa-mir-4759");
a1342=fastaread("hsa-mir-4760");
a1343=fastaread("hsa-mir-4761");
a1344=fastaread("hsa-mir-4762");
a1345=fastaread("hsa-mir-4763");
a1346=fastaread("hsa-mir-4764");
a1347=fastaread("hsa-mir-4765");
a1348=fastaread("hsa-mir-4766");
a1349=fastaread("hsa-mir-4767");
a1350=fastaread("hsa-mir-4768");
a1351=fastaread("hsa-mir-4769");
a1352=fastaread("hsa-mir-4770");
a1353=fastaread("hsa-mir-4771-1");
a1354=fastaread("hsa-mir-4771-2");
a1355=fastaread("hsa-mir-4772");
a1356=fastaread("hsa-mir-4773-1");
a1357=fastaread("hsa-mir-4773-2");
a1358=fastaread("hsa-mir-4774");
a1359=fastaread("hsa-mir-4775");
a1360=fastaread("hsa-mir-4776-1");
a1361=fastaread("hsa-mir-4776-2");
a1362=fastaread("hsa-mir-4777");
a1363=fastaread("hsa-mir-4778");
a1364=fastaread("hsa-mir-4779");
a1365=fastaread("hsa-mir-4780");
a1366=fastaread("hsa-mir-4436b-1");
a1367=fastaread("hsa-mir-4781");
a1368=fastaread("hsa-mir-4782");
a1369=fastaread("hsa-mir-4783");
a1370=fastaread("hsa-mir-4784");
a1371=fastaread("hsa-mir-4785");
a1372=fastaread("hsa-mir-1245b");
a1373=fastaread("hsa-mir-2467");
a1374=fastaread("hsa-mir-4786");
a1375=fastaread("hsa-mir-4787");
a1376=fastaread("hsa-mir-4788");
a1377=fastaread("hsa-mir-4789");
a1378=fastaread("hsa-mir-4790");
a1379=fastaread("hsa-mir-4791");
a1380=fastaread("hsa-mir-4793");
a1381=fastaread("hsa-mir-4794");
a1382=fastaread("hsa-mir-4795");
a1383=fastaread("hsa-mir-4796");
a1384=fastaread("hsa-mir-4797");
a1385=fastaread("hsa-mir-4798");
a1386=fastaread("hsa-mir-4799");
a1387=fastaread("hsa-mir-3688-2");
a1388=fastaread("hsa-mir-4800");
a1389=fastaread("hsa-mir-4801");
a1390=fastaread("hsa-mir-4802");
a1391=fastaread("hsa-mir-4803");
a1392=fastaread("hsa-mir-4804");
a1393=fastaread("hsa-mir-4999");
a1394=fastaread("hsa-mir-5000");
a1395=fastaread("hsa-mir-5001");
a1396=fastaread("hsa-mir-5002");
a1397=fastaread("hsa-mir-5003");
a1398=fastaread("hsa-mir-5004");
a1399=fastaread("hsa-mir-548ao");
a1400=fastaread("hsa-mir-5006");
a1401=fastaread("hsa-mir-5007");
a1402=fastaread("hsa-mir-548ap");
a1403=fastaread("hsa-mir-5008");
a1404=fastaread("hsa-mir-5009");
a1405=fastaread("hsa-mir-5010");
a1406=fastaread("hsa-mir-5011");
a1407=fastaread("hsa-mir-5047");
a1408=fastaread("hsa-mir-5087");
a1409=fastaread("hsa-mir-5088");
a1410=fastaread("hsa-mir-5089");
a1411=fastaread("hsa-mir-5090");
a1412=fastaread("hsa-mir-5091");
a1413=fastaread("hsa-mir-5092");
a1414=fastaread("hsa-mir-5093");
a1415=fastaread("hsa-mir-5094");
a1416=fastaread("hsa-mir-5186");
a1417=fastaread("hsa-mir-5187");
a1418=fastaread("hsa-mir-5188");
a1419=fastaread("hsa-mir-5189");
a1420=fastaread("hsa-mir-5190");
a1421=fastaread("hsa-mir-5191");
a1422=fastaread("hsa-mir-5192");
a1423=fastaread("hsa-mir-5193");
a1424=fastaread("hsa-mir-5194");
a1425=fastaread("hsa-mir-5195");
a1426=fastaread("hsa-mir-5196");
a1427=fastaread("hsa-mir-5197");
a1428=fastaread("hsa-mir-4436b-2");
a1429=fastaread("hsa-mir-4444-2");
a1430=fastaread("hsa-mir-3670-2");
a1431=fastaread("hsa-mir-3680-2");
a1432=fastaread("hsa-mir-4524b");
a1433=fastaread("hsa-mir-5571");
a1434=fastaread("hsa-mir-5100");
a1435=fastaread("hsa-mir-5572");
a1436=fastaread("hsa-mir-548aq");
a1437=fastaread("hsa-mir-548ar");
a1438=fastaread("hsa-mir-548as");
a1439=fastaread("hsa-mir-5579");
a1440=fastaread("hsa-mir-664b");
a1441=fastaread("hsa-mir-5580");
a1442=fastaread("hsa-mir-5581");
a1443=fastaread("hsa-mir-548at");
a1444=fastaread("hsa-mir-5582");
a1445=fastaread("hsa-mir-5583-1");
a1446=fastaread("hsa-mir-5583-2");
a1447=fastaread("hsa-mir-5584");
a1448=fastaread("hsa-mir-5585");
a1449=fastaread("hsa-mir-5586");
a1450=fastaread("hsa-mir-5587");
a1451=fastaread("hsa-mir-548au");
a1452=fastaread("hsa-mir-1295b");
a1453=fastaread("hsa-mir-5588");
a1454=fastaread("hsa-mir-5589");
a1455=fastaread("hsa-mir-4536-2");
a1456=fastaread("hsa-mir-5590");
a1457=fastaread("hsa-mir-5591");
a1458=fastaread("hsa-mir-548av");
a1459=fastaread("hsa-mir-5680");
a1460=fastaread("hsa-mir-5681a");
a1461=fastaread("hsa-mir-5682");
a1462=fastaread("hsa-mir-548aw");
a1463=fastaread("hsa-mir-5683");
a1464=fastaread("hsa-mir-5684");
a1465=fastaread("hsa-mir-548ax");
a1466=fastaread("hsa-mir-5685");
a1467=fastaread("hsa-mir-5692c-1");
a1468=fastaread("hsa-mir-5692c-2");
a1469=fastaread("hsa-mir-5687");
a1470=fastaread("hsa-mir-5688");
a1471=fastaread("hsa-mir-5681b");
a1472=fastaread("hsa-mir-5689");
a1473=fastaread("hsa-mir-5690");
a1474=fastaread("hsa-mir-5691");
a1475=fastaread("hsa-mir-5692a-1");
a1476=fastaread("hsa-mir-5692a-2");
a1477=fastaread("hsa-mir-4666b");
a1478=fastaread("hsa-mir-5693");
a1479=fastaread("hsa-mir-5694");
a1480=fastaread("hsa-mir-5695");
a1481=fastaread("hsa-mir-5696");
a1482=fastaread("hsa-mir-5697");
a1483=fastaread("hsa-mir-5698");
a1484=fastaread("hsa-mir-5699");
a1485=fastaread("hsa-mir-5700");
a1486=fastaread("hsa-mir-5701-1");
a1487=fastaread("hsa-mir-5702");
a1488=fastaread("hsa-mir-5703");
a1489=fastaread("hsa-mir-5692b");
a1490=fastaread("hsa-mir-5704");
a1491=fastaread("hsa-mir-5705");
a1492=fastaread("hsa-mir-5706");
a1493=fastaread("hsa-mir-5707");
a1494=fastaread("hsa-mir-5708");
a1495=fastaread("hsa-mir-5739");
a1496=fastaread("hsa-mir-5701-2");
a1497=fastaread("hsa-mir-5787");
a1498=fastaread("hsa-mir-1199");
a1499=fastaread("hsa-mir-6068");
a1500=fastaread("hsa-mir-6069");
a1501=fastaread("hsa-mir-6070");
a1502=fastaread("hsa-mir-6071");
a1503=fastaread("hsa-mir-6072");
a1504=fastaread("hsa-mir-6073");
a1505=fastaread("hsa-mir-6074");
a1506=fastaread("hsa-mir-6075");
a1507=fastaread("hsa-mir-6076");
a1508=fastaread("hsa-mir-6077");
a1509=fastaread("hsa-mir-6078");
a1510=fastaread("hsa-mir-6079");
a1511=fastaread("hsa-mir-6080");
a1512=fastaread("hsa-mir-6081");
a1513=fastaread("hsa-mir-6082");
a1514=fastaread("hsa-mir-6083");
a1515=fastaread("hsa-mir-6084");
a1516=fastaread("hsa-mir-6085");
a1517=fastaread("hsa-mir-6086");
a1518=fastaread("hsa-mir-6088");
a1519=fastaread("hsa-mir-6089-1");
a1520=fastaread("hsa-mir-6090");
a1521=fastaread("hsa-mir-6124");
a1522=fastaread("hsa-mir-6125");
a1523=fastaread("hsa-mir-6126");
a1524=fastaread("hsa-mir-6127");
a1525=fastaread("hsa-mir-6128");
a1526=fastaread("hsa-mir-378j");
a1527=fastaread("hsa-mir-6129");
a1528=fastaread("hsa-mir-6130");
a1529=fastaread("hsa-mir-6131");
a1530=fastaread("hsa-mir-6132");
a1531=fastaread("hsa-mir-6133");
a1532=fastaread("hsa-mir-6134");
a1533=fastaread("hsa-mir-6165");
a1534=fastaread("hsa-mir-6499");
a1535=fastaread("hsa-mir-548ay");
a1536=fastaread("hsa-mir-6500");
a1537=fastaread("hsa-mir-548az");
a1538=fastaread("hsa-mir-6501");
a1539=fastaread("hsa-mir-6502");
a1540=fastaread("hsa-mir-6503");
a1541=fastaread("hsa-mir-6504");
a1542=fastaread("hsa-mir-6505");
a1543=fastaread("hsa-mir-6506");
a1544=fastaread("hsa-mir-6507");
a1545=fastaread("hsa-mir-6508");
a1546=fastaread("hsa-mir-6509");
a1547=fastaread("hsa-mir-6510");
a1548=fastaread("hsa-mir-6511a-1");
a1549=fastaread("hsa-mir-6512");
a1550=fastaread("hsa-mir-6513");
a1551=fastaread("hsa-mir-6514");
a1552=fastaread("hsa-mir-6515");
a1553=fastaread("hsa-mir-6715a");
a1554=fastaread("hsa-mir-6715b");
a1555=fastaread("hsa-mir-6716");
a1556=fastaread("hsa-mir-6717");
a1557=fastaread("hsa-mir-6511b-1");
a1558=fastaread("hsa-mir-6718");
a1559=fastaread("hsa-mir-6719");
a1560=fastaread("hsa-mir-6720");
a1561=fastaread("hsa-mir-6721");
a1562=fastaread("hsa-mir-6722");
a1563=fastaread("hsa-mir-6724-1");
a1564=fastaread("hsa-mir-892c");
a1565=fastaread("hsa-mir-6726");
a1566=fastaread("hsa-mir-6727");
a1567=fastaread("hsa-mir-6728");
a1568=fastaread("hsa-mir-6729");
a1569=fastaread("hsa-mir-6730");
a1570=fastaread("hsa-mir-6731");
a1571=fastaread("hsa-mir-6732");
a1572=fastaread("hsa-mir-6733");
a1573=fastaread("hsa-mir-6734");
a1574=fastaread("hsa-mir-6735");
a1575=fastaread("hsa-mir-6736");
a1576=fastaread("hsa-mir-6737");
a1577=fastaread("hsa-mir-6738");
a1578=fastaread("hsa-mir-6739");
a1579=fastaread("hsa-mir-6740");
a1580=fastaread("hsa-mir-6741");
a1581=fastaread("hsa-mir-6742");
a1582=fastaread("hsa-mir-6743");
a1583=fastaread("hsa-mir-6744");
a1584=fastaread("hsa-mir-6745");
a1585=fastaread("hsa-mir-6746");
a1586=fastaread("hsa-mir-6747");
a1587=fastaread("hsa-mir-6748");
a1588=fastaread("hsa-mir-6749");
a1589=fastaread("hsa-mir-6750");
a1590=fastaread("hsa-mir-6751");
a1591=fastaread("hsa-mir-6752");
a1592=fastaread("hsa-mir-6753");
a1593=fastaread("hsa-mir-6754");
a1594=fastaread("hsa-mir-6755");
a1595=fastaread("hsa-mir-6756");
a1596=fastaread("hsa-mir-6757");
a1597=fastaread("hsa-mir-6758");
a1598=fastaread("hsa-mir-6759");
a1599=fastaread("hsa-mir-6760");
a1600=fastaread("hsa-mir-6761");
a1601=fastaread("hsa-mir-6762");
a1602=fastaread("hsa-mir-6763");
a1603=fastaread("hsa-mir-6764");
a1604=fastaread("hsa-mir-6765");
a1605=fastaread("hsa-mir-6766");
a1606=fastaread("hsa-mir-6767");
a1607=fastaread("hsa-mir-6768");
a1608=fastaread("hsa-mir-6769a");
a1609=fastaread("hsa-mir-6770-1");
a1610=fastaread("hsa-mir-6771");
a1611=fastaread("hsa-mir-6772");
a1612=fastaread("hsa-mir-6773");
a1613=fastaread("hsa-mir-6774");
a1614=fastaread("hsa-mir-6775");
a1615=fastaread("hsa-mir-6776");
a1616=fastaread("hsa-mir-6777");
a1617=fastaread("hsa-mir-6778");
a1618=fastaread("hsa-mir-6779");
a1619=fastaread("hsa-mir-6780a");
a1620=fastaread("hsa-mir-6781");
a1621=fastaread("hsa-mir-6782");
a1622=fastaread("hsa-mir-6783");
a1623=fastaread("hsa-mir-6784");
a1624=fastaread("hsa-mir-6785");
a1625=fastaread("hsa-mir-6786");
a1626=fastaread("hsa-mir-6787");
a1627=fastaread("hsa-mir-6788");
a1628=fastaread("hsa-mir-6789");
a1629=fastaread("hsa-mir-6790");
a1630=fastaread("hsa-mir-6791");
a1631=fastaread("hsa-mir-6792");
a1632=fastaread("hsa-mir-6793");
a1633=fastaread("hsa-mir-6794");
a1634=fastaread("hsa-mir-6795");
a1635=fastaread("hsa-mir-6796");
a1636=fastaread("hsa-mir-6797");
a1637=fastaread("hsa-mir-6798");
a1638=fastaread("hsa-mir-6799");
a1639=fastaread("hsa-mir-6800");
a1640=fastaread("hsa-mir-6801");
a1641=fastaread("hsa-mir-6802");
a1642=fastaread("hsa-mir-6803");
a1643=fastaread("hsa-mir-6804");
a1644=fastaread("hsa-mir-6805");
a1645=fastaread("hsa-mir-6806");
a1646=fastaread("hsa-mir-6807");
a1647=fastaread("hsa-mir-6808");
a1648=fastaread("hsa-mir-6809");
a1649=fastaread("hsa-mir-6810");
a1650=fastaread("hsa-mir-6811");
a1651=fastaread("hsa-mir-6812");
a1652=fastaread("hsa-mir-6813");
a1653=fastaread("hsa-mir-6814");
a1654=fastaread("hsa-mir-6815");
a1655=fastaread("hsa-mir-6816");
a1656=fastaread("hsa-mir-6817");
a1657=fastaread("hsa-mir-6818");
a1658=fastaread("hsa-mir-6819");
a1659=fastaread("hsa-mir-6820");
a1660=fastaread("hsa-mir-6821");
a1661=fastaread("hsa-mir-6822");
a1662=fastaread("hsa-mir-6823");
a1663=fastaread("hsa-mir-6824");
a1664=fastaread("hsa-mir-6825");
a1665=fastaread("hsa-mir-6826");
a1666=fastaread("hsa-mir-6827");
a1667=fastaread("hsa-mir-6828");
a1668=fastaread("hsa-mir-6829");
a1669=fastaread("hsa-mir-6830");
a1670=fastaread("hsa-mir-6831");
a1671=fastaread("hsa-mir-6832");
a1672=fastaread("hsa-mir-6833");
a1673=fastaread("hsa-mir-6834");
a1674=fastaread("hsa-mir-6835");
a1675=fastaread("hsa-mir-6780b");
a1676=fastaread("hsa-mir-6836");
a1677=fastaread("hsa-mir-6837");
a1678=fastaread("hsa-mir-6838");
a1679=fastaread("hsa-mir-6839");
a1680=fastaread("hsa-mir-6840");
a1681=fastaread("hsa-mir-6841");
a1682=fastaread("hsa-mir-6842");
a1683=fastaread("hsa-mir-6843");
a1684=fastaread("hsa-mir-6844");
a1685=fastaread("hsa-mir-6845");
a1686=fastaread("hsa-mir-6846");
a1687=fastaread("hsa-mir-6847");
a1688=fastaread("hsa-mir-6848");
a1689=fastaread("hsa-mir-6849");
a1690=fastaread("hsa-mir-6850");
a1691=fastaread("hsa-mir-6851");
a1692=fastaread("hsa-mir-6852");
a1693=fastaread("hsa-mir-6853");
a1694=fastaread("hsa-mir-6854");
a1695=fastaread("hsa-mir-6855");
a1696=fastaread("hsa-mir-6856");
a1697=fastaread("hsa-mir-6857");
a1698=fastaread("hsa-mir-6858");
a1699=fastaread("hsa-mir-6859-1");
a1700=fastaread("hsa-mir-6769b");
a1701=fastaread("hsa-mir-6860");
a1702=fastaread("hsa-mir-6861");
a1703=fastaread("hsa-mir-6862-1");
a1704=fastaread("hsa-mir-6863");
a1705=fastaread("hsa-mir-6864");
a1706=fastaread("hsa-mir-6865");
a1707=fastaread("hsa-mir-6866");
a1708=fastaread("hsa-mir-6867");
a1709=fastaread("hsa-mir-6868");
a1710=fastaread("hsa-mir-6869");
a1711=fastaread("hsa-mir-6870");
a1712=fastaread("hsa-mir-6871");
a1713=fastaread("hsa-mir-6872");
a1714=fastaread("hsa-mir-6873");
a1715=fastaread("hsa-mir-6874");
a1716=fastaread("hsa-mir-6875");
a1717=fastaread("hsa-mir-6876");
a1718=fastaread("hsa-mir-6877");
a1719=fastaread("hsa-mir-6878");
a1720=fastaread("hsa-mir-6879");
a1721=fastaread("hsa-mir-6880");
a1722=fastaread("hsa-mir-6881");
a1723=fastaread("hsa-mir-6882");
a1724=fastaread("hsa-mir-6883");
a1725=fastaread("hsa-mir-6884");
a1726=fastaread("hsa-mir-6885");
a1727=fastaread("hsa-mir-6886");
a1728=fastaread("hsa-mir-6887");
a1729=fastaread("hsa-mir-6888");
a1730=fastaread("hsa-mir-6889");
a1731=fastaread("hsa-mir-6890");
a1732=fastaread("hsa-mir-6891");
a1733=fastaread("hsa-mir-6892");
a1734=fastaread("hsa-mir-6893");
a1735=fastaread("hsa-mir-6894");
a1736=fastaread("hsa-mir-6895");
a1737=fastaread("hsa-mir-7106");
a1738=fastaread("hsa-mir-7107");
a1739=fastaread("hsa-mir-7108");
a1740=fastaread("hsa-mir-7109");
a1741=fastaread("hsa-mir-7110");
a1742=fastaread("hsa-mir-7111");
a1743=fastaread("hsa-mir-7112");
a1744=fastaread("hsa-mir-7113");
a1745=fastaread("hsa-mir-7114");
a1746=fastaread("hsa-mir-6511b-2");
a1747=fastaread("hsa-mir-3690-2");
a1748=fastaread("hsa-mir-6089-2");
a1749=fastaread("hsa-mir-6511a-2");
a1750=fastaread("hsa-mir-6511a-3");
a1751=fastaread("hsa-mir-6511a-4");
a1752=fastaread("hsa-mir-7150");
a1753=fastaread("hsa-mir-7151");
a1754=fastaread("hsa-mir-7152");
a1755=fastaread("hsa-mir-7153");
a1756=fastaread("hsa-mir-7154");
a1757=fastaread("hsa-mir-7155");
a1758=fastaread("hsa-mir-7156");
a1759=fastaread("hsa-mir-7157");
a1760=fastaread("hsa-mir-7158");
a1761=fastaread("hsa-mir-7161");
a1762=fastaread("hsa-mir-7159");
a1763=fastaread("hsa-mir-7160");
a1764=fastaread("hsa-mir-486-2");
a1765=fastaread("hsa-mir-7162");
a1766=fastaread("hsa-mir-7515");
a1767=fastaread("hsa-mir-7702");
a1768=fastaread("hsa-mir-7703");
a1769=fastaread("hsa-mir-7704");
a1770=fastaread("hsa-mir-7705");
a1771=fastaread("hsa-mir-7706");
a1772=fastaread("hsa-mir-7843");
a1773=fastaread("hsa-mir-4433b");
a1774=fastaread("hsa-mir-1273h");
a1775=fastaread("hsa-mir-6516");
a1776=fastaread("hsa-mir-7844");
a1777=fastaread("hsa-mir-7845");
a1778=fastaread("hsa-mir-7846");
a1779=fastaread("hsa-mir-7847");
a1780=fastaread("hsa-mir-7848");
a1781=fastaread("hsa-mir-7849");
a1782=fastaread("hsa-mir-7850");
a1783=fastaread("hsa-mir-7851");
a1784=fastaread("hsa-mir-7852");
a1785=fastaread("hsa-mir-7853");
a1786=fastaread("hsa-mir-7854");
a1787=fastaread("hsa-mir-7855");
a1788=fastaread("hsa-mir-7856");
a1789=fastaread("hsa-mir-548ba");
a1790=fastaread("hsa-mir-7973-1");
a1791=fastaread("hsa-mir-7973-2");
a1792=fastaread("hsa-mir-7974");
a1793=fastaread("hsa-mir-7975");
a1794=fastaread("hsa-mir-7976");
a1795=fastaread("hsa-mir-7977");
a1796=fastaread("hsa-mir-7978");
a1797=fastaread("hsa-mir-8052");
a1798=fastaread("hsa-mir-8053");
a1799=fastaread("hsa-mir-8054");
a1800=fastaread("hsa-mir-8055");
a1801=fastaread("hsa-mir-8056");
a1802=fastaread("hsa-mir-8057");
a1803=fastaread("hsa-mir-8058");
a1804=fastaread("hsa-mir-8059");
a1805=fastaread("hsa-mir-8060");
a1806=fastaread("hsa-mir-8061");
a1807=fastaread("hsa-mir-8062");
a1808=fastaread("hsa-mir-8063");
a1809=fastaread("hsa-mir-8064");
a1810=fastaread("hsa-mir-8065");
a1811=fastaread("hsa-mir-8066");
a1812=fastaread("hsa-mir-8067");
a1813=fastaread("hsa-mir-8068");
a1814=fastaread("hsa-mir-8069-1");
a1815=fastaread("hsa-mir-8070");
a1816=fastaread("hsa-mir-8071-1");
a1817=fastaread("hsa-mir-8072");
a1818=fastaread("hsa-mir-8073");
a1819=fastaread("hsa-mir-8074");
a1820=fastaread("hsa-mir-8075");
a1821=fastaread("hsa-mir-8076");
a1822=fastaread("hsa-mir-8077");
a1823=fastaread("hsa-mir-8078");
a1824=fastaread("hsa-mir-8079");
a1825=fastaread("hsa-mir-8080");
a1826=fastaread("hsa-mir-8081");
a1827=fastaread("hsa-mir-8082");
a1828=fastaread("hsa-mir-8083");
a1829=fastaread("hsa-mir-8084");
a1830=fastaread("hsa-mir-8085");
a1831=fastaread("hsa-mir-8086");
a1832=fastaread("hsa-mir-8087");
a1833=fastaread("hsa-mir-8088");
a1834=fastaread("hsa-mir-8089");
a1835=fastaread("hsa-mir-6862-2");
a1836=fastaread("hsa-mir-8071-2");
a1837=fastaread("hsa-mir-6770-2");
a1838=fastaread("hsa-mir-6770-3");
a1839=fastaread("hsa-mir-6859-2");
a1840=fastaread("hsa-mir-6859-3");
a1841=fastaread("hsa-mir-8485");
a1842=fastaread("hsa-mir-9500");
a1843=fastaread("hsa-mir-548bb");
a1844=fastaread("hsa-mir-9718");
a1845=fastaread("hsa-mir-3179-4");
a1846=fastaread("hsa-mir-1244-4");
a1847=fastaread("hsa-mir-3648-2");
a1848=fastaread("hsa-mir-3670-3");
a1849=fastaread("hsa-mir-3670-4");
a1850=fastaread("hsa-mir-6724-2");
a1851=fastaread("hsa-mir-6724-3");
a1852=fastaread("hsa-mir-6724-4");
a1853=fastaread("hsa-mir-8069-2");
a1854=fastaread("hsa-mir-941-5");
a1855=fastaread("hsa-mir-6859-4");
a1856=fastaread("hsa-mir-5701-3");
a1857=fastaread("hsa-mir-9898");
a1858=fastaread("hsa-mir-9899");
a1859=fastaread("hsa-mir-9900");
a1860=fastaread("hsa-mir-9901");
a1861=fastaread("hsa-mir-9902-1");
a1862=fastaread("hsa-mir-9903");
a1863=fastaread("hsa-mir-9985");
a1864=fastaread("hsa-mir-1843");
a1865=fastaread("hsa-mir-548bc");
a1866=fastaread("hsa-mir-9986");
a1867=fastaread("hsa-mir-10226");
a1868=fastaread("hsa-mir-10392");
a1869=fastaread("hsa-mir-10393");
a1870=fastaread("hsa-mir-10394");
a1871=fastaread("hsa-mir-10395");
a1872=fastaread("hsa-mir-10396a");
a1873=fastaread("hsa-mir-10397");
a1874=fastaread("hsa-mir-10398");
a1875=fastaread("hsa-mir-10399");
a1876=fastaread("hsa-mir-10400");
a1877=fastaread("hsa-mir-10401");
a1878=fastaread("hsa-mir-10396b");
a1879=fastaread("hsa-mir-10522");
a1880=fastaread("hsa-mir-10523");
a1881=fastaread("hsa-mir-9983");
a1882=fastaread("hsa-mir-10524");
a1883=fastaread("hsa-mir-10525");
a1884=fastaread("hsa-mir-10526");
a1885=fastaread("hsa-mir-10527");
a1886=fastaread("hsa-mir-11181");
a1887=fastaread("hsa-mir-11399");
a1888=fastaread("hsa-mir-11400");
a1889=fastaread("hsa-mir-11401");
a1890=fastaread("hsa-mir-3059");
a1891=fastaread("hsa-mir-3085");
a1892=fastaread("hsa-mir-6529");
a1893=fastaread("hsa-mir-9851");
a1894=fastaread("hsa-mir-12113");
a1895=fastaread("hsa-mir-12114");
a1896=fastaread("hsa-mir-12115");
a1897=fastaread("hsa-mir-12116");
a1898=fastaread("hsa-mir-12117");
a1899=fastaread("hsa-mir-12118");
a1900=fastaread("hsa-mir-12119");
a1901=fastaread("hsa-mir-12120");
a1902=fastaread("hsa-mir-12121");
a1903=fastaread("hsa-mir-12122");
a1904=fastaread("hsa-mir-12123");
a1905=fastaread("hsa-mir-12124");
a1906=fastaread("hsa-mir-12125");
a1907=fastaread("hsa-mir-12126");
a1908=fastaread("hsa-mir-12127");
a1909=fastaread("hsa-mir-12128");
a1910=fastaread("hsa-mir-12129");
a1911=fastaread("hsa-mir-12130");
a1912=fastaread("hsa-mir-12131");
a1913=fastaread("hsa-mir-12132");
a1914=fastaread("hsa-mir-12133");
a1915=fastaread("hsa-mir-12135");
a1916=fastaread("hsa-mir-12136");
a1917=fastaread("hsa-mir-9902-2");


%Define a set including all of 1917 miRNAs
seqsall=[a1,a2,	a3,	a4,	a5,	a6,	a7,	a8,	a9,	a10,	a11,	a12,	a13,	a14,	a15,	a16,	a17,	a18,	a19,	a20,	a21,	a22,	a23,	a24,	a25,	a26,	a27,	a28,	a29,	a30,	a31,	a32,	a33,	a34,	a35,	a36,	a37,	a38,	a39,	a40,	a41,	a42,	a43,	a44,	a45,	a46,	a47,	a48,	a49,	a50,	a51,	a52,	a53,	a54,	a55,	a56,	a57,	a58,	a59,	a60,	a61,	a62,	a63,	a64,	a65,	a66,	a67,	a68,	a69,	a70,	a71,	a72,	a73,	a74,	a75,	a76,	a77,	a78,	a79,	a80,	a81,	a82,	a83,	a84,	a85,	a86,	a87,	a88,	a89,	a90,	a91,	a92,	a93,	a94,	a95,	a96,	a97,	a98,	a99,	a100,	a101,	a102,	a103,	a104,	a105,	a106,	a107,	a108,	a109,	a110,	a111,	a112,	a113,	a114,	a115,	a116,	a117,	a118,	a119,	a120,	a121,	a122,	a123,	a124,	a125,	a126,	a127,	a128,	a129,	a130,	a131,	a132,	a133,	a134,	a135,	a136,	a137,	a138,	a139,	a140,	a141,	a142,	a143,	a144,	a145,	a146,	a147,	a148,	a149,	a150,	a151,	a152,	a153,	a154,	a155,	a156,	a157,	a158,	a159,	a160,	a161,	a162,	a163,	a164,	a165,	a166,	a167,	a168,	a169,	a170,	a171,	a172,	a173,	a174,	a175,	a176,	a177,	a178,	a179,	a180,	a181,	a182,	a183,	a184,	a185,	a186,	a187,	a188,	a189,	a190,	a191,	a192,	a193,	a194,	a195,	a196,	a197,	a198,	a199,	a200,	a201,	a202,	a203,	a204,	a205,	a206,	a207,	a208,	a209,	a210,	a211,	a212,	a213,	a214,	a215,	a216,	a217,	a218,	a219,	a220,	a221,	a222,	a223,	a224,	a225,	a226,	a227,	a228,	a229,	a230,	a231,	a232,	a233,	a234,	a235,	a236,	a237,	a238,	a239,	a240,	a241,	a242,	a243,	a244,	a245,	a246,	a247,	a248,	a249,	a250,	a251,	a252,	a253,	a254,	a255,	a256,	a257,	a258,	a259,	a260,	a261,	a262,	a263,	a264,	a265,	a266,	a267,	a268,	a269,	a270,	a271,	a272,	a273,	a274,	a275,	a276,	a277,	a278,	a279,	a280,	a281,	a282,	a283,	a284,	a285,	a286,	a287,	a288,	a289,	a290,	a291,	a292,	a293,	a294,	a295,	a296,	a297,	a298,	a299,	a300,	a301,	a302,	a303,	a304,	a305,	a306,	a307,	a308,	a309,	a310,	a311,	a312,	a313,	a314,	a315,	a316,	a317,	a318,	a319,	a320,	a321,	a322,	a323,	a324,	a325,	a326,	a327,	a328,	a329,	a330,	a331,	a332,	a333,	a334,	a335,	a336,	a337,	a338,	a339,	a340,	a341,	a342,	a343,	a344,	a345,	a346,	a347,	a348,	a349,	a350,	a351,	a352,	a353,	a354,	a355,	a356,	a357,	a358,	a359,	a360,	a361,	a362,	a363,	a364,	a365,	a366,	a367,	a368,	a369,	a370,	a371,	a372,	a373,	a374,	a375,	a376,	a377,	a378,	a379,	a380,	a381,	a382,	a383,	a384,	a385,	a386,	a387,	a388,	a389,	a390,	a391,	a392,	a393,	a394,	a395,	a396,	a397,	a398,	a399,	a400,	a401,	a402,	a403,	a404,	a405,	a406,	a407,	a408,	a409,	a410,	a411,	a412,	a413,	a414,	a415,	a416,	a417,	a418,	a419,	a420,	a421,	a422,	a423,	a424,	a425,	a426,	a427,	a428,	a429,	a430,	a431,	a432,	a433,	a434,	a435,	a436,	a437,	a438,	a439,	a440,	a441,	a442,	a443,	a444,	a445,	a446,	a447,	a448,	a449,	a450,	a451,	a452,	a453,	a454,	a455,	a456,	a457,	a458,	a459,	a460,	a461,	a462,	a463,	a464,	a465,	a466,	a467,	a468,	a469,	a470,	a471,	a472,	a473,	a474,	a475,	a476,	a477,	a478,	a479,	a480,	a481,	a482,	a483,	a484,	a485,	a486,	a487,	a488,	a489,	a490,	a491,	a492,	a493,	a494,	a495,	a496,	a497,	a498,	a499,	a500,	a501,	a502,	a503,	a504,	a505,	a506,	a507,	a508,	a509,	a510,	a511,	a512,	a513,	a514,	a515,	a516,	a517,	a518,	a519,	a520,	a521,	a522,	a523,	a524,	a525,	a526,	a527,	a528,	a529,	a530,	a531,	a532,	a533,	a534,	a535,	a536,	a537,	a538,	a539,	a540,	a541,	a542,	a543,	a544,	a545,	a546,	a547,	a548,	a549,	a550,	a551,	a552,	a553,	a554,	a555,	a556,	a557,	a558,	a559,	a560,	a561,	a562,	a563,	a564,	a565,	a566,	a567,	a568,	a569,	a570,	a571,	a572,	a573,	a574,	a575,	a576,	a577,	a578,	a579,	a580,	a581,	a582,	a583,	a584,	a585,	a586,	a587,	a588,	a589,	a590,	a591,	a592,	a593,	a594,	a595,	a596,	a597,	a598,	a599,	a600,	a601,	a602,	a603,	a604,	a605,	a606,	a607,	a608,	a609,	a610,	a611,	a612,	a613,	a614,	a615,	a616,	a617,	a618,	a619,	a620,	a621,	a622,	a623,	a624,	a625,	a626,	a627,	a628,	a629,	a630,	a631,	a632,	a633,	a634,	a635,	a636,	a637,	a638,	a639,	a640,	a641,	a642,	a643,	a644,	a645,	a646,	a647,	a648,	a649,	a650,	a651,	a652,	a653,	a654,	a655,	a656,	a657,	a658,	a659,	a660,	a661,	a662,	a663,	a664,	a665,	a666,	a667,	a668,	a669,	a670,	a671,	a672,	a673,	a674,	a675,	a676,	a677,	a678,	a679,	a680,	a681,	a682,	a683,	a684,	a685,	a686,	a687,	a688,	a689,	a690,	a691,	a692,	a693,	a694,	a695,	a696,	a697,	a698,	a699,	a700,	a701,	a702,	a703,	a704,	a705,	a706,	a707,	a708,	a709,	a710,	a711,	a712,	a713,	a714,	a715,	a716,	a717,	a718,	a719,	a720,	a721,	a722,	a723,	a724,	a725,	a726,	a727,	a728,	a729,	a730,	a731,	a732,	a733,	a734,	a735,	a736,	a737,	a738,	a739,	a740,	a741,	a742,	a743,	a744,	a745,	a746,	a747,	a748,	a749,	a750,	a751,	a752,	a753,	a754,	a755,	a756,	a757,	a758,	a759,	a760,	a761,	a762,	a763,	a764,	a765,	a766,	a767,	a768,	a769,	a770,	a771,	a772,	a773,	a774,	a775,	a776,	a777,	a778,	a779,	a780,	a781,	a782,	a783,	a784,	a785,	a786,	a787,	a788,	a789,	a790,	a791,	a792,	a793,	a794,	a795,	a796,	a797,	a798,	a799,	a800,	a801,	a802,	a803,	a804,	a805,	a806,	a807,	a808,	a809,	a810,	a811,	a812,	a813,	a814,	a815,	a816,	a817,	a818,	a819,	a820,	a821,	a822,	a823,	a824,	a825,	a826,	a827,	a828,	a829,	a830,	a831,	a832,	a833,	a834,	a835,	a836,	a837,	a838,	a839,	a840,	a841,	a842,	a843,	a844,	a845,	a846,	a847,	a848,	a849,	a850,	a851,	a852,	a853,	a854,	a855,	a856,	a857,	a858,	a859,	a860,	a861,	a862,	a863,	a864,	a865,	a866,	a867,	a868,	a869,	a870,	a871,	a872,	a873,	a874,	a875,	a876,	a877,	a878,	a879,	a880,	a881,	a882,	a883,	a884,	a885,	a886,	a887,	a888,	a889,	a890,	a891,	a892,	a893,	a894,	a895,	a896,	a897,	a898,	a899,	a900,	a901,	a902,	a903,	a904,	a905,	a906,	a907,	a908,	a909,	a910,	a911,	a912,	a913,	a914,	a915,	a916,	a917,	a918,	a919,	a920,	a921,	a922,	a923,	a924,	a925,	a926,	a927,	a928,	a929,	a930,	a931,	a932,	a933,	a934,	a935,	a936,	a937,	a938,	a939,	a940,	a941,	a942,	a943,	a944,	a945,	a946,	a947,	a948,	a949,	a950,	a951,	a952,	a953,	a954,	a955,	a956,	a957,	a958,	a959,	a960,	a961,	a962,	a963,	a964,	a965,	a966,	a967,	a968,	a969,	a970,	a971,	a972,	a973,	a974,	a975,	a976,	a977,	a978,	a979,	a980,	a981,	a982,	a983,	a984,	a985,	a986,	a987,	a988,	a989,	a990,	a991,	a992,	a993,	a994,	a995,	a996,	a997,	a998,	a999,	a1000,	a1001,	a1002,	a1003,	a1004,	a1005,	a1006,	a1007,	a1008,	a1009,	a1010,	a1011,	a1012,	a1013,	a1014,	a1015,	a1016,	a1017,	a1018,	a1019,	a1020,	a1021,	a1022,	a1023,	a1024,	a1025,	a1026,	a1027,	a1028,	a1029,	a1030,	a1031,	a1032,	a1033,	a1034,	a1035,	a1036,	a1037,	a1038,	a1039,	a1040,	a1041,	a1042,	a1043,	a1044,	a1045,	a1046,	a1047,	a1048,	a1049,	a1050,	a1051,	a1052,	a1053,	a1054,	a1055,	a1056,	a1057,	a1058,	a1059,	a1060,	a1061,	a1062,	a1063,	a1064,	a1065,	a1066,	a1067,	a1068,	a1069,	a1070,	a1071,	a1072,	a1073,	a1074,	a1075,	a1076,	a1077,	a1078,	a1079,	a1080,	a1081,	a1082,	a1083,	a1084,	a1085,	a1086,	a1087,	a1088,	a1089,	a1090,	a1091,	a1092,	a1093,	a1094,	a1095,	a1096,	a1097,	a1098,	a1099,	a1100,	a1101,	a1102,	a1103,	a1104,	a1105,	a1106,	a1107,	a1108,	a1109,	a1110,	a1111,	a1112,	a1113,	a1114,	a1115,	a1116,	a1117,	a1118,	a1119,	a1120,	a1121,	a1122,	a1123,	a1124,	a1125,	a1126,	a1127,	a1128,	a1129,	a1130,	a1131,	a1132,	a1133,	a1134,	a1135,	a1136,	a1137,	a1138,	a1139,	a1140,	a1141,	a1142,	a1143,	a1144,	a1145,	a1146,	a1147,	a1148,	a1149,	a1150,	a1151,	a1152,	a1153,	a1154,	a1155,	a1156,	a1157,	a1158,	a1159,	a1160,	a1161,	a1162,	a1163,	a1164,	a1165,	a1166,	a1167,	a1168,	a1169,	a1170,	a1171,	a1172,	a1173,	a1174,	a1175,	a1176,	a1177,	a1178,	a1179,	a1180,	a1181,	a1182,	a1183,	a1184,	a1185,	a1186,	a1187,	a1188,	a1189,	a1190,	a1191,	a1192,	a1193,	a1194,	a1195,	a1196,	a1197,	a1198,	a1199,	a1200,	a1201,	a1202,	a1203,	a1204,	a1205,	a1206,	a1207,	a1208,	a1209,	a1210,	a1211,	a1212,	a1213,	a1214,	a1215,	a1216,	a1217,	a1218,	a1219,	a1220,	a1221,	a1222,	a1223,	a1224,	a1225,	a1226,	a1227,	a1228,	a1229,	a1230,	a1231,	a1232,	a1233,	a1234,	a1235,	a1236,	a1237,	a1238,	a1239,	a1240,	a1241,	a1242,	a1243,	a1244,	a1245,	a1246,	a1247,	a1248,	a1249,	a1250,	a1251,	a1252,	a1253,	a1254,	a1255,	a1256,	a1257,	a1258,	a1259,	a1260,	a1261,	a1262,	a1263,	a1264,	a1265,	a1266,	a1267,	a1268,	a1269,	a1270,	a1271,	a1272,	a1273,	a1274,	a1275,	a1276,	a1277,	a1278,	a1279,	a1280,	a1281,	a1282,	a1283,	a1284,	a1285,	a1286,	a1287,	a1288,	a1289,	a1290,	a1291,	a1292,	a1293,	a1294,	a1295,	a1296,	a1297,	a1298,	a1299,	a1300,	a1301,	a1302,	a1303,	a1304,	a1305,	a1306,	a1307,	a1308,	a1309,	a1310,	a1311,	a1312,	a1313,	a1314,	a1315,	a1316,	a1317,	a1318,	a1319,	a1320,	a1321,	a1322,	a1323,	a1324,	a1325,	a1326,	a1327,	a1328,	a1329,	a1330,	a1331,	a1332,	a1333,	a1334,	a1335,	a1336,	a1337,	a1338,	a1339,	a1340,	a1341,	a1342,	a1343,	a1344,	a1345,	a1346,	a1347,	a1348,	a1349,	a1350,	a1351,	a1352,	a1353,	a1354,	a1355,	a1356,	a1357,	a1358,	a1359,	a1360,	a1361,	a1362,	a1363,	a1364,	a1365,	a1366,	a1367,	a1368,	a1369,	a1370,	a1371,	a1372,	a1373,	a1374,	a1375,	a1376,	a1377,	a1378,	a1379,	a1380,	a1381,	a1382,	a1383,	a1384,	a1385,	a1386,	a1387,	a1388,	a1389,	a1390,	a1391,	a1392,	a1393,	a1394,	a1395,	a1396,	a1397,	a1398,	a1399,	a1400,	a1401,	a1402,	a1403,	a1404,	a1405,	a1406,	a1407,	a1408,	a1409,	a1410,	a1411,	a1412,	a1413,	a1414,	a1415,	a1416,	a1417,	a1418,	a1419,	a1420,	a1421,	a1422,	a1423,	a1424,	a1425,	a1426,	a1427,	a1428,	a1429,	a1430,	a1431,	a1432,	a1433,	a1434,	a1435,	a1436,	a1437,	a1438,	a1439,	a1440,	a1441,	a1442,	a1443,	a1444,	a1445,	a1446,	a1447,	a1448,	a1449,	a1450,	a1451,	a1452,	a1453,	a1454,	a1455,	a1456,	a1457,	a1458,	a1459,	a1460,	a1461,	a1462,	a1463,	a1464,	a1465,	a1466,	a1467,	a1468,	a1469,	a1470,	a1471,	a1472,	a1473,	a1474,	a1475,	a1476,	a1477,	a1478,	a1479,	a1480,	a1481,	a1482,	a1483,	a1484,	a1485,	a1486,	a1487,	a1488,	a1489,	a1490,	a1491,	a1492,	a1493,	a1494,	a1495,	a1496,	a1497,	a1498,	a1499,	a1500,	a1501,	a1502,	a1503,	a1504,	a1505,	a1506,	a1507,	a1508,	a1509,	a1510,	a1511,	a1512,	a1513,	a1514,	a1515,	a1516,	a1517,	a1518,	a1519,	a1520,	a1521,	a1522,	a1523,	a1524,	a1525,	a1526,	a1527,	a1528,	a1529,	a1530,	a1531,	a1532,	a1533,	a1534,	a1535,	a1536,	a1537,	a1538,	a1539,	a1540,	a1541,	a1542,	a1543,	a1544,	a1545,	a1546,	a1547,	a1548,	a1549,	a1550,	a1551,	a1552,	a1553,	a1554,	a1555,	a1556,	a1557,	a1558,	a1559,	a1560,	a1561,	a1562,	a1563,	a1564,	a1565,	a1566,	a1567,	a1568,	a1569,	a1570,	a1571,	a1572,	a1573,	a1574,	a1575,	a1576,	a1577,	a1578,	a1579,	a1580,	a1581,	a1582,	a1583,	a1584,	a1585,	a1586,	a1587,	a1588,	a1589,	a1590,	a1591,	a1592,	a1593,	a1594,	a1595,	a1596,	a1597,	a1598,	a1599,	a1600,	a1601,	a1602,	a1603,	a1604,	a1605,	a1606,	a1607,	a1608,	a1609,	a1610,	a1611,	a1612,	a1613,	a1614,	a1615,	a1616,	a1617,	a1618,	a1619,	a1620,	a1621,	a1622,	a1623,	a1624,	a1625,	a1626,	a1627,	a1628,	a1629,	a1630,	a1631,	a1632,	a1633,	a1634,	a1635,	a1636,	a1637,	a1638,	a1639,	a1640,	a1641,	a1642,	a1643,	a1644,	a1645,	a1646,	a1647,	a1648,	a1649,	a1650,	a1651,	a1652,	a1653,	a1654,	a1655,	a1656,	a1657,	a1658,	a1659,	a1660,	a1661,	a1662,	a1663,	a1664,	a1665,	a1666,	a1667,	a1668,	a1669,	a1670,	a1671,	a1672,	a1673,	a1674,	a1675,	a1676,	a1677,	a1678,	a1679,	a1680,	a1681,	a1682,	a1683,	a1684,	a1685,	a1686,	a1687,	a1688,	a1689,	a1690,	a1691,	a1692,	a1693,	a1694,	a1695,	a1696,	a1697,	a1698,	a1699,	a1700,	a1701,	a1702,	a1703,	a1704,	a1705,	a1706,	a1707,	a1708,	a1709,	a1710,	a1711,	a1712,	a1713,	a1714,	a1715,	a1716,	a1717,	a1718,	a1719,	a1720,	a1721,	a1722,	a1723,	a1724,	a1725,	a1726,	a1727,	a1728,	a1729,	a1730,	a1731,	a1732,	a1733,	a1734,	a1735,	a1736,	a1737,	a1738,	a1739,	a1740,	a1741,	a1742,	a1743,	a1744,	a1745,	a1746,	a1747,	a1748,	a1749,	a1750,	a1751,	a1752,	a1753,	a1754,	a1755,	a1756,	a1757,	a1758,	a1759,	a1760,	a1761,	a1762,	a1763,	a1764,	a1765,	a1766,	a1767,	a1768,	a1769,	a1770,	a1771,	a1772,	a1773,	a1774,	a1775,	a1776,	a1777,	a1778,	a1779,	a1780,	a1781,	a1782,	a1783,	a1784,	a1785,	a1786,	a1787,	a1788,	a1789,	a1790,	a1791,	a1792,	a1793,	a1794,	a1795,	a1796,	a1797,	a1798,	a1799,	a1800,	a1801,	a1802,	a1803,	a1804,	a1805,	a1806,	a1807,	a1808,	a1809,	a1810,	a1811,	a1812,	a1813,	a1814,	a1815,	a1816,	a1817,	a1818,	a1819,	a1820,	a1821,	a1822,	a1823,	a1824,	a1825,	a1826,	a1827,	a1828,	a1829,	a1830,	a1831,	a1832,	a1833,	a1834,	a1835,	a1836,	a1837,	a1838,	a1839,	a1840,	a1841,	a1842,	a1843,	a1844,	a1845,	a1846,	a1847,	a1848,	a1849,	a1850,	a1851,	a1852,	a1853,	a1854,	a1855,	a1856,	a1857,	a1858,	a1859,	a1860,	a1861,	a1862,	a1863,	a1864,	a1865,	a1866,	a1867,	a1868,	a1869,	a1870,	a1871,	a1872,	a1873,	a1874,	a1875,	a1876,	a1877,	a1878,	a1879,	a1880,	a1881,	a1882,	a1883,	a1884,	a1885,	a1886,	a1887,	a1888,	a1889,	a1890,	a1891,	a1892,	a1893,	a1894,	a1895,	a1896,	a1897,	a1898,	a1899,	a1900,	a1901,	a1902,	a1903,	a1904,	a1905,	a1906,	a1907,	a1908,	a1909,	a1910,	a1911,	a1912,	a1913,	a1914,	a1915,	a1916,	a1917
];

% Calculate the 1917*1916/2=1836486 pairwise distances using the Jukes Cantor model
distances = seqpdist(seqsall,'method','jukes-cantor','Alphabet', 'NT');

%% Fit the data with normal distribution
% Find the estimated normal distribution 
pd=fitdist(distances','Normal');
% Use the estimated normal distribution to generate 1836486 data 
est_data = random(pd, [1,1836486]);
% Use the generated data to plot the histogram
histogram(est_data);
% Use the estimated normal distribution to generate 66 data 
est_data = random(pd, [1,66]);
%Use the two-sample Kolmogorov-Smirnov test to evaluate the goodness fit of the normal distribution
[h,p] = kstest2(est_data,distances);

%% Fit the data with exponential distribution
% Find the estimated exponential distribution 
pd=fitdist(distances','Exp');
% Use the estimated exponential distribution to generate 1836486 data 
est_data = random(pd, [1,1836486]);
% Use the generated data to plot the histogram
histogram(est_data);
% Use the estimated exponential distribution to generate 70 data 
est_data = random(pd, [1,66]);
%Use the two-sample Kolmogorov-Smirnov test to evaluate the goodness fit of the exponential distribution
[h,p] = kstest2(est_data,distances);

%% Fit the data with the empirical cumulative distribution
%Find the empirical cumulative distribution
[f,x] = ecdf(distances);
% Calculate the probability less than a value 
%y=x <=2.7 & x>=3;
y=x <= 0.8657365;
f(y);
%Generate 1836486 data from the empirical cumulative distribution;
est_data = empiricalrnd(distances,1,1836486);
%Use the generated data to plot the histogram
histogram(est_data);
%Generate 66 data from the empirical cumulative distribution;
est_data = empiricalrnd(distances,1,66);
%Use the two-sample Kolmogorov-Smirnov test to evaluate the goodness fit of the exponential distribution
[h,p] = kstest2(est_data,distances);

%%Fit the data with the kernel density estimation method
%Find the kernel density estimation using the normal kernel
pd = fitdist(distances,'Kernel','Kernel','Normal');
%Find the quantile of pd
quan = icdf(pd,0.05); 
%Generate 1836486 data from the empirical cumulative distribution;
est_data = random(pd, [1,1836486]);
%Plot the histogram of the generated data
histogram(est_data);
%Generate 66 data from the empirical cumulative distribution;
est_data = random(pd, [1,66]);
%Use the two-sample Kolmogorov-Smirnov test to evaluate the goodness fit of the kernel density estimation
[h,p] = kstest2(est_data,distances);

%Calculate the mean of p-value
s=0;
for i = 1:100
   pd = fitdist(distances','Kernel','Kernel','Normal');
   est_data = random(pd, [1,66]);
%%[h,p] = kstest2(est_data,distances);
s=s+mean(est_data);
end
s/100
